# Supplementary material for: A systems biology approach to explore the impact of maple tree dormancy release on sap variation and maple syrup quality
Source: Sci Rep. 2018 Oct 2;8:14658. doi: 10.1038/s41598-018-32940-y (PMC6168607; doi:10.1038/s41598-018-32940-y)
Supplement: Supplementary file 2 — Supplementary data 1 [file 41598_2018_32940_MOESM2_ESM.xlsx]

## Sheet: Note
Note	Supplementary data S1
DF1	Samples characterisics 2016-2017 ( defect class, Sbb, Brix)
DF2	Primer and sample association for index sequencing
DF3	SO4 PO3 NH4 Quantification table
DF4	Samples characterisics 2013 ( defect class, Sbb, Brix)
DF5	Amino acids quantified, molar mass & limits quantification
DF6	Amino acid quantification (ng.ul-1)
DF7	Amino acid quantification (uM)
DF8	Amino acid proportion ( AA/total)
Reference
A systems biology approach to explore maple tree dormancy release impact on sap variation and its relation to maple syrup quality
Guillaume N’guyen1-2, Nathalie Martin3, Mani Jain2, Luc Lagacé3, Christian R Landry2, Marie Filteau1

## Sheet: DF1
Code échantillon	Sample ID	Year	Date	Sbb	Producer	Brix	Classification ( defect)
HV2	S12_16	2016	25/04/2016	22.1266	B	17.8	Syrup missing
MM4	S20_16	2016	21/04/2016	27.0932	E	10	Syrup missing
D2-17	S10_17	2017	25/04/2017	19.7	F	11	Syrup missing
EM-17	S12_17	2017	21/04/2017	19.7	N	10	Syrup missing
YB1-17	S11_17	2017	15/04/2017	44.5	K	14	Syrup missing
GF3	S10_16	2016	19/04/2016	31.0091	H	7.9	1
MM3	S19_16	2016	20/04/2016	28.9851	E	10	1
RG1-17	S05_17	2017	07/04/2017	74.6	I	14.7	1
F3	S26_16	2016	18/04/2016	35.7194	G	4.7	4
F5	S28_16	2016	21/04/2016	30.9245	G	7.3	4
GF1	S08_16	2016	31/03/2016	111.808	H	16	4
JMN1	S16_16	2016	missing information	missing information	M	66.4	4
RG1	S21_16	2016	17/04/2016	35.4911	I	6.2	4
AJ2	S02_16	2016	27/04/2016	18.0705	C	13	5
AJ3	S03_16	2016	28/04/2016	16.891	C	14	5
D2	S07_16	2016	21/04/2016	30.9245	F	10	5
F4	S27_16	2016	19/04/2016	33.2411	G	15.7	5
HV4	S14_16	2016	29/04/2016	16.891	B	18	5
HV5	S15_16	2016	03/05/2016	12.8942	B	12	5
P2-4 28	S23_16	2016	28/04/2016	18.0705	D	8.8	5
AJ2-17	S04_17	2017	21/04/2017	29.7	C	10	5
HV2-17	S02_17	2017	30/04/2017	6.8	B	17	5
R2-17	S08_17	2017	17/04/2017	41	A	13.9	5
RG2-17	S06_17	2017	19/04/2017	33.5	I	14	5
HV3	S13_16	2016	27/04/2016	19.3324	B	17.9	6
AJ1	S01_16	2016	01/04/2016	104.51	C	17	Std
D3	S06_16	2016	12/04/2016	54.6776	F	10	Std
F	S24_16	2016	08/04/2016	72.3232	G	17.9	Std
F2	S25_16	2016	15/04/2016	44.242	G	17.5	Std
HV1	S11_16	2016	15/04/2016	40.6208	B	14	Std
YB1	S05_16	2016	16/04/2016	37.9694	K	14	Std
AC1	S04_16	2016	15/03/2016	329.238	L	7	V
GF2	S09_16	2016	16/04/2016	37.9694	H	15	V
MM1	S17_16	2016	18/04/2016	33.1745	E	10	V
MM2	S18_16	2016	19/04/2016	31.0091	E	10	V
RG2	S22_16	2016	18/04/2016	33.1745	I	7.3	V
AJ1-17	S03_17	2017	11/04/2017	59.6	C	17	V
D1-17	S09_17	2017	14/04/2017	44.4	F	13	V
HV1-17	S01_17	2017	09/04/2017	65.2	B	20	V
R1-17	S07_17	2017	07/04/2017	74.6	A	13	V

## Sheet: DF2
Fastq files :
Run 1	associated sample	U1 index			Forward Primer
CLOP85-E1	S17_16	AGACTAGCAT			CCATCTCATCCCTGCGTGTCTCCGACTCAGACAxxxxxxxxxxGTCCACGAGGTCTCT
CLOP85-G1	Sucrose06	AGCTCGATGC
CLOP85-H1	S03_16	AGCTGACACA			Reverse Primer
CLOP85-A2	S19_16	ATACACGACA			CCGCTTTCCTCTCTATGGGCAGTCGGTGATGCACACTATAGCTAAACAGATCTGGCGC
CLOP85-C2	Sucrose08	ATGACTCAGT
CLOP85-D2	S06_16	ATGCGAGAGA
CLOP85-E2	S05_16	CGTACATCGT
CLOP85-G2	S23_16	CGTCATGATA
CLOP85-H2	S24_16	CGACGTAGTC
CLOP85-A3	Sucrose12	CGAGTATGAT
CLOP85-B3	S10_16	CACTGAGCAC
CLOP85-C3	S11_16	CTACTCACTA
CLOP85-D3	Sucrose15	CTGTCTGTGT
CLOP85-E3	S12_16	CTCTCTCAGA
CLOP85-F3	S13_16	TAGTAGTCTC
CLOP85-G3	Sucrose16	TAGTGCAGTC
CLOP85-A4	Sucrose18	TCACAGATAC
CLOP85-E4	Pool_3	TGTGACGTGC
CLOP85-F4	Pool_2	TGAGTACGTA
CLOP80-C4	S14_16	ACGATCTATC
CLOP80-D4	Sucrose02	ATAGCAGTGC
CLOP80-F4	S15_16	AGATAGTGCT
CLOP80-A4	Sucrose04	TGCGTGCTCA
CLOP80-E4	Sucrose10	CATAGCTATC
CLOP85-D1	S01_16	ACATGTGTGC
Fastq files :
Run 2	associated sample	U1 index
CLOP85-E1	S17_16	AGACTAGCAT
CLOP85-G1	Sucrose06	AGCTCGATGC
CLOP85-H1	S03_16	AGCTGACACA
CLOP85-A2	S19_16	ATACACGACA
CLOP85-C2	Sucrose08	ATGACTCAGT
CLOP85-D2	S06_16	ATGCGAGAGA
CLOP85-E2	S05_16	CGTACATCGT
CLOP85-G2	S23_16	CGTCATGATA
CLOP85-H2	S24_16	CGACGTAGTC
CLOP85-A3	Sucrose12	CGAGTATGAT
CLOP85-B3	S10_16	CACTGAGCAC
CLOP85-C3	S11_16	CTACTCACTA
CLOP85-D3	Sucrose15	CTGTCTGTGT
CLOP85-E3	S12_16	CTCTCTCAGA
CLOP85-F3	S13_16	TAGTAGTCTC
CLOP85-G3	Sucrose16	TAGTGCAGTC
CLOP85-A4	Sucrose18	TCACAGATAC
CLOP85-E4	Pool_3	TGTGACGTGC
CLOP85-F4	Pool_2	TGAGTACGTA
CLOP80-C4	S14_16	ACGATCTATC
CLOP80-D4	Sucrose02	ATAGCAGTGC
CLOP80-F4	S15_16	AGATAGTGCT
CLOP80-E4	Sucrose10	CATAGCTATC
CLOP85-D1	S01_16	ACATGTGTGC
CLOP85-F1	Sucrose05	ACGTGCTGAT

## Sheet: DF3
annee	Echantillon	Sample ID	N.NH4. (uM)	S.SO42. (uM)	P.PO43. (uM)
2016	GF3	S10_16	66.1111	39.1422	9.68421
2016	MM4	S20_16	28.3333	23.2147	11.6842
2016	F3	S26_16	35.5556	33.833	0.210526
2016	GF1	S08_16	15	12.4922	8.94737
2016	JMN1	S16_16	61.1111	32.3756	26.2105
2016	RG1	S21_16	13.8889	10.8266	5.36842
2016	AJ2	S02_16	226.667	42.1611	28.5263
2016	AJ3	S03_16	37.2222	118.676	0.526316
2016	D2	S07_16	137.778	37.7889	4.94737
2016	F4	S27_16	37.7778	32.6879	1.26316
2016	HV4	S14_16	256.667	71.3096	9.89474
2016	HV5	S15_16	261.667	61.6281	8.31579
2016	HV3	S13_16	133.889	50.3852	5.89474
2016	AJ1	S01_16	7.77778	21.2367	6.52632
2016	D3	S06_16	13.3333	11.3471	0.526316
2016	F	S24_16	18.3333	14.9906	8.31579
2016	F2	S25_16	20.5556	18.2178	10.9474
2016	HV1	S11_16	8.88889	15.6152	0.105263
2016	YB1	S05_16	11.1111	14.6783	1.89474
2016	AC1	S04_16	11.6667	8.43223	16.2105
2016	GF2	S09_16	16.1111	18.2178	9.89474
2016	MM1	S17_16	22.7778	24.568	2
2016	MM2	S18_16	28.8889	29.9813	8.31579
2016	RG2	S22_16	15	12.4922	6
2017	RG1-17	S05_17	13.8889	9.16094	10.2105
2017	R2-17	S08_17	98.3333	24.0475	7.36842
2017	RG2-17	S06_17	60	19.9875	7.68421
2017	HV2-17	S02_17	431.667	46.117	28.1053
2017	AJ1-17	S03_17	22.2222	10.7225	4.52632
2017	D1-17	S09_17	19.4444	11.9717	1.68421
2017	HV1-17	S01_17	20	10.6184	5.47368
2017	R1-17	S07_17	11.6667	7.91172	4.21053

## Sheet: DF4
Sample ID	Producer	Date	Class 5 barrels	total barrels	SBB	Brix	Std	V	1	2	4	5
1.1	Z	2013-03-03	0	2	791.8	12.7	1	1
1.2	Z	2013-04-08	0	4	69.7	15.6	3	1
1.3	Z	2013-04-15	0	12	43.5	14.8	10	2
1.4	Z	2013-04-23	0	6	17.6	15.6	6
1.5	Z	2013-04-24	0	5	16.6	16.4	4			1
2.1	Y	2013-03-12	0	16	431.3	17.4	14	2
2.2	Y	2013-03-31	0	13	119.6	18.7	13
2.3	Y	2013-04-18	0	19	35.5	19.2	19
2.4	Y	2013-04-25	2	16	22.7	17.8	12	2				2
2.5	Y	2013-04-26	18	23	21.1	17.6	4	1				18
2.6	Y	2013-04-29	12	12	17.01	16.4						12
3.1	W	2013-03-29	0	8	136.9	17.5	1	7
3.2	W	2013-04-17	0	13	38	17	12	1
3.3	W	2013-04-22	0	7	27.1	14.3	5	2
3.4	W	2013-04-25	0	8	22.7	11.7	1	5	2
3.5	W	2013-04-26	4	7	21.1	12.1	1		2			4
4.2	X	2013-04-08	0	8	73.1	13	8
4.3	X	2013-04-14	0	4	48.2	13.7	4
4.4	X	2013-04-23	0	3	16	13	3
5.10	S	2013-04-13	0	1	49.7	13.1	1
5.11	S	2013-04-14	0	2	46.5	12.1	2
5.12	S	2013-04-16	0	1	40.6	14.3	1
5.13	S	2013-04-19	0	3	33.2	10.2	3
5.3	S	2013-03-10	0	1	493.6	10.5	1
5.4	S	2013-03-13	0	3	403.1	13.9	3
5.5	S	2013-03-26	0	2	167.6	14.5	1				1
5.6	S	2013-03-29	0	1	136.9	15.7	1
5.7	S	2013-03-31	0	2	119.6	15	2
5.8	S	2013-04-05	0	3	85.4	11.1	3
5.9	S	2013-04-10	0	3	60.9	12	3
6.1	V	2013-03-29	0	10	136.9	16.6	9	1
6.2	V	2013-04-19	0	17	33.2	18.6	16
6.3	V	2013-04-22	2	19	27.1	15.7	9	6	2			2
6.4	V	2013-04-25	4	6	22.1	16.6	2					4
6.5	V	2013-04-26	11	11	20.7	17.9						11
6.6	V	2013-04-29	5	7	16.9	15.3						6
7.1	U	2013-03-05	0	1	691.8	7	1
7.10	U	2013-04-12	0	1	53.2	7.3	1
7.11	U	2013-04-13	0	1	49.7	8.1	1
7.12	U	2013-04-14	0	1	46.5	7.7	1
7.13	U	2013-04-15	0	1	43.5	8		1
7.14	U	2013-04-19	0	1	33.2	6.5		1
7.16	U	2013-04-22	0	1	27.1	6.7			1
7.17	U	2013-04-23	0	1	25.3	6			1
7.2	U	2013-03-11	0	1	461.4	8.1	1
7.3	U	2013-03-25	0	1	179.3	8.3	1
7.4	U	2013-03-26	0	1	167.6	9.2		1
7.5	U	2013-03-29	0	1	136.9	8.5	1
7.6	U	2013-03-31	0	1	119.6	4.4	1
7.7	U	2013-04-05	0	2	85.4	7.1	2
7.8	U	2013-04-10	0	1	60.9	8.9	1
7.9	U	2013-04-11	0	1	56.9	8.5	1
8.1	T	2013-03-06	0	12	646.6	14.5	10	2
8.2	T	2013-04-07	0	12	74.6	17.1	11
8.3	T	2013-04-19	0	34	32.6	20.1	34
8.4	T	2013-04-23	0	30	24.2	17.1	16	14
8.6	T	2013-04-28	22	22	16.4	17.4						22
8.7	T	2013-04-29	17	17	15.2	17						17
9.1	R	2013-03-25	0	5	179.3	15.4	missing information	missing information	missing information	missing information	missing information	missing information
9.2	R	2013-04-05	0	3	85.4	15.5	missing information	missing information	missing information	missing information	missing information	missing information
9.3	R	2013-04-10	0	3	60.9	14.8	missing information	missing information	missing information	missing information	missing information	missing information
9.4	R	2013-04-12	0	3	53.2	14.2	missing information	missing information	missing information	missing information	missing information	missing information
9.5	R	2013-04-13	0	2	49.7	9.2	missing information	missing information	missing information	missing information	missing information	missing information
9.6	R	2013-04-14	0	4	46.5	15	missing information	missing information	missing information	missing information	missing information	missing information
9.7	R	2013-04-15	0	3	43.5	11.4	missing information	missing information	missing information	missing information	missing information	missing information
9.8	R	2013-04-16	0	2	40.6	13.8	missing information	missing information	missing information	missing information	missing information	missing information

## Sheet: DF5
Full name	Abreviation	Molar mass	Limit of Quantitation (LoQ)
1-Methyl-histidine	AA_1MHIS	169	0.003
3-Methyl-histidine	AA_3MHIS	169	0.08
4-aminobutyric acid	PABA	103	0.006
4-Hydroxyproline	HYP	131	0.005
Alanine	ALA	89	0.006
alpa-Aminoadipic acid	aAPA	161	0.006
alpha-Aminobutyric acid	ABA	103	0.017
alpha-hydroxylysine	HLY	162	0.094
Aminopimelic acid	APA	161	0.002
Arginine	ARG	174	0.009
Asparagine	ASN	132	0.006
Aspartic acid	ASP	133	0.003
beta-Aminoisobutyric acid	bABA	103	0.004
Citrulline	CIT	175	0.008
Cystathionine	CTH	222	0.001
Cystine	CYS	121	0.002
Glutamic Acid	GLU	147	0.005
Glutamine	GLN	146	0.007
Glycine	GLY	75	0.01
Glycine-proline	GPR	115	0.001
Histidine	HIS	155	0.012
Isoleucine	ILE	131	0.006
Leucine	LEU	131	0.002
Lysine	LYS	146	0.004
Methionine	MET	149	0.003
Ornithine	ORN	132	0.006
Phenylalanine	PHE	165	0.003
Proline	PRO	115	0.001
Proline-hydroxyproline	PHP	131	0.003
Sarcosine	SAR	89	0.009
Serine	SER	105	0.002
Thiaproline	TPR	133	0.003
Threonine	THR	119	0.005
Tryptophan	TRP	204	0.002
Tyrosine	TYR	181	0.002
Valine	VAL	117	0.004

## Sheet: DF6
Sample ID	GLY	ASN	HYP	GLN	THR	AA_1MHIS	ARG	CIT	PHP	SER	GPR	AA_3MHIS	ALA	HLY	PABA	SAR	bABA	ABA	ORN	MET	PRO	LYS	ASP	HIS	TPR	VAL	GLU	TRP	aAPA	LEU	PHE	ILE	APA	CTH	CYS	TYR	Total
1.1	0.166634	0.034573	0.758931	0.422799	0.234955	0	0.245491	0.0290946	0.126817	0.23419	0.00454954	0.0211406	0.803557	0	0.256923	0	0.0067159	0.0428545	0.158021	0.0340479	0.0906929	0.197142	0.213378	0.0713761	0	0.0622414	1.15176	0.0108907	0.0242027	0.0387379	0.0310639	0.0198293	0	0.0187752	0.0129149	0.0359846	5.56029
1.2	0.133307	0.0450224	0.138347	0.71796	0.149281	0	0.249875	0.036052	0.0561669	0.165647	0.0059144	0.0672768	0.349774	0	0.0502512	0	0	0.0548944	0.125031	0.0301177	0.0826906	0.118446	7.32181	0.0590283	0	0.0733157	6.33111	0.00915309	0.0219841	0.0330828	0.0233967	0.036951	0	0.00916839	0.00976756	0.0327344	16.5376
1.3	0.278106	0.385722	0.261409	5.54118	1.88223	0	0.115951	0.0143786	0.0561669	0.628315	0.00324534	0.0327565	0.52508	0.076533	0.0689537	0	0	0.0710398	0.0593272	0.249913	1.52044	0.060829	23.2903	0.0728819	0.0106628	1.81495	21.3183	0.0976876	0.048002	0.916138	0.0814144	1.4215	0	0.0114367	0.0134575	0.123509	61.0519
1.4	0.185021	0.0145774	0.890689	1.01864	1.46684	0	0.311248	0.0796939	0.0805412	0.46838	0.00512581	0	4.46234	0	0.895454	0.0285027	0.0226451	0.0885691	0.215962	0.59381	4.31058	0.238899	13.7371	0.130856	0.00487004	3.83497	29.9029	0.0227117	0.116173	0.902	0.0536702	1.85153	0	0.0750054	0.0129872	0.0612899	66.0836
1.5	0.198811	0.0247687	0.808999	0.501958	0.154473	0	0.311248	0.0333112	0.0356783	0.264654	0.00448888	0	1.07365	0	0.109759	0.00583958	0.0133283	0.0507427	0.227328	0.0538273	0.141374	0.204771	0.404443	0.0920059	0	0.224561	3.28002	0.0126693	0.0237993	0.0670138	0.0487696	0.0553469	0	0	0.0138916	0.0763803	8.5179
2.1	0.153992	0	0.0729944	0.110455	0.0603613	0	0	0.0118697	0.0101736	0.0932953	0.0042159	0	0.0838786	0	0.0542184	0	0	0.0493588	0.0128635	0.0302458	0.0858915	0.0325224	14.8528	0.0138988	0.00627125	0.0283009	4.57843	0.0109317	0	0.0213766	0.0207093	0.00943684	0	0	0.0169304	0.026234	20.4517
2.2	0.262017	0.0254138	0.059555	0.169365	0.221974	0	0	0.0664116	0.0091492	0.183735	0.0078252	0.0164287	0.230666	0.0432372	0.3306	0	0	0.0372728	0.034931	0.02717	0.0688199	0.060026	18.8624	0.0466806	0.00786042	0.15586	4.82881	0.0316048	0	0.115083	0.0674237	0.0808303	0	0	0.0155919	0.113061	26.1798
2.3	0.0540122	0.00870776	0.0673287	0.120274	0.0477049	0	0.0303576	0.00454339	0.0210184	0.0796818	0.000588407	0.00903324	0.340547	0	0.0458117	0.00437969	0	0.0350586	0.0231487	0.0139908	0.0816236	0.046475	5.56109	0.0231897	0	0.0892093	8.63821	0.0169654	0.0170427	0.0226207	0.0166781	0.0186945	0	0	0.00624038	0.0177602	15.462
2.4	0.183871	0	0.434804	0.0608732	0.632171	0	0.00567698	0.0183212	0.0505149	0.181259	0	0	0.807751	0	0.061775	0.0148307	0.0156575	0.0544331	0.0363171	0.158492	0.0204326	0.104594	0.481147	0.0281589	0	0.397853	4.54266	0.0136544	0.0562713	0.0822828	0.0358065	0.0864049	0	0.00638547	0.0208013	0.0515393	8.64474
2.5	1.20091	0.452804	0.63376	1.26103	13.9545	0.0353373	0.18083	0.115957	0.0374446	2.41806	0.0177432	0	4.36169	0	0.304152	0.0285027	0.00944625	0.396716	0.177427	8.54402	7.06871	0.302137	33.4711	2.77072	0	13.125	115.534	1.20399	0.126056	15.6931	2.24087	15.6883	0	0.0452701	0.0870036	1.15151	242.638
2.6	3.03388	0	1.68651	3.13571	34.9187	0.127488	0	0.282513	0	3.02734	0	0.218461	17.4467	0	1.46409	0.0419894	0	0.544331	0.33822	23.9233	25.6074	0.36136	55.0879	10.089	0	44.3996	281.502	4.5697	0.145418	58.531	8.45761	58.1341	0	0	0.105273	4.78247	641.962
3.1	0.121815	0.00679851	0.11463	0.490913	0.101251	0	0.00883329	0.0109843	0.0568734	0.295118	0	0.0325045	0.160208	0	0.123172	0	0	0.0399945	0.0134456	0.0326809	0.194723	0.0399504	24.685	0.0531556	0.0117223	0.097515	7.7261	0.0221644	0.00469936	0.0489172	0.044027	0.0379066	0	0.00365973	0.0296283	0.0503785	34.6587
3.2	0.12871	0.0416683	0.199219	1.09228	0.242743	0	0.0186091	0.0183844	0.104915	0.16698	0	0.0152444	0.570374	0	0.0591302	0	0	0.0595074	0.0168001	0.142685	0.401183	0.0766887	9.30916	0.096674	0.00531433	0.398878	7.6188	0.0388561	0.00828942	0.234407	0.0475839	0.196302	0	0.00362161	0.0347653	0.068719	21.4165
3.3	0.260868	1.19071	0.297775	24.0547	3.58274	0.0243853	0.0490982	0.0290946	0.0724164	2.03726	0	0.0236351	2.93575	0	0.28715	0	0.0078805	0.0751915	0.0468518	1.55074	4.13453	0.123264	38.3523	1.7317	0.0134823	3.79396	39.3459	0.321521	0.0451784	3.81724	0.634716	3.79863	0	0.00736711	0.0193542	0.348238	133.014
3.4	0.382682	0.00304449	0.508589	0.108001	6.49046	0.0363641	0.0140938	0.0556592	0.112334	0.323678	0	0.0355282	3.74098	0	0.24181	0	0.00821694	0.159148	0.048238	4.31473	3.75042	0.100779	7.84479	1.7317	0	8.25442	56.1573	0.272267	0.0417496	7.46483	0.544607	7.96358	0	0.0037455	0.0166772	0.527001	111.257
3.5	0.775708	2.21242	0.703592	64.4323	19.2767	0.0684501	0.103128	0.0893921	0.101913	3.28437	0.0168333	0	5.20047	0	0.238032	0.0182835	0.0113226	0.327521	0.138338	10.2528	10.4564	0.219828	31.5535	5.99318	0	17.2266	116.07	1.97017	0.0732131	20.6414	3.28819	20.5062	0	0.0179651	0.0801301	1.99657	337.345
4.2	0.0752724	0	0.0880149	0.128865	0.0434861	0	0.0778119	0	0.0526344	0.0849178	0	0.0299848	0.073226	0	0.0447727	0	0	0.0530492	0.0449112	0.0272982	0.0190989	0.0632381	0.0836778	0.023792	0	0.0176368	0.540112	0.00207962	0.00582881	0.0100097	0.00757233	0.00597269	0	0	0.0116487	0.0123973	1.62731
4.3	0.0253398	0.0168995	0.044798	0.100024	0.0186276	0	0.072661	0.00771639	0.0196054	0.0499796	0	0.0143625	0.060812	0	0.0129406	0.000760073	0	0.0288311	0.054337	0.0187541	0.0152578	0.0643422	1.39114	0.0249967	0	0.0109204	0.962186	0.0028116	0.00833984	0.00664483	0.00731148	0.00376279	0	0	0.00396129	0.00853184	3.05666
4.4	0.0764216	0.0560522	0.366289	0.5983	0.0941117	0	0.880042	0.0355249	0.0365615	0.105671	0	0.0084285	0.985573	0	0.18797	0.00739217	0.00672884	0.0327521	0.65149	0.019459	0.0797564	0.411549	0.357374	0.118207	0	0.138428	3.20133	0.00814064	0.0445733	0.0240345	0.0163619	0.0236917	0	0.0187275	0.00873654	0.0224033	8.62208
5.10	0.0574598	0.0205761	0.067724	0.150956	0.038813	0	0.118362	0.0160231	0.00870763	0.0833946	0.000703662	0.00806314	0.893307	0	0.153021	0.00456507	0	0.0304456	0.0733273	0.0184124	0.0378776	0.0922473	0.62061	0.0411843	0	0.128687	3.93459	0.00779859	0.0142191	0.0254483	0.00877378	0.0203071	0	0.00295923	0.00468481	0.0258857	6.70913
5.11	0.297642	0.0187056	0.105407	0.137456	0.659431	0	0.0839492	0.0280404	0.00883127	0.203726	0.00248405	0	0.420232	0	0.138663	0.00889841	0.00133283	0.0553557	0.0365943	0.0478465	0.164314	0.0572154	8.19345	0.0289118	0.00434032	0.535256	8.51302	0.034478	0.0246061	0.20811	0.0290878	0.359158	0	0.0131522	0.016641	0.0499142	20.4863
5.12	0.129859	0.00687591	0.118319	0.206183	0.284282	0.00417545	0.135897	0.0267755	0.0137415	0.146036	0	0.0233327	0.811944	0	0.055163	0.0104742	0.00263977	0.0493588	0.0601589	0.0280244	0.0352635	0.096965	1.4539	0.0415608	0	0.200977	4.50689	0.0101655	0.0276314	0.0517448	0.023792	0.0485778	0	0	0.0166772	0.0464318	8.67382
5.13	0.081593	0.0136744	0.172604	0.187774	0.355677	0	0.103786	0.0285675	0.0109331	0.118999	0.000488317	0.00351503	1.83694	0	0.233309	0.0470411	0.00737584	0.0288311	0.0504558	0.123034	0.184854	0.0852208	1.4661	0.038775	0	1.05103	8.20898	0.00957722	0.0471952	0.274276	0.0218949	0.372297	0	0.0232545	0.00491995	0.0273947	15.2204
5.3	0.0945789	0.0166415	0.0495413	0.0828416	0.0468611	0	0.0764968	0.0094452	0.0032817	0.0910105	0.002663	0	0.131689	0	0.0211584	0.00116328	0.00043608	0.0530492	0.0260596	0.0223426	0.0187788	0.0463746	4.91607	0.0185217	0	0.010459	1.67757	0.00303735	0.00800706	0.011989	0.0142278	0.00832194	0	0	0.013964	0.0178066	7.49438
5.4	0.0713651	0	0.128597	0.136228	0.0471208	0	0.0918399	0	0.0137768	0.0852986	0	0.00927261	1.35044	0	0.0238032	0	0	0.0479749	0.0271685	0.0280244	0.0176051	0.0483821	0.338895	0.0281589	0	0.0436818	2.4466	0.00718291	0.0127669	0.0185207	0.0171523	0.0108703	0	0	0.0143258	0.0294842	5.09454
5.5	0.0699861	0.0227047	0.366289	0.11291	0.0662027	0	0.0754008	0.00948736	0.0161789	0.123949	0.000712761	0	0.402617	0	0.0232365	0.00104742	0.00482665	0.0585848	0.033822	0.0217445	0.0752218	0.0497874	0.138068	0.019124	0	0.046758	1.38068	0.00294157	0.00816841	0.0143924	0.0097223	0.00939703	0	0	0.0123722	0.018387	3.19472
5.6	0.122964	0.0165125	0.167861	0.117205	0.0502362	0	0.0771543	0.0136829	0.0193935	0.0592139	0.00279342	0	0.717162	0	0.0168323	0.00182139	0.000715586	0.0427162	0.0269745	0.0150375	0.0143508	0.0550071	3.43776	0.0233403	0	0.0306593	3.22279	0.00347516	0.00949956	0.0205848	0.0157296	0.00987484	0	0	0.0131319	0.0231462	8.34763
5.7	0.0921656	0.0368951	0.208706	0.166297	0.0562074	0	0.148391	0.0316245	0.0349718	0.184115	0.0046102	0	0.486496	0	0.030982	0.0025722	0.000916157	0.0441462	0.0435251	0.0269137	0.0374508	0.060026	0.861184	0.0302671	0	0.0369142	1.97087	0.00573265	0.0169822	0.0175876	0.0177847	0.00923775	0	0.00154395	0.0193542	0.0260018	4.71047
5.8	0.28615	0.0397332	0.25324	0.117205	0.16356	0	0.0846067	0.0242455	0.0330289	0.519788	0.0029208	0	0.405972	0	0.0238032	0.00323958	0.00288564	0.0567396	0.158575	0.0249913	0.0592171	0.111018	0.279623	0.0990833	0	0.0829544	0.96934	0.0214803	0.0195437	0.0613586	0.0430785	0.0402161	0	0.00317367	0.0149769	0.11724	4.12299
5.9	0.126412	0.0210276	0.118583	0.125796	0.0623084	0	0.0927167	0.0259321	0.015755	0.144703	0.00209885	0	0.37326	0	0.0228586	0.00236828	0.00297622	0.0507427	0.033822	0.0274263	0.0325428	0.0662494	0.224884	0.0272554	0	0.0759817	1.53091	0.00473388	0.0102256	0.0255331	0.0196817	0.0145734	0	0.00229686	0.0170751	0.0273947	3.32813
6.1	0.0986011	0.0196086	0.0532306	0.0932735	0.067371	0	0.0139842	0	0.00554604	0.159935	0	0	0.198792	0	0.165111	0	0.0688412	0.0562783	0.0154694	0.03251	0.0507347	0.0445678	22.3489	0.0201781	0.0107995	0.0564992	6.72457	0.0139554	0.00322703	0.0296897	0.0225273	0.0123037	0	0	0.0143258	0.0427172	30.4436
6.2	0.155142	0	0.0990826	0.357753	0.386832	0	0.0215681	0.0265646	0.0119752	0.266558	0	0.00818913	0.18621	0	0.116938	0.0035779	0.0808754	0.043731	0.0584955	0.0726242	0.307822	0.0636396	12.2727	0.0518004	0.00498966	0.352736	9.44302	0.0718291	0.00970124	0.196517	0.0499552	0.207053	0	0	0.0137831	0.0592005	25.0009
6.3	0.390727	0.0216727	0.250342	0.164456	3.20629	0	0.0626879	0.0404794	0.0305209	0.639739	0	0.0222744	2.02147	0	0.290928	0.0124207	0.00913569	0.0761141	0.0937037	1.37559	2.27799	0.0925484	32.983	0.644493	0.0130893	3.62989	47.2151	0.402243	0.0542544	2.91241	0.389682	3.28896	0	0.0125803	0.0160622	0.297163	102.938
6.4	0.607925	0	0.400547	0.157092	8.87895	0.0309737	0	0.0864404	0.0505149	0.946281	0.00286621	0.0171594	1.68596	0	0.142252	0.0103815	0.0137165	0.0977951	0.0596044	5.46817	2.04326	0.0937529	22.6279	1.32513	0.00914201	9.22855	62.5957	0.67451	0.0607084	8.0869	0.544607	10.1137	0	0	0.0189563	0.552538	136.632
6.5	1.13196	0.381207	0.417675	0.328298	9.47608	0.0263533	0.0895385	0.131769	0.0126817	1.17095	0.0140126	0	3.25449	0	0.293762	0.0322104	0.00841104	0.320602	0.182972	4.31473	3.41432	0.227858	19.0018	0.57899	0	9.84378	62.2381	0.392666	0.0576831	6.78621	0.387706	7.96358	0	0.023874	0.0692773	0.345917	132.919
6.6	3.73489	0	1.89206	0.760915	51.9237	0.12321	0	0.259321	0.0939647	2.13246	0	0.183436	12.9173	0	1.43764	0.0486632	0.0577127	0.807271	0.224833	25.4612	20.5926	0.379428	85.0724	9.33612	0	47.7834	266.837	6.5946	0.215807	55.7034	8.93187	57.736	0	0	0.121914	5.80397	667.167
7.1	0.162037	0.0851426	0.0318856	0.328298	0.058544	0	0.010543	0.015749	0.00187576	0.21515	0.00309369	0	0.027596	0	0.140741	0.00126988	0.000641827	0.0488975	0.0150813	0.0269137	0.0810902	0.0538025	15.7942	0.0249967	0.00883443	0.0427589	4.75728	0.0115611	0.00203706	0.0432621	0.0353322	0.0243686	0	0	0.0155196	0.0322701	22.1008
7.10	0.513691	0.51021	0.107383	7.48642	1.03847	0	0	0.0581892	0	0.689243	0.00919007	0	0.176564	0	0.10957	0.00349912	0.000776404	0.251407	0.0381191	0.369529	0.693534	0.130491	16.4218	0.138536	0.00831325	0.733157	12.3224	0.0964563	0	0.866655	0.114217	0.862058	0	0	0.0575201	0.101918	43.9093
7.11	0.405666	0.99978	0.0853797	14.7888	1.67454	0	0.0426321	0.0542888	0.0167088	1.07575	0.0168333	0	0.135044	0	0.149242	0.00546882	0.00423787	0.242181	0.051842	0.681386	1.163	0.162612	28.4156	0.396032	0	1.25098	19.6729	0.171706	0.0326736	1.35159	0.216183	1.3777	0	0	0.0806728	0.142778	74.8642
7.12	0.0925103	0.451514	0.0679875	7.82392	1.04496	0.00906963	0.012165	0.00884433	0.00512214	0.188495	0	0	0.163144	0	0.127517	0	0	0.0276779	0.00996641	0.62585	1.08565	0.0239903	25.6263	0.340317	0.00807402	1.1792	18.421	0.151867	0.0260179	1.29786	0.202745	1.33589	0	0.00183463	0.00652979	0.0946047	60.4607
7.13	0.626312	0.103203	0.115552	0.075171	1.79786	0.00906963	0.0623591	0.0860188	0.0122401	0.274174	0.00831049	0	0.431975	0	0.0135074	0.00894476	0.00417317	0.216118	0.0677827	0.328945	0.187788	0.184695	9.81471	0.0560167	0	0.712649	17.348	0.0175126	0.0196647	0.238931	0.0446593	0.40017	0	0	0.0748846	0.0726657	33.405
7.14	0.515415	0.0501825	0.184462	0.0613641	2.70652	0.00906963	0.0637838	0.0481747	0.0068354	0.398885	0.0107217	0	1.07784	0	0.0702761	0.00850447	0.00892865	0.223499	0.0963374	0.933435	0.578834	0.243918	1.88275	0.0591789	0	1.33301	7.74399	0.0196333	0.0310601	0.402931	0.0707435	0.674914	0	0	0.0683729	0.101686	19.6762
7.16	0.867643	1.5029	0.479602	57.3754	15.0579	0	0.102142	0.140202	0.0222548	1.06623	0.01148	0	2.02567	0	0.225753	0.0171248	0.010158	0.286004	0.0697233	5.70314	6.24181	0.142537	25.975	2.00275	0	10.9204	67.4246	0.636885	0.0968108	11.5224	0.584919	10.8703	0	0.0202524	0.0728949	0.517714	221.993
7.17	0.45738	0	0.34389	3.71253	6.81499	0.0417118	0	0.171827	0	0.843466	0	0.102805	2.44506	0	1.43575	0.014205	0	0.299843	0.117961	4.05841	4.64134	0.179676	17.9559	1.22725	0	8.30569	77.4399	0.214803	0.107904	7.45069	0.116984	7.7844	0	0	0.0600524	0.0865953	146.431
7.2	0.122964	0.0606318	0.0258511	0.457163	0.0572459	0	0.0103676	0.0105626	0.00162849	0.217054	0.00299966	0	0.0306996	0	0.0613972	0.000713727	0.000355852	0.0585848	0.0207645	0.0228125	0.065619	0.0281058	14.7482	0.0197263	0.00610037	0.0394777	4.07767	0.0111233	0.00223875	0.0336483	0.0272699	0.0169624	0	0	0.0139278	0.0280912	20.28
7.3	0.0535526	0	0.0287234	0.0433844	0.0497169	0	0	0.0103939	0	0	0.00175006	0	0.0394229	0	0.102203	0.000699823	0	0.0461298	0.00912086	0.0313993	0.131771	0.0333255	14.4693	0.0174676	0.00659592	0.0391701	7.76187	0.00663564	0	0.0285586	0.0162038	0.0140159	0	0	0.0137469	0.019362	22.9745
7.4	0.162037	0.0614059	0.0313586	0.261411	0.112804	0	0.0114855	0.0442744	0.00240564	0.251326	0.0029754	0	0.0419393	0	0.0918124	0.00137184	0.000714292	0.0521266	0.0199051	0.0297759	0.18512	0.0375413	13.9812	0.0433678	0.00702312	0.0645998	7.18957	0.0149131	0.00170427	0.0472207	0.0315382	0.0351592	0	0	0.0119019	0.04086	22.8708
7.5	0.252823	0.032509	0.0732579	0.0698324	0.0698374	0	0	0.0304861	0	0.21515	0.00305729	0	0.069787	0	0.034798	0.00443994	0.00166409	0.116247	0.0187962	0.0397297	0.109898	0.0546056	10.39	0.0185217	0	0.0256349	5.50843	0.00733341	0.00762385	0.0223379	0.0188122	0.0139363	0	0	0.0206928	0.0232159	17.2534
7.6	0.236735	0.0410232	0.161273	0.0363276	0.0828183	0	0	0.0359677	0.0235972	0.261227	0.00649067	0	0.253313	0	0.00872784	0.0132549	0.00341618	0.0959499	0.0144159	0.0311857	0.0363839	0.0465753	0.13249	0.0213225	0	0.0516799	0.458559	0.00593788	0	0.0242607	0.0260842	0.0138566	0	0	0.0238763	0.0322701	2.17902
7.7	0.39992	0.0513436	0.0658794	0.0299457	0.267407	0	0	0.0334377	0	0.521692	0.00467086	0	0.119779	0	0.00668757	0.00431017	0.00305386	0.107944	0.0258933	0.0409259	0.0736213	0.0469768	3.75155	0.0204491	0	0.0539357	4.77158	0.00788068	0	0.0283324	0.0298783	0.0183959	0	0	0.0222121	0.0357525	10.5435
7.8	0.0851555	0.0292839	0.059555	0.0514231	0.192118	0	0.00637838	0.00915004	0.00367381	0.178403	0.00224141	0.0309927	0.120785	0	0.0168134	0.00323031	0	0.0484362	0.0183249	0.0406695	0.225132	0.0401512	12.4122	0.0116551	0.00562191	0.206104	8.51302	0.0160076	0.0119602	0.108862	0.0269537	0.0824231	0	0	0.0156643	0.0315736	22.604
7.9	0.838914	0.191571	0.113708	0.972621	0.947608	0	0	0.0853863	0	1.41847	0.01515	0	0.174048	0	0.041939	0.0104047	0.000957565	0.215887	0.0436637	0.185832	0.290751	0.0800012	10.7735	0.0304177	0	0.374269	10.999	0.0337939	0	0.265793	0.071534	0.264789	0	0	0.0645744	0.0768446	28.5814
8.1	0.247077	0.0602448	0.231368	0.0883643	0.166156	0	0.0330975	0.0135353	0.0105622	0.266558	0.00370029	0.0199563	1.73629	0	1.19205	0	0	0.0292001	0.0240635	0.0329372	0.299287	0.0728743	44.6282	0.0390009	0.014781	0.147657	16.0603	0.0513065	0.0130291	0.0723862	0.0494019	0.0441979	0	0	0.0166772	0.104704	65.7689
8.2	0.072974	0	0.219247	0.0592164	0.056467	0	0.041865	0.0161285	0.169914	0.0936761	0.00107066	0.0330085	0.208858	0	0.0168512	0	0.00509839	0.0332134	0.0399211	0.025333	0.0810902	0.0925484	0.179907	0.0301165	0	0.0983353	1.79203	0.00856477	0.0270263	0.0269752	0.0270327	0.0128214	0	0.00203954	0.0136746	0.0448067	3.52981
8.3	0.107105	0.33283	0.0869608	5.63323	0.832077	0	0	0.019797	0.0122578	0.367469	0.00273882	0	0.202147	0	0.266369	0.00228022	0	0.0535105	0.016717	0.334498	1.36039	0.0839159	24.406	0.377962	0.00753575	1.22022	13.628	0.24764	0.0161553	0.873724	0.182589	1.18657	0	0	0.0204033	0.0831129	51.9642
8.4	0.752724	1.97376	0.296457	35.5912	4.93275	0.0425246	0.0351797	0.0884433	0.0642916	1.77071	0.0376095	0.328825	0.637477	0	0.414667	0.0101498	0.00366204	0.29523	0.0895452	2.20009	4.24123	0.152574	56.6568	1.95004	0.0350301	5.5884	49.5401	0.766178	0.0764402	4.83517	1.11056	6.13196	0	0.0368832	0.0898977	0.432976	181.21
8.6	2.32138	9.8817	0.856432	247.911	33.6206	0.148023	0	0.122492	0	5.04556	0	0.137829	4.78947	0	0.893565	0.0204385	0	0.724237	0.244794	24.5213	29.0751	0.248937	103.551	15.9617	0	45.3224	246.448	7.30605	0.262196	55.7034	12.805	58.1341	0.0204803	0.067095	0.179795	5.8504	912.175
8.7	2.2869	4.57964	1.40455	152.183	53.2218	0.24642	0	0	0	4.779	0	0.218461	6.45865	0	1.25628	0.0371231	0	1.09328	0.248121	35.714	42.2522	0.309164	106.341	24.3944	0	65.7278	425.651	11.9852	0.231942	85.6759	18.9703	91.9794	0	0	0.118296	12.3973	1149.76
9.1	0.0565405	0.0801114	0.0241119	0.364503	0.0550391	0	0.011617	0.00904462	0.00262465	0.0896777	0.00177735	0.0299848	0.0330482	0	0.122605	0.00112621	0	0.0479749	0.0101743	0.0276399	0.194723	0.0479806	13.2141	0.0409584	0.00575861	0.0829544	5.0792	0.0262689	0	0.0525931	0.0434737	0.0505687	0	0	0.0198969	0.0290199	19.8275
9.2	0.14365	0.238657	0.0785282	1.98206	1.154	0	0.0167898	0.0135564	0.00455693	0.439821	0.00190777	0.00765999	0.169435	0	0.258813	0.00194189	0	0.0507427	0.0184358	0.159346	0.64552	0.0457723	20.8149	0.260508	0.00813383	0.890042	14.9157	0.166917	0.033077	0.56269	0.117774	0.991466	0	0	0.017654	0.0712728	44.1219
9.3	0.0796393	0.381852	0.0837986	4.7864	0.908665	0	0.0403307	0.0183212	0.00367381	0.198014	0.00227174	0.00758439	0.130012	0	0.247478	0	0	0.0470523	0.0324359	0.238805	0.444395	0.0437648	21.5122	0.212321	0.00734779	0.889017	15.1661	0.21754	0.0173654	0.508966	0.0584128	0.899885	0	0.00305931	0.0160984	0.0754516	47.0394
9.4	0.718248	0.243817	0.176557	0.914325	3.42696	0	0.11617	0.0557646	0.0111627	0.739698	0.0109947	0	0.817816	0	0.182302	0.00790198	0	0.279085	0.112694	1.16626	0.842911	0.221835	19.6991	0.525533	0	2.72242	35.5902	0.379668	0.0244044	1.72483	0.218554	2.20989	0	0.027448	0.0663832	0.174119	73.4071
9.5	0.398771	1.6964	0.112654	25.4661	3.1284	0	0.109375	0.0461718	0	1.27567	0.009827	0	0.273863	0	0.30793	0.00386988	0	0.242181	0.0876046	1.31364	1.91255	0.186703	25.8007	1.05408	0	3.13258	17.7951	0.604049	0.0410437	3.08207	0.541445	3.48407	0	0.0188705	0.0692773	0.26234	92.4573
9.6	0.433247	4.8312	0.285917	58.2959	7.46403	0.0432091	0.102361	0.0781126	0.0936115	2.90358	0.062177	0.138585	0.370324	0	0.51857	0.0129073	0.010805	0.214965	0.0991097	2.30689	3.54769	0.18871	58.0515	2.16839	0.0528015	6.45998	35.5902	1.13558	0.135132	6.40448	1.29631	7.38622	0	0.0600424	0.134575	0.55602	201.433
9.7	0.574598	2.69618	0.200273	38.0458	6.75008	0	0.199461	0.0860188	0.00807178	1.30423	0.00730959	0	0.696192	0	0.337212	0.0045419	0	0.304456	0.24119	1.86901	0.981618	0.16462	45.1511	1.679	0	5.84475	37.9151	0.731973	0.0824908	4.18483	0.577014	6.03241	0	0.0354536	0.0716288	0.406278	157.183
9.8	0.827422	0.459899	0.255612	14.8808	9.8006	0	0.10521	0.0668332	0	0.905345	0.0088261	0	0.750713	0	0.321154	0.0041943	0	0.332134	0.184358	2.71273	1.32572	0.204771	38.0037	1.82958	0	6.81887	65.6361	0.793541	0.0874322	5.4431	0.584919	8.10294	0	0.0323086	0.0806728	0.458514	161.018

## Sheet: DF7
Sample ID	GLY	ASN	HYP	GLN	THR	1MHIS	ARG	CIT	PHP	SER	GPR	3MHIS	ALA	HLY	PABA	SAR	bABA	ABA	ORN	MET	PRO	LYS	ASP	HIS	TPR	VAL	GLU	TRP	aAPA	LEU	PHE	ILE	APA	CTH	CYS	TYR	Total
1.1	0.349887	0.0412468	0.912341	0.456044	0.310931	0	0.222184	0.0261819	0.152452	0.351241	0.00623011	0	1.42185	0	0.392819	0	0.0102682	0.0655218	0.188524	0.0359858	0.124194	0.212644	0.252653	0.0725183	0	0.0837761	1.23388	0.00840718	0.0236736	0.0465684	0.0296482	0.0238376	0	0.0133186	0.0168086	0.0313087	7.11694
1.2	0.227875	0.043728	0.135395	0.630453	0.160828	0	0.184111	0.0264117	0.0549686	0.202255	0.00659353	0	0.503851	0	0.0625482	0	0	0.0683276	0.121436	0.0259144	0.0921857	0.104009	7.05784	0.0488241	0	0.0803371	5.52164	0.00575232	0.0175061	0.0323769	0.0181793	0.0361627	0	0.00529475	0.0103492	0.0231863	15.5083
1.3	0.501091	0.394883	0.269661	5.12882	2.13745	0	0.0900518	0.0111032	0.0579398	0.808642	0.00381356	0	0.797267	0	0.0904667	0	0	0.0932036	0.0607363	0.226658	1.78665	0.0563023	23.6642	0.0635414	0.010834	2.09627	19.5976	0.0647109	0.0402904	0.945057	0.0666784	1.46637	0	0.00696168	0.0150296	0.0922118	60.6446
1.4	0.316275	0.0141584	0.871687	0.894489	1.58031	0	0.229331	0.0583838	0.0788228	0.571893	0.0057144	0	6.42803	0	1.11458	0.0410584	0.0281866	0.110243	0.209753	0.510936	4.80555	0.209782	13.2419	0.108235	0.00469447	4.20225	26.0796	0.0142733	0.0925091	0.882756	0.0417018	1.81203	0	0.0433157	0.0137606	0.0434126	64.6596
1.5	0.32327	0.0228832	0.753118	0.419277	0.158304	0	0.218144	0.0232134	0.0332139	0.30738	0.00476021	0	1.47115	0	0.129954	0	0.0157806	0.060079	0.210023	0.0440558	0.14992	0.171041	0.370844	0.0723886	0	0.234064	2.7211	0.0075737	0.0180271	0.0623848	0.0360455	0.0515238	0	0	0.0140008	0.0514622	8.15498
2.1	0.236004	0	0.064047	0.0869591	0.0583032	0	0	0.00779622	0.00892658	0.102129	0.0042138	0	0.108328	0	0.0605049	0	0	0.0550818	0.0112012	0.0233324	0.0858486	0.0256042	12.8362	0.0103068	0.0054198	0.0278032	3.57998	0.0061594	0	0.0187563	0.0144265	0.00828011	0	0	0.0160829	0.0166597	17.4784
2.2	0.373643	0.0205913	0.0486223	0.124068	0.1995	0	0	0.0405877	0.00746965	0.18715	0.00727757	0	0.277193	0	0.343284	0	0	0.0387029	0.0283025	0.0195026	0.0640037	0.0439718	15.1682	0.0322102	0.00632095	0.142474	3.51327	0.0165696	0	0.0939566	0.0437036	0.065992	0	0	0.0137817	0.0668073	20.9871
2.3	0.075017	0.00687166	0.0535375	0.0858117	0.0417585	0	0.0181738	0	0.0167131	0.0790494	0	0	0.39858	0	0.0463306	0	0	0.0354557	0.0182676	0.00978107	0.0739345	0.0331585	4.35549	0.0155845	0	0.0794242	6.12118	0.00866287	0.0110266	0.0179872	0.0105291	0.0148652	0	0	0.00537223	0.0102211	11.6428
2.4	0.275463	0	0.372934	0.0468472	0.596895	0	0	0.0117632	0.0433269	0.193964	0	0	1.01976	0	0.0673884	0.0187233	0.0170803	0.0593794	0.0309134	0.119517	0.0199634	0.0804939	0.406477	0.0204124	0	0.382073	3.47219	0.00752059	0.0392709	0.0705745	0.024383	0.07411	0	0.00323184	0.0193159	0.0319941	7.52596
2.5	1.81956	0.38981	0.549757	0.981501	13.3255	0.023761	0.118097	0.0752965	0.0324814	2.61695	0.0175328	0	5.56906	0	0.335561	0.0363927	0.0104217	0.437683	0.152744	6.51619	6.9849	0.235163	28.598	2.03132	0	12.7477	89.3119	0.670674	0.0889721	13.613	1.5433	13.6088	0	0.0231727	0.0817089	0.722946	203.27
2.6	4.93314	0	1.57002	2.6192	35.7847	0.0919961	0	0.196873	0	3.51607	0	0.157642	23.9062	0	1.73347	0.0575355	0	0.644484	0.312473	19.5803	27.1553	0.301838	50.5115	7.93787	0	46.2785	233.534	2.73177	0.110148	54.488	6.251	54.1185	0	0	0.1061	3.22226	581.851
3.1	0.185623	0.00588615	0.100004	0.384276	0.0972401	0	0	0.00717339	0.0496169	0.321217	0	0	0.205725	0	0.136668	0	0	0.0443767	0.0116413	0.0250668	0.193514	0.0312723	21.2116	0.0391931	0.0100729	0.0952527	6.00669	0.012417	0	0.0426759	0.0304949	0.0330701	0	0.00188403	0.0279842	0.0318096	29.3424
3.2	0.201898	0.0371375	0.178913	0.880162	0.239984	0	0.0125822	0.0123593	0.0942214	0.187092	0	0	0.753965	0	0.0675388	0	0	0.0679696	0.0149734	0.112661	0.410417	0.0617959	8.23455	0.0733768	0.00470087	0.401084	6.09748	0.0224084	0.0060573	0.210514	0.0339279	0.176293	0	0.00191924	0.0338019	0.0446663	18.6744
3.3	0.486466	1.26161	0.317915	23.0431	4.21077	0.0201807	0.0394648	0.0232524	0.0773143	2.71364	0	0	4.61342	0	0.389911	0	0.0107007	0.1021	0.0496417	1.45562	5.02831	0.11808	40.3305	1.56255	0.0141778	4.53524	37.4348	0.220431	0.0392463	4.07542	0.538009	4.05555	0	0.00464129	0.022371	0.269087	137.064
3.4	0.872211	0	0.663651	0.12645	9.32337	0.0367816	0.013846	0.054368	0.146583	0.526948	0	0	7.18522	0	0.401312	0	0.0136369	0.264124	0.0624683	4.95007	5.57476	0.117995	10.0826	1.90979	0	12.0599	65.303	0.228144	0.0443273	9.74075	0.564213	10.3916	0	0.00288404	0.0235604	0.49771	141.182
3.5	1.70955	2.77037	0.887757	72.945	26.775	0.0669471	0.0979654	0.0844317	0.128589	5.17021	0.0241945	0	9.65822	0	0.381982	0.0339557	0.0181699	0.52559	0.173225	11.3737	15.0289	0.248871	39.2139	6.39103	0	24.3365	130.511	1.59631	0.0751636	26.0443	3.29396	25.8737	0	0.0133758	0.10946	1.82326	407.385
3.6	8.83605	0	1.79702	1.47806	51.9964	0.126572	0	0.273075	0.0813466	1.65314	0	0	40.3685	0	5.10497	0.0513797	0.0343393	1.03755	0.752581	22.8414	28.4527	0.774606	61.6049	10.4922	0	52	306.997	3.52104	0.146152	66.1929	8.8624	57.2446	0	0	0.155468	5.64364	738.52
4.1	0.289106	0	0.478226	0.153846	0.0796515	0	0.161385	0.0165937	0.0824235	0.339057	0	0	0.43922	0	0.0584842	0	0	0.0954875	0.127202	0.0406266	0.0464778	0.119862	0.197848	0.0502247	0	0.324105	0.886076	0.00561847	0.00980909	0.108738	0.0320872	0.095774	0	0.00416344	0.0208155	0.0602601	4.32317
4.2	0.154405	0	0.103365	0.13579	0.0562199	0	0.0687992	0	0.0618137	0.124422	0	0	0.126579	0	0.0668748	0	0	0.0792371	0.0523441	0.028186	0.0255503	0.0666365	0.0967933	0.0236149	0	0.023191	0.565266	0.00156834	0	0.0117553	0.00706044	0	0	0	0.0148108	0.0105374	1.90482
4.3	0.0493232	0.01869	0.0499225	0.100014	0.0228518	0	0.0609623	0	0.0218481	0.0694885	0	0	0.099749	0	0.0183412	0	0	0.0408633	0.0600941	0.0183747	0.0193688	0.0643358	1.52697	0.0235429	0	0.0136259	0.955545	0.00201202	0.00756208	0.00740495	0.00646891	0	0	0	0.00477926	0.00688135	3.26902
4.4	0.156762	0.0653289	0.43017	0.630453	0.12167	0	0.778109	0.0312307	0.0429377	0.15483	0	0	1.70367	0	0.280761	0	0.0100505	0.0489203	0.759312	0.0200919	0.106698	0.433666	0.413388	0.117327	0	0.182023	3.35042	0.00613924	0.0425927	0.0282261	0.0152559	0.0278234	0	0.0129782	0.0111081	0.0190424	10.001
5.1	0.231967	0.0328482	0.321295	0.29246	0.0989326	0	0.201203	0.0130347	0.0625455	0.19065	0.00207696	0	0.513115	0	0.0705627	0	0	0.0613322	0.064757	0.0222202	0.0347927	0.0763911	0.709986	0.036971	0	0.0604963	1.99731	0.0025616	0.01679	0.0217345	0.0127746	0.0174773	0	0	0.0162361	0.0203086	5.20282
5.10	0.116967	0.0237984	0.0789278	0.157854	0.0497953	0	0.103853	0.0139787	0.0101482	0.121257	0	0	1.53239	0	0.226815	0	0	0.045128	0.0848106	0.0188661	0.0502856	0.0964627	0.712404	0.0405657	0	0.167922	4.0864	0.0058364	0.0134836	0.0296583	0.00811823	0.0236666	0	0.0020351	0.00591106	0.0218344	7.84917
5.11	0.65596	0.0234229	0.132997	0.155616	0.91594	0	0.0797465	0.0264845	0.0111429	0.320703	0.00357032	0	0.780447	0	0.22252	0	0	0.0888321	0.0458231	0.0530773	0.236169	0.0647746	10.1826	0.0308311	0.00539405	0.756171	9.57218	0.0279355	0.0252616	0.262583	0.0291388	0.453167	0	0.00979239	0.0227321	0.0455816	25.2406
5.12	0.242162	0.00728534	0.126322	0.197513	0.334116	0.0034555	0.109233	0.021399	0.0146709	0.19452	0	0	1.27594	0	0.0749039	0.0164598	0	0.0670227	0.0637411	0.0263053	0.0428866	0.0928873	1.52889	0.0375013	0	0.240245	4.28799	0.00696938	0.0240033	0.0552446	0.020167	0.0518634	0	0	0.0192767	0.0358782	9.21886
5.13	0.213315	0.0203126	0.258351	0.252181	0.586056	0	0.116955	0.0320084	0.0163645	0.222221	0	0	4.04702	0	0.444145	0.103638	0.0140412	0.054885	0.0749492	0.161908	0.315181	0.114452	2.16144	0.0490512	0	1.7614	10.9497	0.00920532	0.0574781	0.410531	0.0260189	0.557248	0	0.0205392	0.0079727	0.0296769	23.0882
5.2	0.385903	0.0374029	0.106291	0.200292	0.103697	0	0.101709	0.0179671	0.00832275	0.149095	0.00495573	0	0.36302	0	0.0579672	0	0	0.120536	0.0438714	0.0363877	0.0435267	0.0536435	8.9972	0.0292649	0	0.0264004	2.94996	0.00394124	0.0097125	0.02814	0.0172694	0.0132088	0	0	0.0278306	0.023911	13.9614
5.3	0.2402	0.0240137	0.0720339	0.108078	0.0750078	0	0.0837403	0.0102805	0.00477165	0.165098	0.00441076	0	0.281839	0	0.0391279	0	0	0.098103	0.037604	0.028562	0.0311036	0.0605017	7.04056	0.0227609	0	0.0170273	2.17372	0.00283599	0.009473	0.0174322	0.0164245	0.0121002	0	0	0.0219819	0.0187388	10.7175
5.4	0.136911	0	0.141245	0.134255	0.0569745	0	0.0759447	0	0.0151318	0.116887	0	0	2.18324	0	0.0332517	0	0	0.0670182	0.0296147	0.0270623	0.022027	0.0476812	0.366631	0.0261396	0	0.0537192	2.39475	0.00506624	0.0114097	0.0203423	0.0149574	0.0119395	0	0	0.0170352	0.0234383	6.03268
5.5	0.12871	0.0237249	0.385669	0.10667	0.0767345	0	0.0597708	0.00747773	0.0170349	0.162824	0	0	0.623971	0	0.0311168	0	0.00646354	0.078453	0.0353417	0.0201292	0.090221	0.0470358	0.143187	0.017018	0	0.0551229	1.2955	0.00198889	0.00699799	0.0151539	0.00812731	0.00989421	0	0	0.0141034	0.0140118	3.48246
5.6	0.208856	0.0159356	0.163233	0.102265	0.0537774	0	0.0564861	0.00996025	0.0188588	0.0718398	0.00309434	0	1.0265	0	0.0208178	0	0	0.0528306	0.0260321	0.0128564	0.0158968	0.047995	3.29272	0.0191825	0	0.0333815	2.79283	0.00217008	0.00751636	0.0200173	0.012144	0.00960261	0	0	0.0138253	0.0162904	8.12691
5.7	0.16385	0.0372678	0.212423	0.151869	0.0629775	0	0.113709	0.0240949	0.0355947	0.233797	0.00534516	0	0.728832	0	0.0401061	0	0	0.0571472	0.0439647	0.0240838	0.0434213	0.0548182	0.863342	0.0260362	0	0.0420674	1.78764	0.00374683	0.014064	0.0179009	0.0143715	0.00940229	0	0.000927296	0.021327	0.0191542	4.85328
5.8	0.687447	0.0542359	0.348312	0.144645	0.247649	0	0.0876118	0.0249632	0.0454287	0.891957	0.00457627	0	0.821889	0	0.0416395	0	0	0.0992558	0.216456	0.030221	0.0927805	0.137008	0.378816	0.11518	0	0.12775	1.18813	0.0189722	0.0218719	0.0843939	0.0470417	0.0553141	0	0.00257582	0.022302	0.116709	6.15514
5.9	0.280915	0.02655	0.150869	0.143603	0.0872667	0	0.0888091	0.0246973	0.0200445	0.229687	0.00304182	0	0.698988	0	0.0369881	0	0	0.082108	0.0427046	0.0306782	0.0471634	0.0756272	0.28181	0.0293069	0	0.108236	1.73573	0.00386755	0.0105855	0.0324849	0.0198805	0.0185412	0	0.00172437	0.0235195	0.0252254	4.36065
6.1	0.158395	0.0178976	0.0489566	0.076971	0.06821	0	0.00968302	0	0.00510074	0.183517	0	0	0.269111	0	0.193135	0	0.0805254	0.0658303	0.0141196	0.0262877	0.0531532	0.0367782	20.2454	0.0156845	0.00978308	0.0581806	5.51149	0.00824201	0	0.0273059	0.0164493	0.0113159	0	0	0.0142644	0.0284346	27.2543
6.2	0.222425	0	0.0813286	0.26348	0.349536	0	0.0133285	0.0163223	0.00982944	0.272973	0	0	0.224973	0	0.122077	0	0.0844299	0.045653	0.0476503	0.0524098	0.287819	0.0468696	9.92218	0.0359351	0.004034	0.324176	6.90733	0.0378606	0.00647916	0.161304	0.0325547	0.169952	0	0	0.0122484	0.0351693	19.7903
6.3	0.663655	0.0209155	0.24344	0.143492	3.43231	0	0.0458949	0.0294664	0.0296795	0.776147	0	0	2.8934	0	0.359815	0.0177781	0.0112989	0.0941365	0.0904301	1.17607	2.52339	0.0807507	31.5914	0.529684	0.0125371	3.9522	40.9161	0.251182	0.0429279	2.83212	0.300855	3.19829	0	0.00721887	0.0169103	0.209145	96.4926
6.4	0.976586	0	0.368387	0.129635	8.98952	0.0220815	0	0.0595115	0.046459	1.08581	0.00300284	0	2.28233	0	0.166397	0.0140537	0.0160445	0.114394	0.0544034	4.42159	2.14066	0.0773667	20.4981	1.03002	0.00828156	9.50319	51.3038	0.398364	0.0454302	7.43759	0.397668	9.30171	0	0	0.0188751	0.367795	121.279
6.5	1.68634	0.322674	0.356242	0.251242	8.89731	0.0174231	0.057496	0.0841302	0.0108164	1.24602	0.0136144	0	4.08573	0	0.318666	0.0404374	0.00912409	0.347781	0.154877	3.23552	3.31729	0.174377	15.9632	0.417365	0	9.40055	47.3059	0.215065	0.0400313	5.78806	0.26254	6.79226	0	0.0120157	0.0639709	0.213535	111.102
6.6	6.50961	0	1.888	0.681274	57.0371	0.0953012	0	0.193704	0.0937631	2.65479	0	0.141885	18.9723	0	1.82453	0.0714742	0.0732441	1.02452	0.222651	22.3373	23.4074	0.339716	83.6134	7.8736	0	53.3862	237.283	4.22568	0.175218	55.5839	7.07615	57.6121	0	0	0.131706	4.19165	648.721
7.1	0.617283	0.184291	0.0695434	0.642462	0.140562	0	0.0173119	0.0257127	0	0.585443	0.00768618	0	0.0885908	0	0.390405	0	0	0.135638	0.0326435	0.0516082	0.201466	0.105289	33.9295	0.0460769	0.0189784	0.104417	9.24641	0.016192	0	0.0943557	0.0611814	0.0531484	0	0	0.036646	0.0509394	46.9538
7.10	1.8765	1.05897	0.224581	14.0485	2.39087	0	0	0.0910985	0	1.79842	0.0218941	0	0.543526	0	0.291449	0	0	0.668725	0.0791181	0.679469	1.65226	0.24487	33.8279	0.244871	0.0171248	1.71679	22.966	0.129541	0	1.81252	0.189651	1.8029	0	0	0.130239	0.154269	88.6621
7.11	1.33553	1.87015	0.160927	25.0106	3.47451	0	0.0604969	0.076598	0.0314933	2.52969	0.0361423	0	0.374655	0	0.357767	0	0.0101591	0.580561	0.0969734	1.12915	2.49706	0.275008	52.7533	0.630875	0	2.64004	33.0443	0.207826	0.0501091	2.54752	0.323506	2.59674	0	0	0.164622	0.194772	135.061
7.12	0.320382	0.888457	0.134802	13.9191	2.28084	0.0139393	0.0181594	0.013127	0.0101559	0.466282	0	0	0.476124	0	0.321566	0	0	0.0697966	0.0196112	1.091	2.45206	0.0426798	50.0465	0.570283	0.015768	2.61783	32.5489	0.193363	0.0419745	2.57334	0.319159	2.64874	0	0.00214652	0.0140169	0.135761	114.266
7.13	2.08771	0.19546	0.22052	0.128718	3.77701	0.0134166	0.0895964	0.122884	0.023359	0.652795	0.0180663	0	1.21341	0	0.0327849	0	0.0101291	0.524558	0.128376	0.551921	0.408234	0.316259	18.4487	0.0903495	0	1.52275	29.5033	0.0214616	0.0305352	0.455975	0.0676657	0.763683	0	0	0.15472	0.100367	61.6748
7.14	2.11452	0.116976	0.433264	0.129324	6.99812	0.0165128	0.112792	0.0847028	0.016055	1.16889	0.0286869	0	3.72632	0	0.209936	0	0.0266726	0.667658	0.224563	1.92759	1.54872	0.514053	4.3557	0.117477	0	3.50562	16.2093	0.0296128	0.05936	0.946403	0.131923	1.58523	0	0	0.173866	0.172861	47.3527
7.15	5.17333	0.861351	0.681893	32.1994	20.0418	0.0446219	0	0.106181	0	2.17598	0	0	7.22017	0	1.12161	0.0691967	0	0.361326	0.266266	9.15535	12.6433	0.243312	38.2115	2.23939	0	20.4396	123.89	0.618384	0.0925744	25.1699	1.43227	22.2556	0	0	0.0768217	0.790458	327.582
7.16	3.45331	3.39868	1.09286	117.308	37.7722	0	0.17523	0.239151	0.0507116	3.03122	0.0297988	0	6.79412	0	0.654261	0.0574369	0.0294391	0.828878	0.157674	11.4257	16.202	0.291426	58.2987	3.857	0	27.8618	136.917	0.931936	0.179495	26.2559	1.0582	24.7699	0	0.027232	0.179832	0.853821	484.183
7.17	2.0328	0	0.875039	8.47609	19.0896	0.0822717	0	0.327289	0	2.67767	0	0.202771	9.15753	0	4.64644	0.0532023	0	0.970367	0.297882	9.07922	13.4532	0.41022	45.0022	2.63924	0	23.6629	175.601	0.350986	0.223403	18.9585	0.236331	19.8076	0	0	0.165434	0.159476	358.638
7.2	0.40482	0.113415	0.0487251	0.773148	0.11878	0	0.0147121	0.0149031	0	0.510416	0.0064405	0	0.0851701	0	0.147182	0	0	0.140441	0.0388412	0.0378035	0.140889	0.0475322	27.38	0.0314238	0.0113253	0.0833126	6.84919	0.0134632	0	0.0634215	0.0408079	0.0319714	0	0	0.0284212	0.038321	37.2148
7.3	0.172056	0	0.0528344	0.0716033	0.100672	0	0	0.0143118	0	0	0.00366696	0	0.106736	0	0.239099	0	0	0.107918	0.01665	0.0507791	0.276106	0.0550016	26.2148	0.0271552	0.0119502	0.0806715	12.7233	0.00783799	0	0.0525313	0.0236639	0.0257811	0	0	0.0273761	0.0257765	40.4884
7.4	0.469672	0.10113	0.0520388	0.389236	0.206073	0	0.0143497	0.0549992	0	0.520344	0.00562457	0	0.102441	0	0.193779	0	0	0.110018	0.0327818	0.0434431	0.349944	0.0558983	22.8525	0.0608244	0.0114794	0.120029	10.6323	0.015892	0	0.0783616	0.0415523	0.0583459	0	0	0.0213833	0.0490751	36.6435
7.5	0.793171	0.0579483	0.131581	0.112542	0.138087	0	0	0.0409897	0	0.48213	0.00625532	0	0.1845	0	0.0794929	0	0	0.265556	0.0335048	0.0627394	0.224856	0.0880025	18.3812	0.0281164	0	0.0515532	8.81701	0.00845838	0.0111419	0.040122	0.0268267	0.0250315	0	0	0.0402387	0.0301799	30.1613
7.6	1.43475	0.141265	0.559586	0.113099	0.316342	0	0	0.0934225	0.0818777	1.13085	0.0256548	0	1.29373	0	0.0385165	0.0676963	0	0.423433	0.0496417	0.0951363	0.14381	0.145004	0.452802	0.0625293	0	0.200776	1.41793	0.0132306	0	0.08418	0.0718573	0.0480799	0	0	0.0896929	0.0810399	8.67594
7.7	1.50205	0.109568	0.141661	0.0577767	0.632991	0	0	0.0538232	0	1.39958	0.0114412	0	0.379106	0	0.0182895	0	0	0.29521	0.0552566	0.0773719	0.180334	0.0906364	7.94568	0.0371633	0	0.129856	9.14359	0.0108819	0	0.0609234	0.0510086	0.0395568	0	0	0.0517103	0.0556415	22.5311
7.8	0.255147	0.0498534	0.102161	0.079149	0.362794	0	0	0.0117496	0.0063021	0.381816	0.00437988	0	0.304974	0	0.0366824	0	0	0.105675	0.0311966	0.0613371	0.439925	0.0617995	20.9719	0	0.00949888	0.395859	13.0139	0.0176334	0.0166936	0.186743	0.0367091	0.14139	0	0	0.0290914	0.0392	37.1535
7.9	2.63189	0.341481	0.204235	1.56748	1.87367	0	0	0.114805	0	3.17864	0.0309974	0	0.46014	0	0.0958058	0.0275074	0	0.493175	0.0778319	0.293458	0.594887	0.12893	19.0597	0.0461748	0	0.752677	17.6054	0.038978	0	0.477401	0.102009	0.475598	0	0	0.12557	0.0998955	50.8984
8.1	0.454395	0.0629517	0.24361	0.0834807	0.192589	0	0.0262366	0.0106682	0.011121	0.350158	0.00443813	0	2.69087	0	1.59632	0	0	0.039103	0.0251448	0.0304904	0.358965	0.0688468	46.2828	0.034706	0.015329	0.174072	15.0695	0.03469	0.0111622	0.0762161	0.0412973	0.0465363	0	0	0.0190108	0.0797894	68.1344
8.2	0.1138	0	0.195747	0.0474376	0.0554986	0	0.0281407	0.0107793	0.151702	0.104345	0.0010889	0	0.27447	0	0.0191349	0	0.00578935	0.0377147	0.0353722	0.0198854	0.0824715	0.0741396	0.158209	0.0227251	0	0.0983009	1.42581	0.00491043	0.0196334	0.0240839	0.019162	0.0114471	0	0.00107452	0.0132179	0.0289533	3.08504
8.3	0.142096	0.25089	0.066052	3.83918	0.695746	0	0	0.0112563	0.00931055	0.34823	0.00236974	0	0.226002	0	0.257324	0	0	0.0516935	0.0126014	0.223379	1.17707	0.0571907	18.2591	0.242633	0.00563779	1.03773	9.22462	0.120788	0.00998442	0.663647	0.11011	0.901275	0	0	0.0167784	0.0456903	38.0084
8.4	1.17384	1.74886	0.264682	28.5117	4.84815	0.0294298	0.0236471	0.05911	0.0574007	1.97238	0.0382502	0.227568	0.837738	0	0.470865	0.0133383	0	0.335241	0.0793419	1.72698	4.31348	0.122226	49.8235	1.47145	0.0308052	5.58644	39.416	0.439272	0.0555302	4.31693	0.787209	5.47472	0	0.0194317	0.0868955	0.279782	154.642
8.5	1.2241	3.36869	0.378717	80.7731	14.2601	0.0435577	0.0185789	0.0359404	0.0110273	2.9783	0.00590839	0	1.76381	0	0.466215	0.017135	0.00779057	0.43285	0.0728626	7.04767	10.5998	0.166695	42.6174	4.27677	0	16.9895	67.8324	1.24393	0.0497592	14.4701	3.02416	16.658	0	0	0.0681466	0.967358	291.87
8.6	3.55767	8.60475	0.751454	195.175	32.4743	0.100676	0	0.0804548	0	5.52333	0	0.0937423	6.18554	0	0.997171	0.0263962	0	0.80821	0.213161	18.9164	29.0606	0.195983	89.4921	11.8367	0	44.5254	192.703	4.11655	0.187189	48.8755	8.92022	51.0083	0.0146215	0.0347391	0.170795	3.71525	758.365
8.7	3.5873	4.08167	1.26138	122.629	52.6167	0.171542	0	0	0	5.35463	0	0.152078	8.53754	0	1.43493	0.0490721	0	1.24874	0.221141	28.199	43.2248	0.249125	94.065	18.5157	0	66.0913	340.657	6.91188	0.169487	76.9428	13.5261	82.6038	0	0	0.115018	8.05803	980.675
9.1	0.0979056	0.0788188	0.0239039	0.324233	0.0600667	0	0.00867069	0.00671215	0	0.110919	0.00200717	0	0.0482244	0	0.15459	0	0	0.0604904	0.0100102	0.0240913	0.219902	0.0426798	12.9032	0.0343179	0.0056231	0.0920795	4.48732	0.0167233	0	0.0521395	0.0342178	0.0501326	0	0	0.0213555	0.0208222	18.9911
9.2	0.247139	0.233292	0.0773487	1.75171	1.25129	0	0.0124507	0.00999549	0.00448849	0.540486	0.00214056	0	0.245647	0	0.324225	0	0	0.0635675	0.0180213	0.137992	0.724286	0.0404528	20.1939	0.216864	0.00789118	0.981574	13.0925	0.105577	0.0265093	0.554238	0.092101	0.976573	0	0	0.0188259	0.0508093	42.0019
9.3	0.143494	0.390921	0.0864438	4.43021	1.03187	0	0.0313224	0.0141476	0.00378978	0.254845	0.00266949	0	0.197406	0	0.324689	0	0	0.0617323	0.0332063	0.216584	0.522204	0.0405079	21.8575	0.18511	0.00746575	1.02682	13.942	0.144104	0.0145757	0.525031	0.0478401	0.92829	0	0.00186225	0.017979	0.0563324	46.5409
9.4	1.34882	0.260155	0.189826	0.882043	4.05606	0	0.0940342	0.044881	0.0120016	0.992218	0.0134657	0	1.29422	0	0.249285	0	0	0.381629	0.120245	1.10243	1.03235	0.214003	20.8611	0.47754	0	3.27726	34.1	0.262129	0.0213493	1.85445	0.186559	2.37597	0	0.017414	0.0772706	0.135491	75.9342
9.5	1.15586	2.79381	0.186946	37.9186	5.71502	0	0.13665	0.0573563	0	2.64114	0.0185766	0	0.668939	0	0.649916	0	0	0.511146	0.144276	1.91661	3.61541	0.277997	42.1717	1.47837	0	5.82047	26.3163	0.643701	0.0554196	5.11462	0.713366	5.78172	0	0.0184787	0.124465	0.315085	146.962
9.6	0.770217	4.88	0.291009	53.2383	8.36306	0.03409	0.0784375	0.0595144	0.0952788	3.68708	0.0720893	0.109337	0.554792	0	0.671288	0.0193368	0.013987	0.278271	0.100111	2.06433	4.11327	0.172338	58.197	1.86528	0.0529339	7.3618	32.2813	0.742212	0.11191	6.51856	1.04752	7.51778	0	0.0360615	0.148292	0.409592	195.956
9.7	1.34409	3.58344	0.268211	45.7171	9.95147	0	0.201111	0.0862344	0.0108099	2.17916	0.0111512	0	1.37235	0	0.574369	0	0	0.518577	0.320561	2.20064	1.49751	0.197813	59.5583	1.90039	0	8.76405	45.2502	0.629492	0.0898887	5.60443	0.613519	8.07876	0	0.0280177	0.103855	0.393795	201.049
9.8	1.59888	0.50494	0.282788	14.7715	11.9359	0	0.0876316	0.0553484	0	1.24961	0.011123	0	1.22246	0	0.451885	0	0	0.467334	0.202413	2.63858	1.67072	0.203267	41.4119	1.71069	0	8.44651	64.7107	0.563755	0.0787039	6.0218	0.513763	8.96443	0	0.0210919	0.0966257	0.367134	170.262

## Sheet: DF8
Sample ID	GLY	ASN	HYP	GLN	THR	1MHIS	ARG	CIT	PHP	SER	GPR	3MHIS	ALA	HLY	PABA	SAR	bABA	ABA	ORN	MET	PRO	LYS	ASP	HIS	TPR	VAL	GLU	TRP	aAPA	LEU	PHE	ILE	APA	CTH	CYS	TYR
8.7	0.00365799	0.00416211	0.00128624	0.125046	0.0536535	0.000174922	0	0	0	0.00546014	0	0.000155075	0.00870578	0	0.00146321	5.00391e-05	0	0.00127335	0.000225499	0.0287547	0.0440766	0.000254034	0.0959187	0.0188805	0	0.0673936	0.34737	0.00704809	0.000172826	0.0784591	0.0137926	0.0842316	0	0	0.000117284	0.00821682
4.4	0.0156747	0.00653225	0.0430127	0.0630391	0.0121658	0	0.0778033	0.00312276	0.00429335	0.0154814	0	0	0.17035	0	0.0280734	0	0.00100495	0.00489155	0.0759238	0.00200899	0.0106687	0.0433624	0.0413347	0.0117316	0	0.0182005	0.335009	0.000613864	0.00425885	0.00282233	0.00152544	0.00278207	0	0.00129769	0.0011107	0.00190405
8.6	0.00469123	0.0113464	0.000990887	0.257362	0.0428214	0.000132753	0	0.00010609	0	0.0072832	0	0.000123611	0.00815642	0	0.0013149	3.48067e-05	0	0.00106573	0.000281079	0.0249437	0.03832	0.000258428	0.118007	0.0156081	0	0.0587124	0.254104	0.00542819	0.000246832	0.0644485	0.0117624	0.0672608	1.92803e-05	4.58078e-05	0.000225214	0.00489902
1.5	0.0396408	0.00280604	0.0923506	0.0514136	0.0194119	0	0.0267498	0.00284653	0.00407283	0.0376923	0.000583718	0	0.180399	0	0.0159355	0	0.00193508	0.00736715	0.0257539	0.00540231	0.0183838	0.0209739	0.0454745	0.00887661	0	0.028702	0.333674	0.000928721	0.00221056	0.0076499	0.00442006	0.00631808	0	0	0.00171685	0.00631053
6.6	0.0100345	0	0.00291034	0.00105018	0.0879223	0.000146906	0	0.000298594	0.000144535	0.00409235	0	0.000218715	0.0292457	0	0.0028125	0.000110177	0.000112905	0.00157929	0.000343216	0.0344328	0.0360823	0.00052367	0.12889	0.0121371	0	0.0822946	0.36577	0.00651386	0.000270098	0.0856823	0.0109078	0.0888087	0	0	0.000203024	0.00646141
2.6	0.00847835	0	0.00269831	0.0045015	0.0615014	0.000158109	0	0.000338356	0	0.00604291	0	0.000270932	0.0410865	0	0.00297923	9.88835e-05	0	0.00110764	0.000537032	0.0336518	0.0466705	0.000518755	0.0868118	0.0136424	0	0.0795366	0.401364	0.00469496	0.000189307	0.093646	0.0107433	0.093011	0	0	0.000182349	0.00553794
3.6	0.0119645	0	0.00243327	0.00200138	0.0704063	0.000171386	0	0.00036976	0.000110148	0.00223845	0	0	0.0546614	0	0.00691243	6.95712e-05	4.64975e-05	0.0014049	0.00101904	0.0309286	0.0385266	0.00104886	0.0834167	0.0142071	0	0.0704112	0.415692	0.00476769	0.000197898	0.0896291	0.0120002	0.0775126	0	0	0.000210513	0.00764183
1.4	0.00489138	0.000218968	0.0134812	0.0138338	0.0244405	0	0.00354674	0.000902941	0.00121904	0.00884467	8.83766e-05	0	0.0994134	0	0.0172377	0.000634993	0.000435923	0.00170497	0.00324396	0.00790193	0.0743208	0.0032444	0.204793	0.00167392	7.26029e-05	0.0649904	0.403337	0.000220745	0.00143071	0.0136524	0.000644944	0.0280242	0	0.000669903	0.000212816	0.000671403
8.5	0.00419398	0.0115417	0.00129755	0.276743	0.0488575	0.000149236	6.36545e-05	0.000123138	3.77815e-05	0.0102042	2.02432e-05	0	0.00604314	0	0.00159733	5.87075e-05	2.66919e-05	0.00148302	0.00024964	0.0241466	0.0363167	0.000571126	0.146015	0.014653	0	0.0582091	0.232406	0.00426193	0.000170484	0.0495773	0.0103613	0.0570733	0	0	0.000233482	0.00331434
6.5	0.0151784	0.00290431	0.00320645	0.00226137	0.0800826	0.000156821	0.000517508	0.000757236	9.7356e-05	0.0112152	0.00012254	0	0.0367747	0	0.00286823	0.000363967	8.21238e-05	0.00313029	0.00139401	0.0291222	0.0298582	0.00156952	0.143681	0.00375661	0	0.0846121	0.42579	0.00193575	0.000360312	0.0520969	0.00236306	0.0611355	0	0.000108151	0.000575787	0.00192198
2.5	0.00895145	0.0019177	0.00270457	0.00482856	0.0655558	0.000116894	0.000580987	0.000370426	0.000159795	0.0128743	8.62538e-05	0	0.0273973	0	0.00165081	0.000179036	5.12704e-05	0.00215321	0.000751433	0.0320568	0.0343627	0.0011569	0.14069	0.00999321	0	0.0627132	0.439376	0.00329942	0.000437704	0.0669702	0.00759236	0.0669495	0	0.000113999	0.000401972	0.00355658
3.5	0.00419639	0.00680037	0.00217916	0.179057	0.0657241	0.000164334	0.000240474	0.000207253	0.000315644	0.0126912	5.93896e-05	0	0.0237078	0	0.000937643	8.33504e-05	4.46012e-05	0.00129015	0.000425212	0.0279188	0.0368911	0.000610898	0.0962577	0.0156879	0	0.0597384	0.320364	0.00391844	0.000184503	0.0639303	0.00808561	0.0635117	0	3.28334e-05	0.000268689	0.00447553
6.4	0.00805239	0	0.00303751	0.0010689	0.0741226	0.000182071	0	0.000490699	0.000383075	0.00895296	2.47597e-05	0	0.0188189	0	0.00137201	0.000115879	0.000132294	0.000943226	0.000448581	0.0364579	0.0176507	0.000637923	0.169016	0.00849301	6.82852e-05	0.078358	0.423023	0.00328469	0.000374593	0.0613263	0.00327895	0.0766967	0	0	0.000155634	0.00303263
2.4	0.0366017	0	0.049553	0.00622474	0.0793114	0	0	0.00156301	0.00575699	0.0257727	0	0	0.135499	0	0.00895413	0.00248782	0.00226951	0.00788994	0.00410757	0.0158806	0.00265261	0.0106955	0.05401	0.00271227	0	0.0507674	0.461361	0.000999286	0.00521806	0.00937747	0.00323986	0.00984725	0	0.000429425	0.00256657	0.00425116
3.4	0.0061779	0	0.00470067	0.000895649	0.0660378	0.000260525	9.80716e-05	0.00038509	0.00103825	0.00373239	0	0	0.0508932	0	0.00284251	0	9.65911e-05	0.0018708	0.000442465	0.0350616	0.0394862	0.000835762	0.0714157	0.0135271	0	0.085421	0.462544	0.00161595	0.000313972	0.0689942	0.00399634	0.0736039	0	2.04278e-05	0.000166879	0.0035253
8.4	0.00759067	0.011309	0.00171158	0.184372	0.0313507	0.000190309	0.000152915	0.000382237	0.000371184	0.0127545	0.000247346	0.00147158	0.00541727	0	0.00304486	8.62524e-05	0	0.00216785	0.000513067	0.0111676	0.0278933	0.000790377	0.322186	0.00951521	0.000199203	0.0361249	0.254885	0.00284057	0.000359088	0.0279156	0.00509051	0.0354025	0	0.000125655	0.000561913	0.00180922
7.17	0.00566811	0	0.00243989	0.0236341	0.053228	0.0002294	0	0.000912588	0	0.00746621	0	0.000565392	0.0255342	0	0.0129558	0.000148345	0	0.0027057	0.000830592	0.0253158	0.0375118	0.00114383	0.125481	0.00735906	0	0.06598	0.489632	0.000978663	0.00062292	0.0528624	0.000658967	0.0552301	0	0	0.000461283	0.00044467
3.3	0.0035492	0.00920454	0.00231947	0.16812	0.0307213	0.000147236	0.000287931	0.000169647	0.000564076	0.0197984	0	0	0.033659	0	0.00284474	0	7.80707e-05	0.000744909	0.00036218	0.01062	0.036686	0.0008615	0.294247	0.0114002	0.000103439	0.0330886	0.27312	0.00160824	0.000286336	0.0297338	0.00392525	0.0295888	0	3.38623e-05	0.000163216	0.00196322
6.3	0.00687778	0.000216758	0.00252289	0.00148707	0.0355707	0	0.000475632	0.000305374	0.000307583	0.00804359	0	0	0.0299857	0	0.00372894	0.000184244	0.000117096	0.000975583	0.000937172	0.0121882	0.0261512	0.000836859	0.327397	0.00548938	0.000129928	0.0409586	0.424033	0.00260312	0.000444882	0.0293507	0.00311791	0.0331454	0	7.48127e-05	0.000175249	0.00216747
7.16	0.00713224	0.00701941	0.00225713	0.242281	0.0780122	0	0.00036191	0.000493927	0.000104737	0.00626049	6.15446e-05	0	0.0140321	0	0.00135127	0.000118626	6.08016e-05	0.00171191	0.000325649	0.0235979	0.0334625	0.000601893	0.120406	0.007966	0	0.0575441	0.282779	0.00192476	0.000370718	0.0542273	0.00218553	0.0511583	0	5.62432e-05	0.000371414	0.00176343
7.15	0.0157925	0.00262942	0.0020816	0.0982943	0.061181	0.000136216	0	0.000324136	0	0.00664257	0	0	0.0220408	0	0.00342391	0.000211235	0	0.00110301	0.000812823	0.0279483	0.0385959	0.000742752	0.116647	0.00683613	0	0.0623953	0.378197	0.00188772	0.000282599	0.0768354	0.00437227	0.067939	0	0	0.000234512	0.00241301
8.3	0.00373855	0.0066009	0.00173783	0.101009	0.0183051	0	0	0.000296152	0.00024496	0.00916191	6.23477e-05	0	0.00594611	0	0.0067702	0	0	0.00136006	0.000331542	0.00587709	0.0309686	0.00150469	0.480397	0.00638368	0.00014833	0.0273028	0.2427	0.00317793	0.00026269	0.0174605	0.00289699	0.0237125	0	0	0.000441439	0.00120211
5.13	0.00923912	0.00087978	0.0111897	0.0109225	0.0253833	0	0.00506556	0.00138635	0.00070878	0.00962484	0	0	0.175285	0	0.0192368	0.00448876	0.000608154	0.00237719	0.00324621	0.00701258	0.0136511	0.00495715	0.0936165	0.00212451	0	0.07629	0.474254	0.000398702	0.0024895	0.017781	0.00112693	0.0241356	0	0.000889598	0.000345315	0.00128537
6.2	0.0112391	0	0.00410951	0.0133136	0.017662	0	0.000673484	0.000824764	0.000496679	0.0137932	0	0	0.0113678	0	0.00616854	0	0.00426622	0.00230683	0.00240776	0.00264825	0.0145434	0.00236831	0.501365	0.00181579	0.000203837	0.0163805	0.349026	0.00191309	0.00032739	0.00815067	0.00164498	0.00858765	0	0	0.000618908	0.0017771
7.14	0.0446547	0.0024703	0.00914973	0.00273107	0.147787	0.000348718	0.00238195	0.00178876	0.000339051	0.0246848	0.000605814	0	0.078693	0	0.00443346	0	0.000563275	0.0140997	0.00474234	0.040707	0.0327061	0.0108558	0.0919841	0.00248089	0	0.0740321	0.34231	0.000625367	0.00125357	0.0199862	0.00278596	0.0334772	0	0	0.00367173	0.0036505
2.3	0.00644322	0.000590207	0.00459834	0.00737038	0.00358664	0	0.00156095	0	0.00143549	0.00678956	0	0	0.0342341	0	0.00397934	0	0	0.0030453	0.00156901	0.000840097	0.00635024	0.00284799	0.374093	0.00133855	0	0.00682175	0.525749	0.000744055	0.000947077	0.00154492	0.000904345	0.00127678	0	0	0.000461422	0.00087789
3.2	0.0108115	0.00198868	0.00958062	0.0471319	0.0128509	0	0.000673767	0.000661828	0.00504547	0.0100186	0	0	0.0403741	0	0.00361664	0	0	0.00363971	0.000801811	0.0060329	0.0219775	0.00330912	0.440953	0.00392927	0.000251727	0.0214777	0.326515	0.00119995	0.000324363	0.0112728	0.00181681	0.00944034	0	0.000102774	0.00181006	0.00239184
5.12	0.0262681	0.000790266	0.0137026	0.0214248	0.0362426	0.00037483	0.0118489	0.00232122	0.0015914	0.0211002	0	0	0.138405	0	0.00812508	0.00178545	0	0.00727017	0.00691421	0.00285343	0.00465206	0.0100758	0.165844	0.00406789	0	0.0260602	0.465133	0.000755992	0.00260372	0.00599256	0.00218758	0.00562579	0	0	0.002091	0.00389183
9.8	0.00939074	0.00296567	0.0016609	0.0867576	0.0701036	0	0.000514688	0.000325079	0	0.00733938	6.53289e-05	0	0.0071799	0	0.00265406	0	0	0.0027448	0.00118884	0.0154972	0.00981268	0.00119385	0.243225	0.0100474	0	0.0496091	0.380067	0.00331111	0.000462253	0.0353679	0.00301749	0.0526509	0	0.000123879	0.000567513	0.0021563
1.3	0.00826276	0.00651143	0.00444658	0.0845719	0.0352455	0	0.00148491	0.000183086	0.0009554	0.0133341	6.28837e-05	0	0.0131465	0	0.00149175	0	0	0.00153688	0.00100151	0.00373748	0.029461	0.000928398	0.390212	0.00104777	0.000178648	0.0345664	0.323156	0.00106705	0.00066437	0.0155835	0.0010995	0.0241798	0	0.000114795	0.000247831	0.00152053
7.13	0.0338503	0.00316921	0.00357553	0.00208704	0.0612408	0.000217538	0.00145272	0.00199245	0.000378746	0.0105845	0.000292928	0	0.0196744	0	0.000531577	0	0.000164233	0.00850523	0.0020815	0.00894889	0.00661914	0.00512785	0.299129	0.00146493	0	0.0246901	0.47837	0.00034798	0.000495101	0.00739322	0.00109714	0.0123824	0	0	0.00250865	0.00162736
9.7	0.00668537	0.0178237	0.00133406	0.227392	0.0494977	0	0.0010003	0.000428922	5.37676e-05	0.010839	5.54649e-05	0	0.00682593	0	0.00285686	0	0	0.00257935	0.00159444	0.0109458	0.00744847	0.000983902	0.296237	0.00945236	0	0.0435916	0.22507	0.00313103	0.000447098	0.0278759	0.00305158	0.040183	0	0.000139358	0.000516565	0.0019587
5.11	0.0259883	0.000927986	0.00526918	0.0061653	0.0362883	0	0.00315945	0.00104928	0.000441465	0.0127058	0.000141451	0	0.0309203	0	0.00881593	0	0	0.00351941	0.00181545	0.00210285	0.00935668	0.00256628	0.403422	0.00122149	0.000213705	0.0299585	0.379237	0.00110677	0.00100083	0.0104032	0.00115444	0.0179539	0	0.000387961	0.000900615	0.00180588
7.12	0.00280383	0.00777535	0.00117973	0.121813	0.0199608	0.00012199	0.000158922	0.000114881	8.88797e-05	0.00408068	0	0	0.00416681	0	0.0028142	0	0	0.000610827	0.000171628	0.00954787	0.0214592	0.000373513	0.437983	0.00499085	0.000137994	0.02291	0.284852	0.00169222	0.000367341	0.0225206	0.00279312	0.0231805	0	1.87853e-05	0.00012267	0.00118811
9.6	0.00393055	0.0249035	0.00148507	0.271684	0.0426782	0.000173967	0.000400281	0.000303713	0.000486225	0.0188158	0.000367884	0.000557969	0.0028312	0	0.0034257	9.86793e-05	7.13781e-05	0.00142007	0.000510883	0.0105346	0.0209907	0.000879473	0.296989	0.00951886	0.000270131	0.0375686	0.164737	0.00378764	0.000571098	0.0332654	0.00534568	0.0383646	0	0.000184028	0.000756762	0.00209022
4.3	0.0150881	0.00571732	0.0152714	0.0305944	0.00699042	0	0.0186485	0	0.0066834	0.0212567	0	0	0.0305135	0	0.00561062	0	0	0.0125002	0.0183829	0.00562086	0.00592496	0.0196805	0.467103	0.00720184	0	0.00416818	0.292304	0.000615482	0.00231326	0.00226519	0.00197885	0	0	0	0.00146199	0.00210502
5.10	0.0149018	0.00303197	0.0100556	0.0201109	0.00634402	0	0.0132311	0.00178092	0.0012929	0.0154484	0	0	0.19523	0	0.0288967	0	0	0.0057494	0.010805	0.00240358	0.00640649	0.0122895	0.0907616	0.00516815	0	0.0213936	0.520615	0.000743568	0.00171783	0.00377852	0.00103428	0.00301517	0	0.000259275	0.000753081	0.00278174
7.11	0.00988832	0.0138467	0.00119151	0.18518	0.0257255	0	0.000447922	0.000567136	0.000233178	0.01873	0.0002676	0	0.00277397	0	0.00264892	0	7.52186e-05	0.00429851	0.000717996	0.00836029	0.0184883	0.00203617	0.390589	0.00467104	0	0.019547	0.244662	0.00153876	0.00037101	0.018862	0.00239526	0.0192264	0	0	0.00121887	0.0014421
9.5	0.00786502	0.0190104	0.00127207	0.258016	0.0388878	0	0.000929836	0.00039028	0	0.0179716	0.000126404	0	0.00455178	0	0.00442235	0	0	0.00347809	0.000981726	0.0130415	0.024601	0.00189163	0.286957	0.0100595	0	0.0396053	0.179069	0.00438005	0.000377102	0.0348023	0.00485409	0.0393416	0	0.000125738	0.000846921	0.00214399
7.10	0.0211646	0.0119439	0.002533	0.158449	0.0269661	0	0	0.00102748	0	0.0202839	0.000246939	0	0.00613031	0	0.00328719	0	0	0.0075424	0.000892356	0.00766358	0.0186354	0.00276184	0.381538	0.00276185	0.000193147	0.0193633	0.259029	0.00146107	0	0.020443	0.00213903	0.0203345	0	0	0.00146894	0.00173997
9.4	0.017763	0.00342606	0.00249987	0.0116159	0.0534155	0	0.00123836	0.000591051	0.000158053	0.0130668	0.000177333	0	0.0170439	0	0.00328291	0	0	0.00502578	0.00158355	0.0145182	0.0135953	0.00281826	0.274726	0.00628887	0	0.0431592	0.449073	0.00345206	0.000281155	0.0244219	0.00245685	0.0312899	0	0.00022933	0.0010176	0.00178432
7.9	0.0517087	0.00670908	0.0040126	0.0307963	0.036812	0	0	0.00225558	0	0.0624508	0.000609005	0	0.00904037	0	0.0018823	0.000540437	0	0.0096894	0.00152916	0.00576558	0.0116877	0.00253309	0.374467	0.000907197	0	0.0147879	0.345893	0.0007658	0	0.0093795	0.00200418	0.00934407	0	0	0.00246707	0.00196265
5.9	0.0644204	0.00608855	0.0345978	0.0329316	0.0200123	0	0.020366	0.00566366	0.00459668	0.0526727	0.00069756	0	0.160294	0	0.00848224	0	0	0.0188293	0.00979317	0.00703523	0.0108157	0.0173431	0.0646256	0.00672077	0	0.0248211	0.398044	0.000886921	0.00242751	0.00744954	0.00455907	0.00425192	0	0.000395439	0.00539357	0.00578477
7.8	0.00686739	0.00134182	0.00274971	0.00213032	0.00976474	0	0	0.000316246	0.000169623	0.0102767	0.000117886	0	0.0082085	0	0.00098732	0	0	0.00284429	0.000839668	0.00165091	0.0118408	0.00166336	0.564466	0	0.000255666	0.0106547	0.350273	0.00047461	0.000449315	0.00502627	0.00098804	0.00380555	0	0	0.000783006	0.00105508
9.3	0.00308319	0.00839951	0.00185737	0.0951896	0.0221712	0	0.000673007	0.000303982	8.14289e-05	0.00547572	5.73579e-05	0	0.00424156	0	0.00697642	0	0	0.00132641	0.000713486	0.00465362	0.0112203	0.000870372	0.469641	0.00397736	0.000160413	0.0220626	0.299563	0.00309629	0.000313179	0.0112811	0.00102792	0.0199457	0	4.00132e-05	0.000386305	0.00121038
1.2	0.0146937	0.00281964	0.00873047	0.0406525	0.0103704	0	0.0118717	0.00170306	0.00354445	0.0130417	0.00042516	0	0.032489	0	0.0040332	0	0	0.00440586	0.00783037	0.001671	0.00594427	0.00670667	0.4551	0.00314825	0	0.00518025	0.356043	0.000370917	0.00112882	0.00208771	0.00117223	0.00233182	0	0.000341413	0.00066733	0.00149508
4.2	0.0810601	0	0.0542647	0.0712876	0.0295146	0	0.0361185	0	0.0324512	0.0653194	0	0	0.066452	0	0.0351082	0	0	0.0415982	0.0274798	0.0147972	0.0134135	0.0349831	0.0508149	0.0123975	0	0.0121749	0.296756	0.000823356	0	0.00617136	0.00370662	0	0	0	0.00777545	0.00553198
8.2	0.0368875	0	0.0634504	0.0153767	0.0179896	0	0.00912167	0.00349405	0.0491733	0.033823	0.00035296	0	0.0889679	0	0.00620248	0	0.00187659	0.012225	0.0114657	0.00644575	0.0267327	0.0240319	0.0512826	0.00736624	0	0.0318637	0.462168	0.00159169	0.00636406	0.00780667	0.00621125	0.00371053	0	0.000348298	0.00428451	0.00938506
5.8	0.111687	0.00881148	0.0565889	0.0234998	0.0402345	0	0.0142339	0.00405567	0.00738062	0.144913	0.000743488	0	0.133529	0	0.00676499	0	0	0.0161257	0.0351667	0.00490988	0.0150737	0.0222592	0.0615447	0.0187128	0	0.020755	0.193031	0.00308234	0.00355344	0.0137111	0.00764268	0.00898665	0	0.000418483	0.00362332	0.0189613
7.7	0.0666655	0.00486296	0.00628735	0.00256431	0.0280941	0	0	0.00238884	0	0.0621175	0.000507794	0	0.0168259	0	0.000811746	0	0	0.0131023	0.00245246	0.003434	0.00800377	0.00402272	0.352654	0.00164942	0	0.00576341	0.405821	0.000482973	0	0.00270397	0.00226392	0.00175565	0	0	0.00229506	0.00246954
9.2	0.00588399	0.00555431	0.00184155	0.0417055	0.0297913	0	0.000296433	0.000237977	0.000106864	0.0128681	5.09633e-05	0	0.00584846	0	0.00771929	0	0	0.00151344	0.000429059	0.00328537	0.0172441	0.000963117	0.480785	0.00516319	0.000187877	0.0233697	0.311713	0.00251362	0.000631145	0.0131955	0.00219278	0.0232507	0	0	0.000448214	0.00120969
2.2	0.0178034	0.000981139	0.00231677	0.00591162	0.00950584	0	0	0.00193393	0.000355916	0.00891738	0.000346764	0	0.0132078	0	0.0163569	0	0	0.00184413	0.00134857	0.000929263	0.00304966	0.00209518	0.722737	0.00153476	0.000301183	0.00678866	0.167401	0.000789512	0	0.00447687	0.0020824	0.00314441	0	0	0.000656674	0.00318325
5.7	0.0337606	0.00767889	0.043769	0.0312921	0.0129763	0	0.0234294	0.00496466	0.00733416	0.048173	0.00110135	0	0.150173	0	0.00826371	0	0	0.011775	0.00905876	0.00496238	0.00894679	0.0112951	0.177888	0.00536466	0	0.00866784	0.368336	0.00077202	0.00289782	0.0036884	0.00296119	0.00193731	0	0.000191066	0.00439434	0.00394664
7.6	0.165372	0.0162823	0.0644986	0.013036	0.036462	0	0	0.010768	0.00943732	0.130343	0.00295701	0	0.149117	0	0.00443946	0.00780275	0	0.0488054	0.00572176	0.0109655	0.0165757	0.0167134	0.0521905	0.0072072	0	0.0231417	0.163432	0.00152497	0	0.0097027	0.00828236	0.00554175	0	0	0.0103381	0.00934076
3.1	0.00632609	0.000200602	0.00340819	0.0130963	0.00331398	0	0	0.000244472	0.00169096	0.0109472	0	0	0.00701117	0	0.0046577	0	0	0.00151237	0.000396738	0.000854287	0.00659502	0.00106577	0.722898	0.00133572	0.000343287	0.00324625	0.20471	0.000423177	0	0.00145441	0.00103928	0.00112704	0	6.42085e-05	0.000953712	0.00108408
5.6	0.0256993	0.00196085	0.0200855	0.0125835	0.0066172	0	0.0069505	0.00122559	0.00232054	0.00883974	0.000380752	0	0.126308	0	0.00256159	0	0	0.00650069	0.0032032	0.00158195	0.00195607	0.00590569	0.405162	0.00236037	0	0.00410753	0.343652	0.000267024	0.000924873	0.00246309	0.0014943	0.00118158	0	0	0.00170117	0.0020045
6.1	0.00581176	0.000656689	0.00179629	0.00282418	0.00250273	0	0.000355285	0	0.000187154	0.0067335	0	0	0.00987408	0	0.00708641	0	0.0029546	0.00241541	0.000518069	0.000964535	0.00195027	0.00134945	0.742836	0.000575486	0.000358956	0.00213473	0.202225	0.000302412	0	0.00100189	0.000603548	0.000415196	0	0	0.000523383	0.00104331
7.5	0.0262977	0.00192128	0.00436259	0.00373134	0.00457828	0	0	0.00135902	0	0.0159851	0.000207396	0	0.0061171	0	0.0026356	0	0	0.00880453	0.00111085	0.00208013	0.00745513	0.00291773	0.609432	0.000932201	0	0.00170925	0.292329	0.000280438	0.000369411	0.00133025	0.000889443	0.000829921	0	0	0.00133412	0.00100062
5.5	0.0369595	0.00681268	0.110746	0.0306306	0.0220346	0	0.0171634	0.00214726	0.00489163	0.0467554	0	0	0.179175	0	0.0089353	0	0.00185603	0.0225281	0.0101485	0.00578016	0.0259073	0.0135065	0.0411168	0.00488678	0	0.0158287	0.372009	0.000571118	0.0020095	0.0043515	0.00233379	0.00284116	0	0	0.00404985	0.00402354
7.4	0.0128173	0.00275982	0.00142014	0.0106222	0.00562372	0	0.000391602	0.00150093	0	0.0142002	0.000153494	0	0.0027956	0	0.00528821	0	0	0.00300239	0.000894613	0.00118556	0.00954995	0.00152546	0.623644	0.00165989	0.000313273	0.0032756	0.290155	0.000433693	0	0.00213848	0.00113396	0.00159226	0	0	0.000583549	0.00133926
7.3	0.00424953	0	0.00130493	0.00176849	0.00248645	0	0	0.000353479	0	0	9.05682e-05	0	0.00263621	0	0.00590536	0	0	0.00266542	0.000411229	0.00125417	0.00681939	0.00135845	0.647466	0.000670691	0.000295152	0.00199246	0.314247	0.000193586	0	0.00129744	0.000584461	0.000636754	0	0	0.000676149	0.000636641
9.1	0.00515534	0.0041503	0.00125869	0.0170729	0.00316289	0	0.000456566	0.000353436	0	0.00584056	0.00010569	0	0.00253931	0	0.00814013	0	0	0.0031852	0.000527098	0.00126856	0.0115792	0.00224736	0.679431	0.00180705	0.000296091	0.00484856	0.236285	0.000880585	0	0.00274547	0.00180178	0.00263979	0	0	0.0011245	0.00109642
4.1	0.0668737	0	0.110619	0.0355865	0.0184243	0	0.0373302	0.00383831	0.0190655	0.0784278	0	0	0.101597	0	0.0135281	0	0	0.0220874	0.0294234	0.00939741	0.0107509	0.0277255	0.0457646	0.0116176	0	0.0749692	0.20496	0.00129962	0.00226896	0.0251523	0.00742216	0.0221537	0	0.000963053	0.00481488	0.0139389
5.4	0.022695	0	0.0234133	0.0222546	0.00944431	0	0.0125889	0	0.00250831	0.0193757	0	0	0.361903	0	0.00551192	0	0	0.0111092	0.00490905	0.00448596	0.00365128	0.00790382	0.0607741	0.00433301	0	0.0089047	0.396963	0.000839799	0.00189132	0.00337203	0.00247939	0.00197913	0	0	0.00282382	0.00388522
2.1	0.0135026	0	0.00366435	0.00497523	0.00333573	0	0	0.000446049	0.000510721	0.00584319	0.000241086	0	0.00619784	0	0.0034617	0	0	0.00315143	0.00064086	0.00133493	0.0049117	0.00146491	0.734406	0.00058969	0.000310086	0.00159072	0.204823	0.000352401	0	0.00107311	0.000825392	0.000473734	0	0	0.000920157	0.000953157
7.2	0.0108779	0.00304758	0.00130929	0.0207753	0.00319173	0	0.000395329	0.000400462	0	0.0137154	0.000173063	0	0.00228861	0	0.00395494	0	0	0.00377378	0.0010437	0.00101582	0.00378583	0.00127724	0.735727	0.00084439	0.000304322	0.00223869	0.184045	0.000361768	0	0.0017042	0.00109655	0.000859104	0	0	0.000763707	0.00102972
5.3	0.0224119	0.0022406	0.00672113	0.0100842	0.00699861	0	0.0078134	0.000959222	0.000445219	0.0154045	0.000411546	0	0.026297	0	0.00365083	0	0	0.00915351	0.00350865	0.00266498	0.00290212	0.00564512	0.65692	0.0021237	0	0.00158873	0.202819	0.000264612	0.00088388	0.00162651	0.00153249	0.00112901	0	0	0.00205102	0.00174843
5.2	0.0276407	0.00267902	0.0076132	0.0143461	0.00742737	0	0.00728503	0.00128691	0.000596125	0.0106791	0.000354959	0	0.0260017	0	0.00415196	0	0	0.00863348	0.00314233	0.0026063	0.00311764	0.00384227	0.644433	0.00209613	0	0.00189095	0.211294	0.000282295	0.000695667	0.00201555	0.00123694	0.000946096	0	0	0.0019934	0.00171265
5.1	0.0445849	0.00631354	0.0617539	0.0562118	0.0190152	0	0.0386718	0.00250531	0.0120214	0.0366436	0.000399199	0	0.0986223	0	0.0135624	0	0	0.0117882	0.0124465	0.00427079	0.00668727	0.0146826	0.136462	0.00710594	0	0.0116276	0.383889	0.000492348	0.0032271	0.00417745	0.00245533	0.0033592	0	0	0.00312063	0.00390337
8.1	0.0066691	0.000923935	0.00357543	0.00122524	0.0028266	0	0.000385071	0.000156576	0.000163222	0.00513923	6.51378e-05	0	0.0394936	0	0.0234289	0	0	0.000573909	0.000369046	0.000447503	0.00526847	0.00101046	0.679286	0.000509375	0.000224982	0.00255483	0.221173	0.000509141	0.000163827	0.00111861	0.000606115	0.000683008	0	0	0.000279019	0.00117106
7.1	0.0131466	0.00392495	0.0014811	0.0136829	0.00299362	0	0.000368701	0.000547617	0	0.0124685	0.000163697	0	0.00188677	0	0.00831468	0	0	0.00288876	0.000695226	0.00109913	0.00429073	0.00224239	0.722615	0.000981324	0.000404193	0.00222383	0.196926	0.000344849	0	0.00200954	0.00130301	0.00113193	0	0	0.000780469	0.00108488
1.1	0.0491625	0.00579558	0.128193	0.0640787	0.0436888	0	0.031219	0.00367881	0.021421	0.0493529	0.000875392	0	0.199783	0	0.055195	0	0.00144278	0.00920646	0.0264895	0.00505636	0.0174505	0.0298786	0.0355003	0.0101895	0	0.0117714	0.173372	0.00118129	0.00332637	0.00654332	0.00416587	0.00334942	0	0.00187139	0.00236177	0.00439918
