# Supplementary material for: A systems biology approach to explore the impact of maple tree dormancy release on sap variation and maple syrup quality
Source: Sci Rep. 2018 Oct 2;8:14658. doi: 10.1038/s41598-018-32940-y (PMC6168607; doi:10.1038/s41598-018-32940-y)
Supplement: Supplementary file 3 — Supplementary data 2 [file 41598_2018_32940_MOESM3_ESM.xlsx]

## Sheet: Note
Note	Supplementary data S2
DF1	Yeast Fitness per condition	Specific annotation	Yeast_name|BN	Strain with variant Barcode (high similarity +90%)
			Yeast_name|LNB	Strain with variant Barcode (low similarity +90%)
DF2	statistical analysis on yeast fitness (delta fitness, correlation : Sbb,NH4, SO4,PO4, Kolmogorov–Smirnov test control vs sap )
Reference
A systems biology approach to explore maple tree dormancy release impact on sap variation and its relation to maple syrup quality
Guillaume N’guyen1-2, Nathalie Martin3, Mani Jain2, Luc Lagacé3, Christian R Landry2, Marie Filteau1

## Sheet: DF1
ORF	Gene	S04_16	S01_16	S02_16	S03_16	S07_16	S06_16	S24_16	S25_16	S26_16	S27_16	S28_16	S08_16	S09_16	S10_16	S11_16	S12_16	S13_16	S14_16	S15_16	S17_16	S18_16	S19_16	S20_16	S23_16	S21_16	S22_16	S05_16	Sucrose01	Sucrose04	Sucrose06	Sucrose07	Sucrose08	Sucrose09	Sucrose10	Sucrose11	Sucrose12	Sucrose13	Sucrose14	Sucrose15	Sucrose16	Sucrose17	Sucrose18	Sucrose19
YAL001C	TFC3	0.923974294791881	0.934086674754121	0.912630039816306	0.963828166968378	0.974607705850237	0.948310447756065	0.931350307530391	0.926362636562217	0.958049405370592	0.98077888082508	0.924508937657674	0.918170959176013	0.915651024021826	0.907219720096046	0.949200500025919	0.958785021548978	0.979959295043867	0.948890072216343	0.947954117768573	0.913987772056456	0.989830487557658	0.903562843942847	0.901075741573888	0.942347413723192	0.938226441763446	0.951699354651504	0.961693707947094	0.927074612648175	0.921997160693838	0.961604560709575	0.931781067142879	0.995226222520176	1.00080661806589	0.958528796533808	0.974465296599425	0.954112263954936	0.925818773382714	0.988137194557115	0.99761008912669	0.972750929115872	0.959096418012351	0.942489613556929	0.975241853589772
YAL004W	YAL004W	0.995731103940172	0.989388589104444	0.991327177627349	0.983452320519426	0.999236002179779	1.01630150104163	1.00679353882856	1.01221213616927	1.02451367717444	1.0019240445975	1.00643489633801	1.00026629175404	1.00890050962139	1.00781378818866	1.00205786613451	0.997473471932146	0.989328293320092	0.989141997009995	1.01401459884718	1.00904167244944	0.999950153811422	0.997155225797371	1.00289238642219	1.00703295661502	0.989156634204331	1.00616317356627	0.996808392095794	0.996205102410045	0.997375774361691	0.991531232029776	0.999111175486629	0.994267917973021	0.990126042332345	0.994209871137794	1.00220486465436	0.994018761789971	1.0053278836303	1.00354603018822	1.00121041825329	1.01028779361613	0.99370394487904	0.998855431700134	0.994937715525517
YAL005C	SSA1	0.979913086057773	0.967480551965182	0.977219171910958	0.977109679389624	0.979472208839066	0.961378513302172	0.975874500848583	0.980473465019191	0.982119862329187	0.983971938388591	0.974032189547545	0.966819379189619	0.968798122629129	0.960538655211412	0.96884666451851	0.987171470597488	0.991081404976052	0.980360839001357	0.979843397937811	0.973024723043537	0.97703602302605	0.970829882234171	0.976194710568302	0.979412881376114	0.971173819577698	0.973789204581356	0.972863557167287	0.967326966277476	0.96499925550729	0.967399247622986	0.972354116658482	0.976416743111995	0.977205716388877	0.974360017327463	0.978449107450879	0.95999655609387	0.964797634554346	0.970986964013787	0.959978382071075	0.96916556533963	0.963651302251077	0.963167949015724	0.978078992179927
YAL008W	FUN14	0.979610957304346	0.966448313334977	0.98952511781501	0.980065016710525	0.980337971759752	0.973766235225856	0.982056307620857	0.971503294815786	0.975579099626529	0.979799546309487	0.967978098512965	0.972879251582235	0.981558258381728	0.969008224174009	0.970023354197462	0.985325471955074	0.987563989510423	0.983830195111363	0.980137619601183	0.976904075855234	0.987418021755934	0.991957218927872	0.979839632974435	0.989683837989136	0.969097304093351	0.978280333810049	0.984349166443816	0.971816284013485	0.972021833863583	0.979946258727618	0.979587296624197	0.969777692470455	0.977832386414283	0.983895244409623	0.968384366799102	0.972972582075221	0.963972397445476	0.966686852428837	0.972061842215404	0.973452419078119	0.971747383665742	0.968643018197267	0.97532176868865
YAL011W	SWC3	0.92418763749273	0.930087956066071	0.951859482765528	0.954157183283487	0.933586491459245	0.926208859078342	0.938902104952573	0.941464238887982	0.925464746529209	0.938061751846592	0.920528392806627	0.937508237784133	0.92396470208959	0.934599921578591	0.929824130435515	0.951424100880244	0.942567913929829	0.928480189737621	0.942159217956535	0.939417691108239	0.946465953574259	0.91465168232031	0.937634832490537	0.942969025200451	0.933246060218435	0.92066446392735	0.930948151578874	0.91701262796047	0.932664007011589	0.907891904308753	0.931711695392343	0.939858351777298	0.914593771627636	0.934311472787889	0.918789835441856	0.922736613632636	0.920112425150711	0.924257720341684	0.927635187574147	0.933406570404518	0.917677108220964	0.926637528419192	0.916837811944243
YAL012W	CYS3	1.00223560954801	1.00132517347616	0.992023448741299	0.996661034830376	0.993694974134952	0.985544099153853	1.0012990474647	0.994554722840815	0.992711833509198	1.00603424633068	0.979807551662043	0.998243825151942	1.00578303636791	0.982859369875425	0.998851914790926	1.00451847509736	1.00066351704	1.00386142617636	0.987529050446983	0.98410280485247	1.00851680477865	1.00321850350225	0.980461173817196	1.00348173234826	0.99563658233782	0.992692470119975	0.991349362204508	0.970900768474745	0.983427133540076	0.980834325455454	0.99282090348413	0.991050190861731	0.985982014890344	0.986935381164658	0.988516295444493	0.998222241254338	1.00060198324271	0.990538123072703	0.994664584215486	1.0011736906366	0.99290002396753	0.992118656475381	0.991974880599443
YAL013W	DEP1	0.946843509758744	0.895076549969855	0.955396062555839	0.932974122150663	0.935539696478607	0.935443557762698	0.942561772552383	0.955989873597662	0.950910359040857	0.950656827568643	0.949786347995607	0.920543258184717	0.919617415499594	0.926669564453977	0.899814586620262	0.95135539263502	0.960397306843004	0.959377637711466	0.940145081495185	0.947270024918059	0.926502569137447	0.954366302305669	0.962398851949402	0.944793292386397	0.938324004234765	0.938265381987456	0.914360145485858	0.939887204429367	0.935857389166374	0.947872200261883	0.92626197942362	0.92733507737574	0.951758419221624	0.94741563043283	0.945728723415015	0.915863460737225	0.935141890878877	0.941643101871946	0.917276881932752	0.93143600394921	0.931933409769056	0.935281939606127	0.923372676722563
YAL014C	SYN8	0.95701594980016	0.968478707809334	0.978502943331146	0.972608468051637	0.980989702490635	0.938656462739118	0.96568795485862	0.967416296872037	0.956564986187622	0.970262286201403	0.965810008956629	0.970183555029168	0.962964845539568	0.965249967997931	0.962978283781315	0.979544038271866	0.984856551758419	0.971067397611887	0.98491266716178	0.961106620770454	0.968679914750331	0.976144529037859	0.968811270169107	0.983866261813831	0.973494224238319	0.970910025363332	0.970113473638847	0.983089577659809	0.964647992033593	0.974467884634098	0.974251655758464	0.976940210196892	0.982989578800123	0.985651180091133	0.974521046215267	0.987293783314758	0.970187356934987	0.975873687916681	0.978158700776924	0.985586374041949	0.981608830972084	0.975223694003315	0.981428447043564
YAL015C	NTG1	0.988435502433594	0.99346911281476	0.991145307186685	0.99893633389414	1.00603287012763	0.991095012986839	0.995604134765445	0.996252122050932	0.996661777673081	1.00235882254221	0.997614773628511	0.981840391754795	0.995308002841392	0.986670645150538	1.00355302264112	0.98934762825738	0.997494330225175	1.00152334688959	0.996646303381854	0.989745984387618	0.993521112294359	0.992372766817487	0.990738003720425	0.990239523024215	0.990666375307341	0.997797677507293	0.995331910566914	0.981766994719523	0.980134688420066	0.985599743655925	0.995802612766287	0.991598237913561	0.987325348490924	0.991443991283728	0.977780746012672	0.987524713115085	0.988428712891389	0.98918387177615	0.994433116677843	0.993068851444941	0.993090234533149	0.988198733803518	0.989638863096261
YAL016C-B	YAL016C-B	1.01081520112217	0.988220860291766	0.999761422609732	1.01284226711664	1.00321035425889	0.973942021301569	0.962852195664133	0.987032592642734	1.02280386763543	1.00852374631236	1.00505118074202	1.02026467240603	0.974980118751987	0.989253161946077	1.00723533428261	0.994580551467169	1.01921897165147	1.00606508555878	0.985926647383257	0.97913421418746	1.02267313031378	1.01420040832842	0.98137874229121	1.00051386693583	0.991426098628168	0.969397672458658	1.01821526139611	0.975318548365806	0.982151781890139	1.02406440128678	1.02396071042739	1.00229000104419	0.997725523279698	1.00825027301468	1.00211975190776	1.01163904093916	1.00425064044991	1.00733425601637	1.02464028296541	1.00206708877572	0.98257703522547	1.01281658464952	1.01312901872305
YAL017W	PSK1	0.985977260676171	0.963331265394728	0.981929106095065	0.980571340482177	0.971931342792424	0.968231575142943	0.976052546863475	0.985347006504347	0.963396640573306	0.972232261024779	0.961048467423035	0.979619258099474	0.986138644935353	0.984180827723192	0.968942072107389	0.984573695324992	0.96868687030803	0.975215096077011	0.985579798646249	0.990748836253484	0.978496787320227	0.986851920595084	0.972550834774517	0.984534009707864	0.978361150313459	0.972930273108292	0.98230001931334	0.982032013554784	0.951479348157129	0.965734118373024	0.975688449138511	0.974186604794547	0.982710178282327	0.983766132127833	0.984920504407062	0.973507707915399	0.980756460201411	0.977452244586214	0.974670776833973	0.967083749683075	0.981050655945069	0.976865870071759	0.970754044470714
YAL018C	LDS1	1.00071672209649	0.989174298215718	0.998282679615026	0.999272983909108	0.995728671623531	0.998434663037516	0.992013754252936	0.998573583579151	0.986166665940585	0.995121835480843	0.987601080210152	0.986500677067243	0.993496693495779	0.993703900647681	0.984530285140655	1.00190675470066	1.00054609846643	0.998150733877511	0.991564007463486	0.998565910263764	0.998885405135127	0.997338063909515	0.986013479660866	0.989824250258671	0.98965010997536	0.993535346297309	1.00101701677012	0.990092560231136	0.993741636370502	0.991980202951044	0.983350763300386	0.98928151853988	0.997977368716548	0.981467971095895	0.974019966577589	0.985221625678006	0.98113915307066	0.978279744060499	0.984576744361375	1.00126818992188	0.993975301815844	0.978148609446764	0.976452111821629
YAL019W	FUN30	0.959401629380821	0.945173264432408	0.974397175271538	0.98718192189266	0.966437009626853	0.960978422271041	0.962643739089574	0.963254127522708	0.957910572006591	0.959063869377715	0.945088205239796	0.948914002291055	0.958718002994965	0.958574499248287	0.95069715786819	0.980813623805146	0.968670423714682	0.973732754853206	0.95803860146151	0.953050574233243	0.968438929998235	0.974586684834386	0.962481951970493	0.97094231516038	0.958157233385222	0.964418518153745	0.964944230742889	0.961630519292673	0.958211414711842	0.9662743335264	0.96143161874173	0.964051942116148	0.969814182510978	0.969367677197346	0.950771906560879	0.974912939142229	0.966266365964178	0.964059945525129	0.972507773428647	0.960633429699599	0.955697898372518	0.959746031147146	0.95358932625573
YAL020C	ATS1	0.971422606416134	0.973719920398475	0.96948997593408	0.973097830052681	0.971399408971414	0.966608687066792	0.973173986951064	0.97565781887676	0.962039144573793	0.971453483197148	0.959990034201163	0.970875413789488	0.961101916526997	0.964912621220389	0.971769211082246	0.978451603966883	0.975597373122795	0.972023860330141	0.969061784639788	0.969684553736172	0.977421860142898	0.986790871035164	0.967188582886195	0.987265133096966	0.968624506400814	0.974497745149648	0.97877658154095	0.973534789240266	0.957581892248106	0.972831695326424	0.973566158504069	0.96623381034316	0.972324741947824	0.964165588210562	0.966147015306221	0.970953536522676	0.972056514250972	0.969460812108225	0.97274505300461	0.980477824585322	0.975354559481884	0.972047403467238	0.96946589247151
YAL022C	FUN26	0.993762731787386	0.99599253825125	1.0014046593026	1.00094899202206	1.00170608742539	0.987526697513832	0.999840541220317	0.997097221030146	0.996610667629664	0.99809356026086	0.990508593496351	0.992286455033049	0.992832216059795	1.00149426800556	0.98317827072822	1.0010366875799	0.991851193130367	0.996862339936813	0.9977363595096	0.999428584153675	0.994924531178952	0.988207195916766	1.00466305782426	0.990730480430918	0.996287296681027	0.999960401295376	0.999065407053588	1.00263443261676	0.987170123023526	0.997497047318834	1.00403816041869	0.993883873777307	0.987822279056792	0.988005098221584	0.995824133251477	0.986157825150191	0.990458373553034	0.991072585805257	0.995000836692696	0.994307654128689	0.994657912980683	0.985964701515444	0.988475812495587
YAL023C	PMT2	1.00006506198637	0.988410248336375	1.00994888048968	1.00411407435562	1.00677963809615	0.991273198927538	1.00462311115982	1.00097049784383	0.98739530917203	0.986025031307747	0.977082521420464	0.994124252101582	1.00413662127961	0.99397271388893	0.986767677004288	1.00444208939542	1.00973811208307	1.00254123873605	0.988881080577017	0.971365385790003	1.01027382425369	0.987627791084612	0.992617907160555	0.999912878511067	0.98083628905282	0.960012890769379	0.995083078026861	0.926120260493921	0.975777279615131	0.919748670177011	0.933838819039038	0.947422800120956	0.900816372319108	0.974356044988363	0.91847461818265	0.926285382801642	0.919355486663345	0.932281629828161	0.923600890874442	0.930136701852128	0.944196267905282	0.919290474172005	0.911533470415648
YAL024C	LTE1	0.949427485806802	0.939846047623557	0.948192425803389	0.946003371362995	0.948167389982527	0.952998759848373	0.961336233589759	0.97057463623555	0.917426298156029	0.951162313265421	0.928313985787428	0.948458119629043	0.951901701554423	0.931886633417766	0.948720127666866	0.931038851118064	0.926932277359999	0.944756609801718	0.955250705084021	0.956545486372707	0.95354922179817	0.957119956471924	0.95050261647367	0.958765829803079	0.951182542713978	0.960544027260368	0.946125696306852	0.973881903490415	0.949654383830714	0.966010633981355	0.975529651756863	0.971764396213895	0.969259523532781	0.968915223676979	0.958552104430724	0.963774713412862	0.976848522007656	0.96018678303085	0.96498937513222	0.984466202349382	0.964837423222103	0.976149498050525	0.964905109564449
YAL026C	DRS2	0.872659712256199	0.858281662883128	0.948564222451982	0.927251373186586	0.958411504012534	0.878245647389295	0.890268771999947	0.937968626334634	0.929943577251252	0.946814135609311	0.923543410688566	0.868583160086806	0.888679488711492	0.940047079207818	0.866533402197899	0.954904473342348	0.951895001226246	0.928496821540442	0.935180232382642	0.903667008774662	0.923907997421773	0.931372739231558	0.943268254301005	0.933505024470086	0.884180046122401	0.849580024361005	0.907441526667271	0.823966855793783	0.903659627930562	0.836763441626551	0.854512947588015	0.848629314373427	0.802812581986165	0.929913988848871	0.847165167254278	0.811034600674399	0.797468744951953	0.815551238726617	0.804052337747444	0.836807670839575	0.839247326328591	0.857019092917901	0.835045223354418
YAL027W	SAW1	0.980598966018968	0.971881631949693	0.987363686369201	0.976243566066472	0.986805706690884	0.976317632355574	0.971870749639318	0.993985950128863	0.976524729365129	0.969670040402413	0.958101347865254	0.997098599154248	0.964012942313722	0.969730743358911	0.97120595349835	0.98601144877004	0.966484570618777	0.955828319306976	0.967376364527062	0.984591555622953	0.981804818270865	0.981063134193921	0.974290485629013	0.997870832292371	0.967240849363728	0.967023343356568	0.987835524167814	0.980919346212302	0.944883591908509	0.973629005755458	0.980628173936232	0.988683989526245	0.985463909172174	0.976687173889653	0.974802504228756	0.970622984848884	0.981102592777005	0.976348583620684	0.980323221866189	0.97218278251081	0.968235024677356	0.973219145698463	0.957322600191266
YAL028W	FRT2	0.98506593010299	0.982625353439235	0.985473151990603	0.996415788762854	0.99467999267276	1.0069179728742	0.974692544573394	0.995722834954946	0.987371605659897	0.983475437544755	0.991077512717535	0.98415740454992	0.989550125782594	0.997932943257056	0.984620931309156	0.984888727799365	0.991471157802475	0.985958438839058	0.987108913033414	0.975554581940848	0.98863803800403	0.9914341589766	0.998165125965491	0.992798240394959	0.984920772722626	0.986690302771899	0.986755768504667	0.982270605662673	0.981548944536766	0.966498833368431	0.97631052113452	0.986803496193141	0.977463831638643	0.981320257426082	0.967271460701111	0.979849279795179	0.983445567438883	0.980834717058402	0.982284684987906	0.982671787294917	0.977917545770525	0.97796194037907	0.980703432097474
YAL029C	MYO4	0.98516556220664	0.975045742206575	0.997280631668479	0.993514827723756	0.976537081684711	0.964658936306986	0.988558116458137	0.991320272250283	0.984073051624813	0.983223502695354	0.990736587928879	0.976500696118712	0.98511514059116	0.981578497999975	0.984923234701981	0.984311528166432	0.987011692671848	0.988198689650011	0.984285653447828	0.984220056703139	0.990275384621677	0.99422855025079	0.979361898074715	0.989714849835705	0.979314428972567	0.976363338803267	0.990928935297147	0.974135933915556	0.965639632604617	0.978487701152327	0.986067586796686	0.974975487222581	0.98604919921069	0.984054636576056	0.9839019021084	0.980573982265793	0.981649010302126	0.973990223075288	0.97370862871886	0.992724532648065	0.985155767526995	0.981879573358163	0.980573605420676
YAL030W	SNC1	0.969277280183541	0.963014876457104	0.97567399602966	0.975004858636356	0.969427660200139	0.957422811940966	0.964279317986004	0.971571130162445	0.963937992032181	0.969853683353575	0.962924255003714	0.973204707091689	0.964404280568547	0.958095771292345	0.964119630200008	0.979029834237192	0.969588465710194	0.969173703852244	0.979470341234992	0.955762449833229	0.972978903087086	0.973743428138945	0.967305555516197	0.984877345883055	0.969224558427457	0.96556916736175	0.968347009528316	0.965770419907013	0.951870960182268	0.962104577941408	0.963944474245924	0.960548351423024	0.967873873838498	0.976705029608121	0.96037104828097	0.960734352785886	0.956141119293947	0.962183399200329	0.957115906493383	0.964001005557094	0.965632885948455	0.954354226343562	0.96225358237325
YAL031C	GIP4	1.00545343276306	1.00574380381122	0.995711162874561	0.99126076818297	1.01138415732315	1.02521642668489	1.01551441082804	1.0233833282398	1.02481430561184	1.01729144078301	1.01252054920524	1.00742243459133	1.01366243242832	1.01322368196599	1.00747767368406	1.0005329793108	1.00251776650289	0.999385863032401	1.00737715866349	1.02337878915447	0.996332597862021	1.01255855975676	1.00218041791936	1.00799008823933	1.00737853992028	1.01014408945941	1.00791625166704	1.02541338847105	1.01249476987158	1.02240864443893	1.025531658088	1.00236036264588	0.995921756038299	1.00479487307959	1.01285498411223	1.0101130970678	1.01683712121856	1.01053345911596	1.00426292881964	0.995430548732501	1.00743917788968	1.01030779070517	1.00603697646851
YAL034C	FUN19	0.968591956213949	0.971731772825829	0.981074471135908	0.993398188664389	0.971636083968276	0.961722972714859	0.973245668336684	0.981577565650487	0.966913858913136	0.970550779051522	0.971966526743138	0.976916476606346	0.976989072792194	0.968014653095666	0.96889689537321	0.991350960743603	0.98193912948851	0.975323165632566	0.989262106249961	0.967445176064309	0.988429835371436	0.982456597306944	0.980267781462283	0.989850763299334	0.977514727486566	0.975935928830266	0.969430771570987	0.977717086111265	0.974485680900359	0.973056518559187	0.980173649164959	0.975797853553679	0.973089488479344	0.987903620173888	0.975173782286514	0.977566243243125	0.982282661667963	0.969564161847562	0.977808778476608	0.988786505599292	0.97650434532822	0.970226900898553	0.984125389251653
YAL036C	RBG1	1.01398443023601	1.00666285115409	1.00395625421184	1.00349769681261	1.01186253339308	1.02213146172412	1.02056544749517	1.02597631254769	1.01432764015113	1.01277554357006	1.01873991153309	1.02036120534563	1.01378553751621	1.01952920390752	1.01618843172472	1.00359720039595	0.998488780841888	1.00195524576871	1.0181251397104	1.01841652525325	1.00506828423664	1.01095594729206	1.00951979673917	1.00061779421591	1.01039177734684	1.01483694004922	1.01809453297333	1.01740629006376	1.01151380476901	1.00403648674009	1.00734218303017	1.00849061253394	0.996750563076035	1.00887660562373	1.00984307784963	0.99757188593131	1.00623439227236	1.00371485484288	1.00396182631646	1.01179743393016	0.999421096071719	1.00874215512995	1.00511848191512
YAL037C-A|NB	YAL037C-A	0.996560565281571	1.00555051874244	0.99565425692428	1.04403381911147	1.07124021663785	0.98899671626769	0.959363254826333	0.983579436397858	1.04442240449285	1.04800091448454	1.05957296648577	0.996638895699677	0.961112775694252	0.984713722302178	1.02911863520102	1.00251871598362	1.07738111611678	1.04466996290068	1.03228474179601	0.936702551596327	1.05347978223522	0.98125501123654	0.993710086289915	0.949639852690174	1.02891945835757	1.00705505340245	1.05073572832687	0.930420895909995	0.997694181964321	1.04336193900538	1.01809905561493	1.05444924042452	1.03818358064463	1.01641709591967	1.02223241946815	1.02315780920188	0.994673475866147	1.04351831826728	1.04008871969713	1.00641795964839	1.01623040481689	1.03920048010756	1.04018798505259
YAL037W	YAL037W	0.989460821381491	0.973154085968393	0.991786108971197	0.985240325807753	0.98463705944898	0.969089496773926	0.972890393424848	0.987035924002332	0.985010593279591	0.984705229879776	0.972862893824284	0.972311844372601	0.9772755174085	0.969312007896983	0.962173699987561	0.981307033092012	0.984485291215881	0.984590531413867	0.982745953861873	0.980721002369294	0.980039391802019	0.986011282871909	0.988137609526289	0.985446524001754	0.979744744733029	0.97780518793986	0.988791035779712	0.971041077958532	0.968756530181777	0.966592684485396	0.976114197779789	0.965010122136565	0.980061167314546	0.982104791126778	0.974400610221937	0.963172531134048	0.968519127394347	0.968645147679852	0.96998671618483	0.972003825513663	0.970277682347733	0.974422904181869	0.974311615606871
YAL039C	CYC3	0.859815157827116	0.830121459968585	0.936712396669147	0.92753226841358	0.891053864309921	0.87257362017752	0.881147032268324	0.897916329015444	0.850969677197466	0.911573667198717	0.89724262351391	0.849539237985627	0.8876220821348	0.864087040221191	0.864677352686496	0.92879782405699	0.932274092152182	0.91295235755418	0.886827405630163	0.864005142494977	0.874945000258985	0.876892671968252	0.878549642516839	0.9136884059362	0.916926784527151	0.895250167838533	0.861043433903914	0.858813834517723	0.887756893637857	0.863036115781433	0.872820001245914	0.887835252723975	0.882837195867061	0.900124380099319	0.870755385169908	0.908613027232995	0.896078433905482	0.87452451491505	0.901502429422985	0.883646951480482	0.877565242362645	0.897644448044141	0.895467504089081
YAL040C	CLN3	0.967797297834597	0.959546328156874	0.977326995863589	0.966195432115204	0.974484985796901	0.963689775509093	0.968965343896401	0.962862736696671	0.959055543950156	0.966286086037825	0.957454487084913	0.950626043719096	0.960836388674138	0.960022941878888	0.951581036283653	0.977380152847225	0.964391674466665	0.959466440285883	0.961446868497926	0.968316280721807	0.971291483097285	0.976348114153168	0.963752676397296	0.979607469469899	0.967882628143661	0.959063808377545	0.950853713246036	0.964592530647286	0.959583456229716	0.966780624314683	0.971378957227444	0.961728436968636	0.963956584577735	0.971967272009987	0.945616136397289	0.956456353456099	0.962047367529101	0.950138493027967	0.96567937457949	0.954158342763714	0.954019444252118	0.959682429204327	0.956621893982888
YAL042W	ERV46	0.987050982143706	1.00079005277436	1.0019221610068	0.999461580100791	0.997411246235359	0.985956096953406	0.999796042930712	0.993262461807451	0.989767135809758	0.995493267924327	0.988324447450402	0.983763941188104	0.995471919466635	1.00476133381716	0.990000504323873	0.995521147573979	0.995194629511534	0.988242383740065	1.00559527175613	1.00213502175772	0.992799126592584	0.999273551511167	0.99519249847038	1.00523074561785	0.996562734303034	0.992460068427201	1.0058110980423	0.999983234649906	0.988620804260073	0.981022795515291	0.991970832102312	0.987277357484125	0.979319447027992	0.983162939457417	0.978595936755907	0.986858662727241	0.999368509641226	0.986984617352339	0.991537897593639	0.992706643992538	0.993907694026323	0.987019003216764	0.975796582668452
YAL043C-A	YAL043C-A	0.94550443389355	0.939627310091166	1.00578359585315	0.970995943234018	0.943934737585013	0.958160974111156	0.972767806663945	0.963349441788391	0.952521757844852	0.980802052229263	0.95013094632511	0.994548265961216	0.936232445796046	0.930180976186797	0.94053944200387	0.982354777117836	0.939388868444552	0.938360456228204	0.976637571112619	0.975966085323415	0.972445909609729	0.982708056864236	0.957476042982825	1.01910173189783	0.954419195372354	0.956629268569927	0.951493305457401	0.976442614019559	0.962597972224435	0.904188243135765	0.939309092532624	0.924560399549937	0.950403087412425	0.965614810584647	0.935862120484013	0.959754333392867	0.975944183693076	0.956836786629125	0.948564104543865	0.931487830320611	0.972277367349552	0.950684477276056	0.970124398278167
YAL044C	GCV3	0.732658473989111	0.7837319619859	0.734513581319421	0.77860192358095	0.72861901297965	0.80265559273626	0.798500236213837	0.79055011881726	0.748410553174909	0.730214526991207	0.798599350866723	0.76625375153456	0.79657586327893	0.760033592670278	0.835121241138722	0.731963779405174	0.810834926626556	0.711031948279257	0.831941290953034	0.814023261429642	0.760852055861695	0.787675464736154	0.766968211525739	0.7298291998235	0.847799366487598	0.853725125446821	0.796952877610328	0.805460761974437	0.798482201433686	0.788766178009959	0.800552818311091	0.819456687270305	0.822049609830788	0.818864007293021	0.823717139999045	0.828947984692131	0.819211035027627	0.770666978768812	0.721377618338335	0.820475667522908	0.840793861906667	0.846268590366936	0.836582231881491
YAL044W-A	BOL1	0.968491405825699	0.941995929776209	0.987801247019647	1.01270707019059	0.990246448996078	0.975331813204479	1.00336023458463	0.994410766563299	0.988964694006369	0.986160281461937	0.993459545981302	0.976402266905833	0.985666549775792	0.977297773490866	0.983526487666245	0.99190933222347	0.968637731011999	0.979902482794091	0.971565704705039	0.976284627937146	0.967402421126991	1.01681526346509	0.993878612851106	1.00414590041258	0.980888252446362	0.981563312912158	0.972568462753872	0.964260110959475	0.976022310865656	0.98611787307062	0.950443912684742	0.964633725659654	0.981109985469034	1.01250861898483	0.981543553080211	0.954543401781068	0.997439845433249	0.986149199685125	0.979957562689686	0.996335983493692	0.968750148258658	0.977004065983782	0.929781311293269
YAL045C	YAL045C	0.981040620743594	0.984052099502257	0.997547211498263	0.98596558714425	0.963358659101025	0.972368994460382	0.996151907205765	0.98676242631491	0.97889663419155	0.978678740674354	0.961053817258711	0.97913697199436	0.982273972348181	0.975471848018232	0.961177043825934	0.999069695868907	0.981106739334743	0.982484834500019	0.983088311045847	0.991982964252142	0.979903071610818	0.99267721466556	0.97586319620936	0.980835033042276	0.976214181060668	0.989511725151954	0.977641993758619	0.976663921094162	0.971615823767768	0.96025456029843	0.976428264658664	0.973870871382318	0.971852139824365	0.979488210586142	0.960638492302548	0.974771533830226	0.974280789150921	0.968519592187265	0.979198400038886	0.977976761751235	0.973486707261134	0.981649783670567	0.969838651508183
YAL046C	BOL3	0.939605536757011	0.914915915409984	0.973901553722805	0.966503466801927	0.971416200273357	0.969190292546172	0.968274405197042	0.969806818391197	0.97218260841975	0.986660959142592	0.97296154960723	0.935607584992236	0.949233282750131	0.959473750114111	0.94010456294721	0.98420022443927	0.983272632411011	0.967457035449077	0.974538992327278	0.940419767064115	0.963437515421229	0.978101001815677	0.982047865280378	0.971264323044627	0.950620132349066	0.942523105517137	0.939524471103561	0.946019694444097	0.959237362262739	0.952959461901793	0.950075633591903	0.959515904700064	0.945105015323866	0.970526689331917	0.943548183507857	0.956003087520181	0.957933148952402	0.955601971822442	0.959420461767147	0.958789527051792	0.953184219824678	0.943446543055843	0.947973864783615
YAL048C	GEM1	0.949616261376771	0.951628103697428	0.963865223009632	0.950454436539276	0.924760990242422	0.924496183752012	0.94912225013213	0.940160555829842	0.926490470754149	0.950689575276177	0.920183972062709	0.943275274379634	0.945890241994156	0.935152639549193	0.944670798046731	0.961967332747066	0.941489536722767	0.948256612678074	0.945407507136277	0.935394912537415	0.945575562228318	0.936499996199329	0.928038089862657	0.960813440311094	0.941330322313406	0.944918021926653	0.938795166010236	0.937347599095949	0.947300705663033	0.92717134419145	0.950934320783195	0.934932174577804	0.941458731451174	0.952070724701296	0.93743634663472	0.95330806747779	0.946449412886916	0.931400618720572	0.939782119074769	0.954783120825262	0.94060227232967	0.945600232476621	0.954805716618376
YAL049C|NB	YAL049C	1.00016804259402	0.987065945947709	0.993510853986787	1.00189699235689	0.983905468000131	0.978530799465052	0.999353718038846	0.993866096445456	0.984457138756668	0.992769660330009	0.99060141659286	0.982895847192758	0.989336014646815	0.994865731381339	0.984388730471449	0.999134099014343	0.99922484888739	0.988847651775736	0.991088092742077	0.991941194857474	0.996037563899568	0.999633195837225	0.982229965182997	0.991452782434172	0.992199487530537	0.984887844372815	0.992466006681978	0.985895839783102	0.983490981107503	0.985521861187922	0.996722119751966	0.987316618697494	0.987694577930763	0.988766600457424	0.987330822054208	0.988145211692248	0.990149603344898	0.979157058623643	0.977254841259425	0.977087272572242	0.974886377639703	0.991651524088523	0.985923007721929
YAL051W	OAF1	1.02033564984382	1.01857416224783	0.999644341332158	1.00437949836875	1.00376011698036	1.01509372034166	1.01498784387332	1.02285810178011	1.00780158359565	1.01043047815868	1.0081516618596	1.00636465635634	1.01648314598833	1.00605198359785	1.00370061614504	1.00218457696039	1.0049228822477	1.00957212098257	1.00841255004741	1.0101295451353	0.999787222219774	1.00239378738671	1.00234156475374	1.00115229743637	1.0043036392288	0.999882416193828	1.02371094455487	0.99262790656263	0.998626766273676	0.987468982446229	0.986085214039798	0.99217225547905	0.975798789587831	0.994273053325408	0.98987600247686	0.983891108841876	0.985851072727203	0.983434586952526	0.997531999174207	0.997150932713225	0.994311373060432	0.986587890344169	0.979558860820867
YAL053W	FLC2	0.993446634156849	1.00079768031921	0.985802208390553	0.980719628065463	0.976907453075841	1.01146122455247	1.01210412500407	1.01940246132589	1.00723650123101	1.0039659149144	0.988843017589204	1.00976102730587	1.0076032757232	0.995182620494049	1.00121258030341	0.980448251939273	0.972622006261624	0.9801885862969	1.00708475628181	1.01687031485266	0.993670185805172	0.992392439155898	1.00613958409186	0.991667303504961	0.990658865689479	0.988051580167758	0.996631192756297	1.00503228949606	0.993707270222545	0.977599059758341	0.997323607271153	0.988579763963308	0.977398302496531	0.991032176505863	0.983204035981005	0.998275091464603	0.998586493355219	0.980841219604415	0.985651499471054	1.00812355508597	0.991843909295756	0.987134057028275	0.988546142570998
YAL054C	ACS1	0.989909939499921	0.986980607066486	0.984153575934111	0.983657186380772	0.983920073598465	0.984008589724542	0.978431463215289	0.984946978373406	0.991547128089823	0.994719582877127	0.985577761659233	0.985654912720281	0.986217372760894	0.989273603268952	0.975649111035389	0.989272858137702	0.985055374591395	0.980936597675654	0.992666557212629	0.988965063892385	0.98031607783296	0.993617674000273	0.975956815047789	0.989225132361634	0.988717850957709	0.991197476648341	0.986982931731662	0.985116694175763	0.983251137717224	0.978212206980045	0.984125623273078	0.989461926192545	0.976603947758299	0.980277007785594	0.985268431938913	0.981768632752687	0.975611923062345	0.986306707614403	0.982631317979596	0.978376679066035	0.977266732556152	0.973259865753377	0.972106043958912
YAL055W	PEX22	0.907062598337144	0.891738566979492	0.893111427217657	0.904961018759546	0.891446215373054	0.90399425234992	0.914697555142434	0.896313525485746	0.899197191714788	0.898486687382131	0.881308915681953	0.888974808346257	0.906939236153794	0.890135139475636	0.881206610676067	0.901789505970022	0.88370956916976	0.901489610089169	0.905447756677999	0.885710977291024	0.902816614341596	0.897155283608025	0.894119594896958	0.887164759341912	0.900106324612284	0.909230618800368	0.899665481735892	0.92069365193329	0.909605723370912	0.925131373121409	0.931608748239716	0.921197052069275	0.917907088763439	0.914942299993233	0.916701496646762	0.919173672992247	0.922562509727224	0.920231316856552	0.912645916544374	0.930502472032966	0.924105260461452	0.921470705546381	0.924627070001558
YAL056W	GPB2	1.01586455830713	1.01299905941957	1.01139063258208	1.01074060356129	1.02290908232399	1.02457083608289	1.02432863337817	1.01904605711122	1.01991176913975	1.01918876521151	1.01795582003946	1.0161957274394	1.01648694708719	1.01664748297711	1.01040262360837	1.01300361039476	1.00714680905816	1.00897976603636	1.01889694820373	1.01132203575966	1.01238168665623	1.01384592009712	1.01377023512608	1.00856154613629	1.01334835811761	1.02563855688062	1.01671311792268	1.02128542174199	1.01844741729711	1.00428027262851	1.01479492150524	1.00954226845728	1.01488171289724	1.01076853498829	1.01496174638463	1.01194231888187	1.01085829253537	1.01172701839517	1.01822952723818	1.01075397327799	1.00883964425454	1.00955503774712	1.00701464268902
YAL058C-A	YAL058C-A	0.964376649395554	0.950061882117546	0.942215809951733	0.947861311189485	0.944553267430108	0.971572308769347	0.950662500353963	0.959391824555189	0.947725895864817	0.946709955445146	0.936104587155041	0.961325256428069	0.954804590263439	0.939833418565289	0.964961628933337	0.951289228989553	0.958633035196437	0.963028402185721	0.943781227483521	0.923369763507266	0.951611386484348	0.944279817963475	0.932914617643392	0.949126085100172	0.956067758162728	0.944919859311981	0.949815183755567	0.928631658928724	0.927464956825699	0.927189949787828	0.932832132147787	0.930252181103444	0.925965709365166	0.94492388590546	0.90710395014054	0.929471145239106	0.921547139710797	0.924119832956609	0.92184716936265	0.919584824264003	0.908905684023307	0.925683958769847	0.92872592599839
YAL058W	CNE1	1.0295215302346	1.02603717030078	1.02490245013636	1.02039998826674	1.03471181725967	1.02930605206404	1.03846573868514	1.04177772296062	1.03694660587126	1.03919486491975	1.01898835309146	1.03911227037067	1.0459527094562	1.0209898692806	1.0275142251117	1.02988876833935	1.03360142350526	1.03332121274436	1.0401008610423	1.03677919564396	1.02759111195687	1.02759483976746	1.01933800592087	1.03306517144521	1.02930188011081	1.03721309610653	1.03514611750567	0.998055424987983	1.03068145372621	1.04352231552741	1.04260723222387	1.03134826502556	1.0400074526525	1.04369295037642	1.03350625001397	1.0327553877875	1.0335842928956	1.03523615873999	1.03545118288464	1.03927076892145	1.02650987980003	1.04099697527145	1.02764333082698
YAL059W	ECM1	0.98782781900295	0.984584752630136	0.994173734247156	0.981671520715881	0.980569392963841	0.977563865567909	1.00002624520824	0.98412250654806	0.980474895417988	0.988445361436528	0.981091001624352	0.982462465173649	0.980294787889724	0.976714728549342	0.970133212934849	0.979274956292178	0.986047081007682	0.984411396669221	0.988267064983587	0.976213958681354	0.995982801042419	0.993033200141361	0.985359989027981	0.999907046973119	0.983584843998156	0.987321205519663	0.998266380542088	0.977608407726624	0.974809792087932	0.973578099239766	0.981309023170202	0.968500276671514	0.980824371067955	0.988389318415657	0.980501139434301	0.975683951422435	0.986594081162421	0.975242784592712	0.981611643796958	0.990690570519967	0.972983614633741	0.974842403872562	0.980166863025249
YAL060W	BDH1	0.992817222445787	0.981123655659738	0.998408783143905	0.99678607781145	0.994727103741154	0.974980796606411	0.989150118557065	0.997105082090209	0.991059990916209	0.989625495167111	0.978495990879212	0.96914784986018	0.991491287930229	0.983558886235615	0.97684832752619	0.994168187963908	0.995170992687703	0.992826274148148	0.993203234081864	0.975372410811785	0.993347980052133	0.996556275301451	0.982738511452817	0.988988741259442	0.981845560831822	0.99438551006688	0.992096505208753	0.982350737687734	0.976092112149074	0.979066792816277	0.980779631133928	0.977584132761375	0.982751233308982	0.986570706835879	0.977393646804744	0.968726858191075	0.972106129167212	0.971941588014873	0.977921371053666	0.981364915158708	0.979789325818822	0.979320215841732	0.983004235143399
YAL061W	BDH2	0.995116977008504	0.976630266281434	0.99094821559266	0.98745540509706	0.994345431217228	0.968576944980544	0.985961506041855	1.00098406603719	0.992215301949895	0.9994590191777	0.976903414051617	0.989683036725754	0.983528578581071	0.989537201433712	0.980925937916609	0.98535796929001	0.993249609493351	0.991327216954842	0.987810097237792	0.986550051290934	0.992941615235717	0.995462096155235	0.982737263833285	0.999648958983411	0.979210572717732	0.992830955409702	0.995873676013883	0.978760515555632	0.982953436321249	0.979737632913755	0.989950217021239	0.976951636389602	0.989561545198504	0.98570879987804	0.978718807300467	0.987465900936305	0.986722749791637	0.976513857266341	0.976179779752687	0.974858926982571	0.974531092959497	0.984499364170189	0.980119288754104
YAL062W	GDH3	0.985216402083772	0.967068992928428	0.982543802527438	0.98918508914325	0.986986370649952	0.971268945487325	0.987521043952351	0.995103510493843	0.982045694257461	0.994723126950539	0.980579980717661	0.964282064513745	0.986425293818804	0.978163422604269	0.976016700111733	0.996684280687571	0.992918454617637	0.987977640241771	0.985695488453642	0.978215717212252	0.990296404940095	0.995029182940744	0.99601373078009	0.992737430395585	0.97403214834163	0.977076141950857	0.994873121797174	0.977313525165556	0.979070091029882	0.968666857208413	0.983603304558661	0.976109322110343	0.986722091124616	0.983866386847399	0.981274542548999	0.981933997359325	0.978709612022837	0.9774948552729	0.98538813014993	0.989496305480198	0.986853982494421	0.97892417613614	0.995598157554701
YAL064C-A	TDA8	1.00985635500547	1.01745348533782	0.99513469335609	0.984141405921263	1.01096784965267	1.01989755142574	1.02043279388104	1.0226340327077	1.03050881810002	1.02320596477187	1.01928071376549	1.02049534634607	1.02240463588337	1.0204255680898	1.02092183689686	0.995041682661944	1.00606852811575	1.00636636034196	1.02124097202975	1.02577746980393	1.00325402541108	1.01920818102092	1.02163058415786	1.01440910497313	1.01762756290246	1.020221532709	1.0099665196558	1.02726156964275	1.01928960111085	1.01701969501962	1.02334937012535	1.0211406474936	1.0104559347884	1.01556743530634	1.0230736456617	1.01260555310485	1.01495536670961	1.0194084630844	1.01750431426467	1.02660452337532	1.01950740406421	1.02825879805772	1.02116031473364
YAL065C	YAL065C	0.997304525582433	0.976958486705734	0.991026013512064	0.985237849608979	0.982271589182058	0.969550013134005	0.986614305642416	0.991276721844837	0.98595994583213	0.985548635376465	0.980122250604587	0.98024033460681	0.988710369223184	0.985044098617491	0.977753395847171	0.977911042827218	0.992546928864081	0.987506029927431	0.987351247401193	0.984401372554421	0.991011375721357	0.989285373516198	0.990347803728772	0.981056034937154	0.976665165461819	0.981962228457647	0.987845576874685	0.969877697594012	0.978561007788783	0.977783188301694	0.981693652774673	0.980707169802214	0.97461098415808	0.980155737236962	0.978524523092209	0.978765934888229	0.976749710333477	0.974398625541115	0.976710701323639	0.991849063059946	0.97800393144989	0.97807093945325	0.978395758677177
YAL066W	YAL066W	1.00304185827983	0.98661141078755	1.00473478491694	0.998579157788884	1.00410323598435	0.980462431777825	0.999970283505237	1.00867376912373	1.0147306601125	1.01022967556658	1.00697339922398	0.994479978261075	1.00384614621378	1.00418609058439	0.989544763236467	1.00147306998827	1.00019996787464	0.998433117190474	0.994464552557486	0.987230419401076	0.997622173795377	1.01182482041812	1.0057343227954	1.00843173927682	0.985298738923418	0.986386679163307	0.998724064050158	0.984913789979649	0.98356052920718	0.981907533367547	0.979015207225966	0.98130513977607	0.974541498935175	0.995578148022086	0.985892091843708	0.981572842932148	0.990360739846421	0.982372415500657	0.982511090903992	0.973165358852843	0.98227918749372	0.980033399135092	0.975742392063203
YAL067C	SEO1	0.990289306547473	0.992469338385129	0.988297445019253	0.991394938761247	0.997038577026271	1.01107585108457	0.98179840956648	1.00715792459435	1.00291806059115	0.994805624767131	0.991402208181553	0.991511026251757	0.996384573965384	1.0012921061016	0.99168417666716	0.990708501766159	0.993685198157433	0.984671020774771	0.992716690381674	0.982461825393833	0.991728380635384	0.988407040173088	1.0021239311324	0.98410663144804	0.985253532656603	0.991611726900894	0.987371709149843	0.991223851643988	0.99028850216356	0.991326712799743	0.98991739173955	0.991145050315606	0.970858039836383	0.982698520660767	0.988023285026107	0.984306165002375	0.979275470629396	0.988518018386209	0.982487176474384	0.984749710437402	0.986885288677652	0.984547429637073	0.981306486563159
YAL067W-A	YAL067W-A	0.97897126910871	0.978512876666002	0.982807383622037	0.993121116136316	0.93698933769748	0.958924867127563	0.97868540902371	1.00006174399045	0.983183141304222	1.00500832814241	0.950389987914034	0.961877496455912	0.962539040321636	0.99462240622284	0.967662629637914	1.00741434512525	0.974067249572205	0.978908907221267	0.95023966259554	0.970182910161666	0.99439813212694	0.983999790702165	0.998239865711052	1.00897951526429	0.965915349697721	0.939214356970715	0.958510458266764	0.981288271349121	0.974885393266963	0.953417132298385	0.975594548956033	0.953371174780751	0.965984440742337	0.963739316315712	0.95320950507236	0.967694956288353	0.988719367139261	0.968902801234841	0.981588828014003	0.938380184068994	0.967107446095051	0.957725861529479	0.97815933937209
YAL068C	PAU8	0.996411697578053	0.98216743177816	0.993305113140764	1.00083297310425	0.999896045902906	0.979932816295951	0.989903839004748	0.998107030707042	0.996174094628181	0.999901130569847	0.992357695615681	0.979263911560832	0.994489425028946	1.00065611525181	0.978223197053354	0.991774947929298	1.00022151192014	0.992351453139084	0.997421284360184	0.987140478359321	0.994608994245973	0.999027170236095	0.998789863823851	1.00503832238399	0.996662807604741	0.994078524222484	0.989213587419949	0.980039968054976	0.99298486083479	0.987018998411532	0.991834878373579	0.989815616550649	0.990272622344165	0.993262420172289	0.985853797177298	0.987808999620957	0.986503381528911	0.982713738987661	0.986839507188594	1.00101988258134	0.979791236078504	0.985072365240619	0.992008437568012
YAR002C-A	ERP1	0.979677621197465	1.00840103447422	0.993005366618025	0.993647622220493	0.990285248895466	1.03708451594426	1.00470865644809	0.991600696303474	0.990449879876144	0.992862485134515	0.991371122667729	0.981147065375983	0.982893047682952	1.02187942581626	0.999756755693957	0.9844584080395	0.996121357433064	1.02787835379725	1.00272432472606	0.993243914385937	0.988792796358071	1.02409823816086	0.989347635129886	1.0003136485207	0.981945023486434	0.97328351235002	1.01732567027691	0.97616875391173	0.993669475078718	0.97517358645271	0.971603684051799	0.998618968957464	0.958062334709584	1.00812994992937	0.974520677650012	0.992231505441124	0.949195320427521	0.978371002246221	0.968178150623271	0.971660898275561	0.978328433849082	0.987570823029785	0.962393526827711
YAR003W	SWD1	0.910272511402732	0.872004967009984	0.976487968362322	0.989688128211239	0.953335206149457	0.958807856211025	0.926942538919828	0.975329468190577	0.947628059077407	0.989281442640478	0.913145710595467	0.852634110961012	0.915175924420416	0.970341786987803	0.908023162869268	0.989024169675291	0.952685762671281	0.924163908040633	0.920539700657671	0.950108518723841	0.969633314522664	0.986631276363647	0.975995011864556	0.962426011209529	0.935710159250622	0.915584782144511	0.878172728294784	0.913901850844458	0.927608135480379	0.872193557516678	0.916444789419078	0.906900694977037	0.911825178884523	0.927945458946771	0.928385139136895	0.904714212316997	0.917764747500388	0.890059305183953	0.923400201619265	0.817616401480774	0.931220883182365	0.89409047328015	0.897181925529768
YAR020C	PAU7	0.996735441444749	0.999504273117154	0.985089261714151	0.980522865048343	0.992650486733146	1.0009993776451	0.994025647750073	0.9994625302614	0.993402840808367	0.999918556915402	0.988210068427435	0.999765362038607	0.990306194752555	0.995439746740712	0.986210368729698	0.988934665057072	0.984501848965415	0.991601223660158	1.00208055801849	1.00821227797752	0.98286817362372	0.995451599356181	0.994192181191693	0.99611931082727	0.991780326706523	1.0034936487434	0.999152474348797	0.993803216647872	0.989249951016157	0.988417858412972	0.992460542555749	0.99441524103336	0.977823115937156	0.983583474420737	0.99411549078986	0.984894423073165	0.98913434106347	0.994953180623931	0.986858417665869	0.992462321052006	0.992011423384384	0.994564986914589	0.986255480643454
YAR023C	YAR023C	0.993627897293261	0.980825630724075	0.996405212516594	0.993766863517616	0.983472527630313	0.974937211051198	0.984490611743448	0.995028195719226	0.987323209972338	0.986607175052046	0.978968346323252	0.986924448093223	0.988730633206977	0.975175963558222	0.974130989068656	0.999572272843693	0.989419755945844	0.99252855557998	0.988549451090198	0.987206497879345	0.992538656916591	0.986331520577829	0.979936590857564	0.982172853342295	0.990437191581489	0.987064251957356	0.997033452131436	0.971106177731875	0.975867660043748	0.973221571976859	0.971020893804071	0.982622391480891	0.985937096396569	0.986640286513025	0.983404956917752	0.971321912905258	0.98012348159426	0.983870789694101	0.983670110230316	0.973544299095216	0.973719794996535	0.97861441696036	0.981303419412367
YAR027W	UIP3	1.00086168387902	0.982097987692475	0.991333308758625	0.994388165609725	0.99128749230383	0.94169935410235	0.980681414742839	0.990145195438517	0.986342329052203	0.985061718425916	0.969683204354168	0.977962717213691	0.977395302130966	0.992250209931062	0.973621695359122	0.992028620914172	0.987665440363463	0.966152776750178	0.967370115802196	0.984595391195014	0.991755639823859	0.979443652410782	0.958362107253574	0.98773557895035	0.970886613745362	0.968347956510639	0.993269677589337	0.985614188214095	0.972417011415806	0.970004851144679	0.978101877689035	0.96756340530535	0.973421441757751	0.984927471061324	0.986713991139739	0.962128674929541	0.978602432576564	0.982729909768965	0.990820152541832	0.983028921479323	0.980365421191511	0.977387250364101	0.969708391071889
YAR028W	YAR028W	0.974903254793271	0.961568096700845	0.987992991146264	0.982356636329734	0.984438564372301	0.958789550926965	0.976121260142278	0.976748833909694	0.973005920307898	0.984284554933944	0.968669422435148	0.961955073382106	0.984981707142447	0.972505927456634	0.960023774392806	0.993171293553128	0.990858867255569	0.977309931884017	0.984997152186108	0.96513274136692	0.983426374528185	0.985128228031375	0.971491929102699	0.97656505642878	0.976705120509319	0.986058960248883	0.976041623033975	0.970360774870456	0.96727066196281	0.970687353093319	0.983551675156228	0.976149794107839	0.982395852598491	0.974577408469116	0.974028799944017	0.971820686630462	0.981985143883215	0.971068495472443	0.98293329068277	0.981921669170591	0.973745690927391	0.97878676904123	0.973752409306895
YAR029W	YAR029W	0.970677523257861	0.978388002368787	0.988068168959395	0.984015778042492	0.994635954360529	0.995167550333106	0.965792418209838	0.988212502629399	0.991654401610233	0.992986504542759	0.980522066807766	0.986112267917704	0.981676366629951	0.995168846054651	0.974844790715892	0.984768150680456	0.981147842005333	0.9728257949796	0.983935602366451	0.982231980588401	0.977159445101057	0.978084539332157	0.998897972243415	0.977259278593999	0.976413974986718	0.979032509659504	0.97668302564698	0.986889149313084	0.973467128000421	0.982187879025269	0.98117120942559	0.980792158943505	0.976423808107779	0.974178686631576	0.975158897730806	0.96346200909462	0.977237850290908	0.985818658064293	0.983976229262606	0.967367476195311	0.978519534851213	0.976430095805001	0.975449790678924
YAR030C	YAR030C	1.01432230244356	1.01788247375075	0.993339639863093	0.996626693209929	1.01847112583687	1.03190572793864	1.03013108619724	1.02992022921113	1.03106090333121	1.02724930795173	1.02114502932893	1.02897941098758	1.02932805183328	1.02457564662197	1.02584657657561	1.0036928223156	1.00767630811492	1.00662280902269	1.01900888722423	1.02451960950005	1.00809059587363	1.01363344843046	1.02289534953743	1.01607719345078	1.01475975316328	1.02509624279813	1.00899773988737	1.02281176506703	1.01491046406037	1.02474045617984	1.02375989381671	1.01947038267028	1.00335667148002	1.00803381458986	1.02093170254775	1.01023799844439	1.0155771519128	1.0138453737072	1.01180503211757	1.02215968595501	1.01442135321714	1.01679707595389	1.01209236474347
YAR031W	PRM9	1.00888355337879	1.00059024544625	1.00318507213836	1.00691822179125	1.00476750235376	1.01472657815073	1.00157342234728	1.01030716550211	1.01529011570353	1.01580860252618	1.00613429394887	0.991431774847545	1.00877955174459	1.00450163575576	1.00372904932679	0.997685851120068	1.00396339754364	0.998114227214915	1.01526055210452	1.01497697487699	0.999549546810103	1.01133550575899	1.00859048673065	1.00254685261586	0.999424403951916	1.01084138268267	1.00199352115419	1.01294204873716	1.00033323716123	1.01778941506908	1.00743999008323	1.00365691277762	1.00051463933299	0.999318539222933	0.999858216561412	1.00081642528119	1.00201826711715	1.00466059231864	1.00160594207818	1.01579605733191	1.00194131533499	1.00225075384076	1.001284807946
YAR035C-A	YAR035C-A	0.994906835190874	0.98366572528942	0.99357864912685	0.996537205364213	0.989606691067224	0.978277171182425	0.994184720278681	0.98876274985941	0.983427919477209	0.986838793119394	0.985005548801377	0.992598602797379	0.989777498836956	0.982812059685381	0.982673657931782	0.989451157831493	0.994955960429302	1.00075233531818	0.989593482016785	0.97721739907376	0.987367199760192	0.985539226031838	0.982781031472977	0.993552354706316	0.990000916571026	0.991557465372825	0.994781095306629	0.982973616495411	0.983101144752486	0.9895195130925	0.981316926701433	0.987604656880092	0.988263159636252	0.995355573813564	0.973889397291665	0.981391662436813	0.98395919876092	0.972992094042186	0.991221672024787	0.988183538198687	0.983814947595259	0.97805342463727	0.980894740748353
YAR035W	YAT1	0.966040419111638	0.96287488320587	0.993830505597355	0.98779118948285	0.98171697341295	0.954666502798817	0.983274446142717	0.977557381587227	0.979566439867768	0.980047148840118	0.972250540776071	0.967004005468761	0.98154371822741	0.982920877129585	0.968329950024965	0.984495084485881	0.991091201411161	0.97043382997518	0.984969714496745	0.969937057065147	0.98129760209359	0.998427343127206	0.988382011086079	0.995771279838484	0.975169712280599	0.976826258757951	0.96945796934379	0.971525845779342	0.976286459428526	0.974349444820807	0.983086407624611	0.977889008440619	0.979119068434536	0.978665720055712	0.980591803348865	0.975997846464745	0.982477916815459	0.97370423746303	0.977884906911925	0.979406178659633	0.97189682644402	0.979318655875411	0.981227170533088
YAR037W	YAR037W	0.976714478098064	0.969564628799486	0.972885966852777	0.984277504615013	0.977910713613568	0.966625921060651	0.975214494682144	0.980175335490001	0.969244715913014	0.97068202364207	0.964955426314076	0.96003161550332	0.978316570536024	0.975318416268904	0.967419646902839	0.981110096648602	0.987596520526776	0.984529449067646	0.984800697689785	0.974782376112379	0.979684584564534	0.982292988158905	0.979329291085999	0.991642638581855	0.96743834432088	0.967673285614844	0.974204313333862	0.979002216450661	0.987402030973744	0.974713886891999	0.980237761508734	0.981074688563766	0.985739960580144	0.985404732443964	0.977754499542122	0.977094330994788	0.980508867756095	0.971094746031241	0.980046190133701	0.981592602290438	0.973362352330043	0.976596814472815	0.970824364948904
YAR040C	YAR040C	0.993533525556933	0.997793187386629	1.00010348154229	0.99993238953418	1.00609487627659	1.00189064466871	0.984495331724452	1.00315517049471	1.0011341819909	0.988244893442644	1.00189193751854	0.996133546865981	0.995345820806077	1.0014977993816	0.989260381393999	0.995900242845243	0.998387081797161	0.99543898513798	1.00504024098712	0.976677672777174	0.984318759904986	0.99098588196	1.00050888462337	0.997621122314336	0.989308996543974	0.996772592860552	0.993014980127354	0.998423791932538	0.999432817411127	0.990622636043268	0.996014335693484	1.00051807878891	0.990991548991771	0.997458846856728	0.991332402265137	0.991946700171583	0.995007258924477	0.987973992547185	0.996730720157203	0.991431139210761	0.990193418411314	0.98752670694554	0.989365373562598
YAR042W	SWH1	0.992565031994165	0.96760840256369	0.996711705135375	0.995404205778399	0.982331266492831	0.976666886575471	0.991794431331275	0.984799667582632	0.993600836210651	0.990694179785948	0.985958687268413	0.977045370563916	0.986584811811885	0.988744266936686	0.969637903768717	0.995876898483154	1.00471057529755	0.994738202658126	0.996194287384451	0.983926808522729	0.99645189567169	0.993321690949529	0.993129366874379	0.990690127719925	0.976800140546737	0.98372704023425	0.996432561423416	0.976927258074693	0.977292362650439	0.977820884677995	0.985063876786027	0.976363100202216	0.982451723929317	0.992165557149902	0.974101774609673	0.963658792368425	0.971690981267979	0.96926623941569	0.975003273556749	0.977329844120141	0.971751626665503	0.981006431151614	0.973949023617252
YAR043C	YAR043C	1.01764135782894	1.00926865693434	1.02418644389764	1.01257157031453	1.02909084189683	1.03310618899162	1.02780682340458	1.03245040899071	1.02418727536966	1.02254430688324	1.0198726647381	1.02725815063965	1.02654273971889	1.02610337256717	1.01909930417197	1.01786410305273	1.00682887427469	1.01448644113283	1.02880416727496	1.0324109794039	1.00783330553675	1.02255414420214	1.02313046070002	1.01857999254434	1.0139217762398	1.02449582636703	1.02807857042112	1.02006816744115	1.01746148779422	1.01518574120199	1.02081528353323	1.01695035060062	1.00336680526447	1.01364204119677	1.00598131393141	1.00476581825469	1.01417824195499	1.01116890221205	1.0125188458402	1.01979440187284	1.01598809859777	1.00428082581566	1.01940543692164
YAR044W	YAR044W	0.999610971333877	0.973642184539111	1.00713158177697	0.999591491272101	0.988911563034699	0.987827363121524	0.997970442928303	0.992697851272375	0.984895584525371	0.992546695190842	0.9891479537356	0.995894213026537	1.00339024631262	0.98719016002021	0.980311954683014	1.00019663890054	1.00860480213039	1.0014024517887	0.991144241290416	0.984253566770353	0.999345972965033	0.989166877905913	1.0020500241972	0.998118904326662	0.992255727953473	0.995431314100405	1.00079611656129	0.973550725232306	0.975491435416371	0.979079930346392	0.984586751908952	0.984673823795833	0.981432804518787	0.98854872638262	0.977721386815809	0.965583499840734	0.980516315135293	0.978461790252884	0.975503905041581	0.983620100808642	0.985682649592109	0.97329496765156	0.976889666921549
YAR047C	YAR047C	1.00436280319418	1.01132275891548	0.979812581817224	0.982430796175739	1.00241950526407	1.01331407523971	1.00933887203238	1.01593059756498	1.01623155980688	1.00404821719425	1.0029728833102	1.00456217195982	1.01469737564285	1.01393623258241	1.00561578918998	0.981246411045507	0.995174107110169	0.997686536030169	1.01382164262491	1.01438563707679	0.998630441389385	1.00286531730316	0.998556516838445	0.999806396316709	1.00482264837402	1.01480159599038	1.01363471589043	1.01774112428236	1.00932197938319	1.01355930290848	1.01387585225041	1.02173532495171	0.9948284341012	1.00463033553755	1.01517636331884	0.998448839029027	1.01417959564391	1.01414826227713	1.01161166840499	1.01139197984501	1.0092685634691	1.00355940298663	1.00294588286541
YAR050W	FLO1	1.00531244569691	0.997391700986584	1.00112459058226	0.994425053881882	0.995229517531347	0.996245406652486	0.995187661163008	0.992465905077394	0.990245864098562	0.990762776130896	0.979921912308284	0.992763061070567	0.988959308219913	0.992127979265728	0.989377562744715	0.998360012344012	0.993556065615201	0.991904826782279	0.984484325573559	0.9987841720043	1.004417826123	1.00290504194951	0.995011327122584	0.996460477343275	0.98792943667518	0.993947168683465	0.993622691736356	0.984797537804288	0.989134744302669	0.97144832190915	0.983208260336129	0.975536489862612	0.974746285820909	0.978788227615105	0.956382798593794	0.973014031357739	0.980636641200875	0.96801686140659	0.970093627411632	0.980483164680475	0.969248940283999	0.976084757846936	0.964914653544994
YBL002W	HTB2	0.983279934295493	0.97872701193335	0.986888891537531	1.00106408987498	0.980061291613113	0.972429913775599	0.982455821698534	0.982500087633328	0.97281910402979	0.987049293176792	0.980920492504241	0.978167320421383	0.981151544068105	0.972555718707477	0.961852670938557	0.998978929321107	0.993527729949398	0.993963434364045	0.990911040953647	0.97052541992392	0.999431975257265	0.994132517444701	0.986692769808785	0.992749335266919	0.988387580493816	0.986329918910894	0.985457668323856	0.975292153703033	0.977546906609991	0.982311491833677	0.991087228407466	0.981272505914679	0.989104672217282	0.988964068008667	0.982353866953159	0.979104190223422	0.988989716083328	0.986233107217971	0.985873434797582	0.998428842531477	0.986478181646781	0.980818669103842	0.980111191056617
YBL003C	HTA2	0.99050945093432	0.983681711482669	0.989967679855384	0.987595194805079	0.989610824516766	0.972688797429855	0.995558716410919	0.987899781346386	0.985929818275637	0.98797445400864	0.981494464772803	0.987095906686498	0.987813465156659	0.979014017740448	0.989985935926903	0.992818934460933	0.988453156090232	0.984438428753422	0.988554329704299	0.982914137306838	0.991250394285259	0.995676361063744	0.990599878534712	0.991962589956429	0.990391112134992	0.995893716208962	0.997652135716488	0.988989200198523	0.98003073427094	0.98146694996724	0.992137864901782	0.977657344822383	0.996995406808646	0.99050724117904	0.989703802946521	0.989309956790349	0.99107139616009	0.991649898295628	0.995680993881767	0.990212131610385	0.994784811243296	0.986787910177198	0.980234631248081
YBL005W	PDR3	0.984109931232893	0.976137773367743	0.987361814526232	0.98415554245192	0.977317378476861	0.969901531813299	0.964102068360586	0.980300505599293	0.979685153313749	0.969352081725558	0.969371746043446	0.970139069287441	0.972367388136944	0.980780101679223	0.972846956080209	0.982536697395605	0.988017513923209	0.980507728149008	0.976467360914843	0.969327655947496	0.980397428777328	0.981749508335967	0.971674538805648	0.985484006912599	0.978948280288194	0.977888428677236	0.977533286277078	0.961837120513536	0.97040627650145	0.955247117453017	0.968610705538848	0.958140584162724	0.968289030798861	0.968961578364053	0.961284518161368	0.959845254538833	0.969594081034761	0.968835579154935	0.965590386323529	0.96571024455785	0.965794672775194	0.963960074402616	0.95964590927022
YBL008W	HIR1	1.06618177073162	1.04553740073545	1.05989043577795	1.06351753966967	1.06397719126432	1.04173040864125	1.0636470492262	1.06788315334411	1.05639159175863	1.06803169359197	1.04696166319892	1.04700531919287	1.07135509679114	1.06023595971394	1.04604767385384	1.05996222694768	1.06196503353939	1.06524067075613	1.05964114858462	1.05422281023733	1.07178943179754	1.07393089161799	1.05969996863885	1.07132565384526	1.06556933938275	1.06644020197687	1.06907167368875	1.05048573640145	1.05029656823911	1.04782191027856	1.06046209235134	1.04658540902857	1.05491360023221	1.05609571133741	1.04657157943814	1.04562854487556	1.06231328782195	1.0446405876494	1.05644285626893	1.06056608484047	1.0504035737458	1.06397557798723	1.05162329125536
YBL008W-A	YBL008W-A	0.899105917823756	0.889041532625808	0.907742490247586	0.888757776051971	0.873308827307105	0.8824964315856	0.900351590700126	0.907555968018642	0.87743303697756	0.910373478544174	0.86906215598072	0.904199660095211	0.881961598439654	0.879636814551205	0.876250073370804	0.917719557819437	0.865713995073199	0.894614324406884	0.88845603243835	0.88973636535203	0.903286708934962	0.910501738106703	0.902034107859586	0.91252267042102	0.886362167325973	0.886550138676787	0.876295450000754	0.915262550434144	0.888682790154124	0.875959186244264	0.889787781400718	0.870667622689748	0.881441643679632	0.895706976502861	0.885502881204263	0.88574750287737	0.900778508324733	0.874657232650704	0.892651124493328	0.89740171311715	0.882987256738537	0.861362723599472	0.88719695225993
YBL009W	ALK2	0.998226939974026	0.986080375807558	0.998272819715837	0.996589420847037	0.984422097408664	0.984087820763588	0.996611231524753	0.994479515077275	0.990153776770301	0.990473884056772	0.980072604087185	0.993122213589633	0.992032849229768	0.987189606404163	0.994474489299487	0.995636634344417	0.999099561300627	0.991264018340706	0.994270816662924	0.983091540867445	1.00045550857437	1.00281705938666	0.997582161528143	0.999581560540892	0.993015214910536	0.993076650018372	0.999273610834195	0.984443677059291	0.984961272591072	0.987934143544322	0.98573185000149	0.989669615564205	0.993678373618827	1.00405129993075	0.986000209582976	0.981722048461547	0.990534983709791	0.986317559492622	0.980817191966996	0.993028390837375	0.991175863487679	0.989877514619821	0.983874660109326
YBL010C	YBL010C	1.00470597452497	0.995146616112765	0.999422566033334	0.995867066901315	0.994409041427346	0.984491055834185	1.00106243173985	0.993511649061244	0.998031769579362	0.98495322359809	0.989789527377347	0.997531737024436	1.0016317878887	0.989108808019162	0.990507279172591	0.99163610995816	0.996967908239877	1.00365057425429	0.989307058459381	0.996525654994239	1.00749880624304	1.00346098890264	0.987763503893708	0.998465505292433	0.997956116272699	0.98913519650819	1.00170640636151	0.983972626434561	0.990132693076989	0.97773723738547	0.989213197284449	0.977026228191585	0.978304211623398	0.989336433962266	0.989752800955917	0.980048853826105	0.983021530992945	0.975359270856841	0.983738213837301	0.978513545610718	0.970930915774533	0.978923296403522	0.977025937945687
YBL011W	SCT1	0.971487904653521	0.979120006520459	0.970333957694764	0.980526481528854	0.97353996028942	0.971983207647737	0.978395347429321	0.979909174157761	0.971099090189493	0.973190785935252	0.97450330960762	0.983784251206374	0.972721226138923	0.968691680571865	0.981715079311752	0.975379289670858	0.967867488391041	0.971294387588853	0.977862702903878	0.977389566640407	0.995511537495688	0.987781642967936	0.972463307719366	0.986262029614994	0.974690530657244	0.986426982841678	0.982512459938148	0.990926548906854	0.972127015504797	0.981391222203458	0.990391497458736	0.979341014158622	0.98161116577261	0.980877783594554	0.984142671761192	0.981003742673272	0.983517858120311	0.9833973417979	0.986166298308353	0.995790075708828	0.982396123105264	0.982349031646222	0.989865694212228
YBL012C	YBL012C	0.994202018466847	1.0033163888602	0.996264486837779	0.989453569190619	0.994805395111339	0.991254751767555	0.999714818054664	1.00756671543708	0.992897119507891	0.99519339306675	0.98186832798821	1.00337890656195	0.992650099025589	0.991219369817452	0.997366178335248	0.987559325374939	0.992383513157036	0.995449509923884	1.00651618105468	0.997892687237787	1.00372499590634	1.00805515453217	1.00559708099518	1.00024406097291	0.993214309295123	1.007097895192	1.00448898321835	0.997798366026187	0.992881712098202	0.985865237958408	0.996689970984792	0.99008479833923	0.996451722202799	0.999960459812987	0.985312432017989	0.991187719571212	0.9914144029351	0.978442990050341	0.987533701646914	0.99894100361441	0.991317202576952	0.993317106051727	0.989951945676621
YBL013W	FMT1	0.991595215791724	0.990017523288849	0.988009288857511	0.995258907229938	0.993525222497264	0.979720927574266	0.989584136589704	0.988964912083431	0.986180109430296	0.98315551438495	0.99187518333135	0.995494748560861	0.988895992571892	0.984723891193942	0.987049109854169	0.993109876021288	0.993646014106381	0.984863353615568	0.978768619755453	0.984771627368981	1.00095341366275	0.992579775007015	1.00003625400692	0.990722051982405	0.984270029979098	0.991552271484732	0.994462002168518	0.982424559397926	0.987508352585359	0.981458938568865	0.986454116749467	0.979885272943099	0.984502865137627	0.986838587933648	0.97812519358	0.987098082514199	0.987363213763837	0.978819686347389	0.989246346445232	0.988571301744332	0.982195740335345	0.988215838742872	0.981018310942643
YBL015W	ACH1	0.998679026240199	0.987806134842689	0.979764631663162	0.986176196671692	0.984978926644085	0.98098589547015	0.991532657585914	0.990938328703238	0.985326333780865	0.977704302095082	0.983563067932466	0.991349142318219	0.994891098746305	0.980314430680645	0.991634207850757	0.982790728634828	0.989012385042615	0.991303537998466	0.993508907607825	0.980020256164767	0.993725887371264	0.992756994011636	0.983046897925113	0.996861912543346	0.991619216984991	0.995777394722029	0.98896288326847	0.98638577320507	0.987248843445685	0.988712861258443	0.996259454618685	0.98466561307867	0.9899527603009	0.999789324633819	0.992247334899495	0.991079750870576	0.99449139799726	0.985507187056266	0.990155730477444	0.981201912725472	0.989451529180504	0.989750051558779	0.993434822900848
YBL017C	PEP1	0.983311119996109	0.973239984092543	0.993554318112558	1.01061897109513	1.01169698003047	0.962412232789042	0.970261398816698	0.97427040797586	0.999461853020996	1.00100983071433	0.999958433085953	0.991696162430267	0.979367136456986	0.988604000553818	0.983679846601504	0.988529782074522	1.02237610216844	1.00844354127718	0.990263933866211	0.973601606149013	1.02073948309745	0.998053188693058	0.98167916057334	1.00184584284285	0.982229898025869	0.97083316006852	1.01463980555967	0.934579587937022	0.968573029088676	0.957105133659964	0.970683171413817	0.973868957264609	0.966113675548135	0.973591527490328	0.974835852793515	0.971555839550818	0.971721281500107	0.957097911720264	0.984539811162414	0.971450498603017	0.962652453985385	0.982031491573846	0.987958011070537
YBL019W	APN2	0.994726669679945	0.989628009370345	0.993758026457568	0.996540416591975	0.991497123019957	0.981551456390361	0.983488253688408	0.986019421878169	0.987684293553114	0.988495974018363	0.987695773803511	0.99303024638307	0.985816902320927	0.978018374362846	0.984371863584011	0.990330713796759	0.999202835060441	0.990210064677679	0.991811265065129	0.984541209257395	0.9969691931911	1.00923527507577	0.986390732969144	0.998547291007472	0.995070792854694	0.99306579192101	0.995104400706831	0.990658160457836	0.973400534928767	0.989310516865348	0.986235762257273	0.977470679195218	0.998883572794462	0.999708236537512	0.980125269143173	0.985493330475088	0.985883103235646	0.990539796130135	0.992193550492684	1.00470590912418	0.989998284283882	0.992046692863486	0.98775122212222
YBL021C	HAP3	0.870650031382082	0.879784542780522	0.870042079473123	0.854333007918329	0.861064113202217	0.903310948275108	0.895063811195622	0.901635320514133	0.882555672907662	0.856898733200188	0.852303162894539	0.863635466862749	0.852934571262931	0.891622734930446	0.871738637187305	0.861894793018634	0.818476808137872	0.866673529912447	0.894831911376898	0.894431532285346	0.871360667216341	0.848873716497673	0.87349410006865	0.808406011419028	0.89061352836363	0.917059626744289	0.871885378707848	0.870968256726475	0.889849283204824	0.886350888155547	0.888759017222856	0.901810082476329	0.901568498324616	0.850618776020643	0.871912462211871	0.903528701716524	0.899601251265291	0.887884062015132	0.890688049838476	0.880176775618566	0.907283787658143	0.881002666098461	0.896586375214885
YBL024W	NCL1	0.983716262857421	0.983204254535382	0.978666090833282	0.97698460355996	0.966587925819021	0.974023758404434	0.977504388505942	0.993697811544618	0.969860228090709	0.972341709374901	0.968534790542553	0.986721382812233	0.975817884025645	0.962281758402075	0.979710364292168	0.978308345311419	0.978115167081549	0.983077663655449	0.975510930427624	0.980026436401192	0.978889791781251	0.976613621606173	0.969189470579356	0.969464495852749	0.985172543053888	0.995582076432664	0.982776967806128	0.987281396124676	0.979625220246618	0.980638799255005	0.995454443080336	0.985431860814419	0.997178990608498	0.992370313570936	0.991145678029635	0.988032537094045	0.998201311268022	0.992640681250314	0.995196705143858	0.995076005446308	0.989158570014488	0.989751940371079	0.990310906823403
YBL027W	RPL19B	0.943311173810495	0.936409009282451	0.96079858660034	0.968137049477841	0.939386371272646	0.919695066732141	0.950275180234585	0.937317750651766	0.932957750155104	0.947103217541536	0.93720152524383	0.933515771724463	0.926245712411194	0.930638326836312	0.915004557806958	0.961668797765145	0.958711620829102	0.945867890556127	0.913545734937388	0.924246985319454	0.955146561367417	0.945381693489106	0.944196564215672	0.952638282120176	0.941793228846439	0.935973666832577	0.935957028828799	0.915196607296803	0.921984840857936	0.918532775273536	0.930300954669891	0.902900725165464	0.925868008660342	0.945245948308633	0.92872016877404	0.910919899447967	0.93333702373592	0.91626762487965	0.920647766758032	0.938868377206992	0.926060115068238	0.923588237719723	0.918379521771771
YBL028C	YBL028C	0.9695575315451	0.975831374262398	0.991028843701785	0.984321911915277	0.976824154579619	0.954382325177793	0.972131288609572	0.979317432368731	0.969394629526624	0.972102628688148	0.975469343578241	0.96362458987261	0.979912433697703	0.97409001247966	0.971582739084815	0.987262722033516	0.994054342158136	0.974924160049109	0.982122722285379	0.969360012358226	0.986821568816836	0.984501416563912	0.978189276693163	0.981382971053083	0.971885557759357	0.973947971461972	0.966280601635957	0.970295183809117	0.967695080381436	0.979697982007594	0.977157898197782	0.979014716201276	0.982063723502877	0.980189157357776	0.977074152731766	0.968270378220294	0.982071495173894	0.982576265430052	0.976530423102547	0.969239611364617	0.977289322562374	0.971089632435405	0.974051246093227
YBL029C-A	YBL029C-A	0.93549180830405	0.933210379777987	0.983558459176247	0.96778876593423	0.952934417788259	0.964647744032704	0.949313399196712	0.992878787248459	0.967044511565459	0.981343944426925	0.938842243577898	0.964256157659272	0.951245882326108	0.947932519519552	0.964178894086002	0.984423087266111	0.942155035369683	0.949594746619064	0.945419053243993	0.977427726729213	0.988209208849304	0.973532234682793	0.977618682261348	0.990506615668385	0.939297834680491	0.953462083572443	0.959857942845712	0.986818780733602	0.946333088028265	0.955691705448235	0.962128420205915	0.94704632819999	0.961110785894681	0.951269566814304	0.937084260327858	0.960459603028848	0.969734806718373	0.963095708195138	0.961106648745323	0.960863235230151	0.964496578475222	0.941601802789322	0.976590347329446
YBL029W	YBL029W	0.92234740905864	0.944054594221743	0.949788563896871	0.966178801258912	0.922061463863887	0.920890750591997	0.930415283534853	0.955054263403936	0.913257123030051	0.956482232968513	0.905790614143125	0.925066886921697	0.923757515021688	0.923016857553439	0.932353798172215	0.980548196999024	0.922103157836774	0.92057268145896	0.918249981018318	0.931812804022333	0.947157160852656	0.947898149338325	0.92974141560858	0.955579751154569	0.920580829849364	0.948158598270238	0.891748446237178	0.942575009567127	0.914700121074721	0.905380055150286	0.928952954474031	0.930344862154601	0.935319109178347	0.934504591758603	0.903071476621647	0.927161365101787	0.945526105917877	0.931572845449655	0.943460831766868	0.926467034436547	0.934220726728564	0.91643587977419	0.931811591531744
YBL031W	SHE1	0.977465015579946	0.965412929812004	0.948967909630941	0.965103974025932	0.955540526554657	0.961260464412448	0.967507072789627	0.97651673531646	0.961081276076799	0.964265277979421	0.939546117182824	0.964832701853835	0.969945891108546	0.944018844634245	0.978025443716593	0.972414063127213	0.960423221942105	0.976183089673965	0.966275779060722	0.964618026534468	0.96968460755534	0.961511754800954	0.963530206574244	0.967210543334421	0.973249423893793	0.980409882227704	0.967593280463127	0.974773659643579	0.968826706827559	0.983130624513904	0.971821938461085	0.966830093242358	0.978740286047378	0.983384340883907	0.964624729644486	0.975972095320959	0.971200005632059	0.973283507541708	0.978150846150967	0.987175083681959	0.973030804965107	0.968541083571745	0.958619636935925
YBL032W	HEK2	0.952876698093969	0.941576672709882	0.993182050832546	0.977579609752005	0.982305725281526	0.964359409413539	0.949687630338206	0.943503678908696	0.961186859341325	0.970162199668976	0.974172690450821	0.969111678379327	0.96734645355338	0.966797303688043	0.944752322123957	0.992766495792185	0.980241668823669	0.967209157587325	0.976430905307105	0.937932445134081	0.98091293352569	0.985163760291941	0.957623516411537	0.98139339126416	0.956819971257899	0.957605211631455	0.941822054803869	0.947802867472841	0.965687215637921	0.955703769185799	0.97308580266412	0.957075372253515	0.960531309684832	0.973906354350727	0.965950940155945	0.958847354027165	0.965666400286408	0.964509756484725	0.972110986496686	0.961534679571474	0.963134739800045	0.963156297851541	0.961722225155402
YBL036C	YBL036C	0.969405913779572	0.966873020981128	0.970109912813229	0.979804349676578	0.977663428798193	0.95973483237781	0.961887440598265	0.978054433433382	0.971254416728034	0.981902912888274	0.969874633331481	0.957823041436668	0.970381634484399	0.968991498972372	0.96186285621423	0.980669013006639	0.974645854801213	0.974196266527856	0.981698486950269	0.961249900589099	0.987253296213039	0.984362887642716	0.987120274240518	0.984455142192705	0.966454446017619	0.967926899280489	0.970228908269451	0.978568778350325	0.967912146374177	0.974120509369559	0.975562922903619	0.968758786257044	0.977061494722076	0.983840475116149	0.978320201023191	0.965145701446221	0.974815647634887	0.97581752195107	0.963795344692916	0.973987003421276	0.972535596489292	0.973045421663744	0.975104872646845
YBL038W	MRPL16	0.893828235892237	0.93006230835999	0.96164792064779	0.95610350528075	0.94444289865691	0.92686346262328	0.92639743187696	0.912742503297895	0.932630272394641	0.9215441408302	0.918437541742897	0.925521941161247	0.92514865676029	0.938854439941247	0.918437810340631	0.949291986842178	0.949683450522084	0.93070884436934	0.939069913407415	0.888999403093939	0.928812033672816	0.93219226366644	0.924455222526325	0.927248156177321	0.924620744990186	0.928551706567655	0.904890494527481	0.934934564208497	0.926501711972015	0.924801667078447	0.94054072158938	0.945835438952656	0.95144888514878	0.956296408206825	0.935527885632716	0.941635128554909	0.952839603002642	0.940826927507561	0.937902301063699	0.935192760847085	0.95003045447485	0.952126258691351	0.948351730295321
YBL039W-A	YBL039W-A	0.996321633111263	0.988068609288143	1.00164973176838	1.00363785439921	0.995757037169675	0.989508327510891	0.985792197892453	0.996754199995154	0.98229545513769	0.996880055915474	0.992971970146099	0.990061318426599	0.991471241506464	0.987926689817726	0.983133907355183	1.00317062896112	1.00068441012114	0.993811978062723	0.998053448412641	0.993496631542813	0.99046060332345	0.981086342203414	0.98837772713677	0.994163861101805	0.985047045872511	0.99318076167379	0.993249051940313	0.983384281022622	0.979382798972532	0.987154573086759	0.98346089677885	0.990345424086487	0.991005671460103	0.994861621713301	0.977518789012065	0.982240580660901	0.988894447585362	0.980301190404816	0.991830575723017	0.982239179523363	0.983890790429271	0.979865250853039	0.979595976587177
YBL042C	FUI1	1.00730602862996	0.987316452550294	0.995883009521729	1.00248650455583	0.990734698148677	0.995033606917927	0.992070989449468	0.994482256871698	0.990036359911325	0.990856240407107	0.981747293569373	0.999877045239767	1.00348158983898	0.981006949204086	0.99988902244706	0.993831801721137	1.0013881000793	0.995273381217963	0.99580644659741	0.985509494076607	0.999317713359406	1.00164203195388	1.00053943680814	1.0016747001777	0.996665051943073	0.99850045767394	0.996117967267778	0.981400744383453	0.987451126632245	0.991581910021195	0.987212003788883	0.988953763114795	0.996424372681895	0.99342421616062	0.98261746313223	0.990829915234985	0.993456563148979	0.984128519323049	0.986206657901999	0.99741973683445	0.987225209589169	0.988309525616098	0.976777943330781
YBL043W	ECM13	1.00712013183924	1.00730898533504	0.972649705799402	1.01923331458228	1.07018166780867	0.997283034547562	0.984960169395113	0.997003330421161	1.0233564754907	1.04398875168047	1.03517951155488	1.0122824461227	0.970640817265737	1.00018218948402	1.04439760693012	1.01559898617903	1.06152328150876	1.03833678809119	0.989869043628173	0.966055198929552	1.04693855627004	0.958426877613881	0.966849820940279	0.940114980332479	1.03035955806757	0.993893405857945	1.04370702789416	0.916554017845221	0.970127316984661	1.01930185190409	1.00485824501285	1.04257442435443	1.03363584292164	1.01829878544871	1.02065892605701	1.02182741218677	0.998604389101478	1.0278472930182	1.02451024012447	1.00648059229398	1.00327691188466	1.00383564102032	1.02814031662609
YBL044W	YBL044W	0.980792517515243	0.970050873236512	0.989757691019775	0.99536208015293	0.983573129568653	0.956704513503479	0.974791428704366	0.979308029519887	0.986105443064854	0.983825159839871	0.972192288533626	0.963691217046694	0.983463121032466	0.98691230210799	0.969359857304359	0.989690313437701	0.997054492330771	0.987408099232972	0.976576878251979	0.978380305529055	0.988349208164394	0.98333868623991	0.982409255351488	0.98339194528963	0.982091679028749	0.980490892986793	0.975132801225338	0.975803515673769	0.978341859235452	0.978675367441662	0.979652149002851	0.984845565422005	0.986116222423783	0.985376446340653	0.981007514498248	0.982087519445951	0.981455736399913	0.98501513613458	0.980095787648479	0.989335437483883	0.977671607485718	0.986085899752253	0.981974466290193
YBL045C	COR1	0.887873760555798	0.905911898933742	0.938037967588004	0.962112900761108	0.924524051578127	0.896240561664716	0.94727589332436	0.902104513489301	0.928710523694475	0.93425674297809	0.926767630345209	0.90711927003136	0.913909963966676	0.922378928936774	0.894481450872302	0.972852689512764	0.958472158884729	0.938385273775122	0.93528626234512	0.912425602679749	0.925172208670956	0.943878901121399	0.931394266434648	0.94637318127031	0.936307175543374	0.925695430755383	0.917505388523648	0.921000104740507	0.937126433219162	0.911839653327324	0.919846338258254	0.894638032028621	0.943414578861539	0.967570081537339	0.91183936050387	0.91619077621081	0.943102556423696	0.921495150476881	0.926796259533725	0.927493882088703	0.912512357865804	0.911232476362413	0.929203469173677
YBL046W	PSY4	0.982820515159183	0.965052167492018	0.992306308606282	0.984120985414375	0.984393589829995	0.971183040800051	0.982328495023284	0.976810512860529	0.97679033218852	0.979589233935551	0.983243035803085	0.962906972316345	0.972370323911111	0.970982903198148	0.965467643718175	0.994623795029387	1.00694572055341	0.986126382404095	0.992890820401111	0.968148694615353	0.980229162413979	0.97562577877628	0.989810816450921	0.986142127690331	0.982533840661749	0.987807143193721	0.965003567481427	0.99040830667567	0.98255546889064	0.9928666626133	0.995241327713962	0.998334244548853	0.990930814009231	0.993075672288045	0.995778568986249	0.989044486843594	0.989227624675508	0.992762902538627	0.996218124622388	0.992709114162987	0.993651586456165	0.987355725771825	0.982014783020836
YBL047C	EDE1	0.943895870590823	0.95468776146539	0.945396672847507	0.929116333834424	0.902997370314404	0.937396601120704	0.942403108324282	0.920919216359262	0.929136963834892	0.922849872607167	0.903383180550164	0.955648674336579	0.959354008012484	0.922237730384007	0.956490872716152	0.929648156779144	0.924850198374294	0.929111174158364	0.945860312429196	0.930870786004732	0.944181672262855	0.927871927597749	0.934049493260998	0.93826491876519	0.935754207232039	0.95053741143455	0.930460389043424	0.933623666178841	0.9456982065583	0.942416336939823	0.967920559592646	0.966439480091533	0.952465189672915	0.951579869072816	0.931701157333736	0.96860343280599	0.959318108872483	0.954546864688763	0.952459016032829	0.96160411526068	0.955219519944362	0.948634578585347	0.956435140695334
YBL048W	RRT1	1.01104748986092	1.0210470016734	0.994049640812021	0.992428337165854	1.00285896641664	1.03296988900977	1.02238984336093	1.02027692049994	1.02299810588881	1.01265538917289	1.02256143123448	1.02450711733009	1.0238422784461	1.01736738468059	1.03166330820739	1.00499352010746	0.996910705975215	1.00549671045002	1.01966205059667	1.0282093397681	1.00378711834438	1.00807502338358	1.0124150242413	1.003749852733	1.02313319708872	1.0307627338755	1.00783037505702	1.02787270557458	1.01938809685514	1.02502112861812	1.02547584844031	1.0255136509922	1.00571828633457	1.00638079514583	1.02082564301441	1.02144816080531	1.02031465009263	1.02328971279369	1.02212031162418	1.02917868186983	1.02322288887117	1.01586970827887	1.01282350786444
YBL049W	MOH1	1.00437816927727	0.99826534098657	0.99215872605165	0.990291568300936	0.995180946054076	0.987502221145206	0.986133401625144	0.999856197108338	0.992865545184275	0.993275527820183	0.992813024369971	0.988035870301176	0.997995548961201	0.983044533372009	0.99355585368825	0.996225361778569	1.00555471472939	0.998074032915119	1.00154768000548	0.984738140153919	0.992822445309305	0.997837763396805	0.991748737862115	0.990729560756745	1.00277285566149	0.998137279525066	0.991128733241691	1.00059197134626	0.98819081114661	0.992387330416209	1.00014575633491	0.99472123580453	0.998711585554942	0.990568329172072	0.998055550127309	1.00000826934601	0.998368328803452	0.999619292145059	0.996220828447588	0.989864555181706	0.997798356370628	0.996551109778606	0.997232500282554
YBL051C	PIN4	0.966861930604977	0.944735600652275	0.980893478681585	0.983568359525824	0.985137881138205	0.943942812756752	0.962005841672066	0.965235653556636	0.969579293965077	0.978896924231881	0.971959762851176	0.949133334347886	0.961080760709127	0.975942033208915	0.959607602945874	0.977097289989056	0.976523254434966	0.967080157285798	0.972243791826444	0.9538361751684	0.991823640309781	0.990905551028094	0.972939037601369	0.986689330135977	0.959683804051112	0.958468374418091	0.954727487627629	0.960821840244763	0.963852918876574	0.951611491676181	0.967334091381861	0.953284676523051	0.962881137719423	0.966366736717859	0.958151109460308	0.959409785552224	0.956653265150305	0.947944339273705	0.959453032534741	0.960789439884813	0.95947795833192	0.959987759089774	0.957338878652458
YBL052C	SAS3	1.00272566022588	0.991993038980366	1.00131135374501	0.993881073396374	0.99806411579852	0.99231163116403	0.993114627714329	1.00155091643999	0.996767556042939	0.998158719589271	0.995072094893914	0.998614168827349	0.998126970064571	0.98433079207283	0.987857220895105	0.986613983243003	1.00175369350827	1.00090810888497	1.00420280083663	0.987595617694053	0.999856310880464	0.995906927389656	0.996519622623977	0.997559947836163	0.997064724363266	1.00566791262149	1.00728553514609	0.981407302503837	0.986915534284518	0.98425719704367	0.990374617302045	0.990840551401883	0.981296184666263	0.985125857816857	0.974435896754597	0.981629367661865	0.991744702728924	0.98219533585778	0.990915000290721	0.990385087552241	0.98682468381561	0.990324969632831	0.988616419785622
YBL053W	YBL053W	0.994413373785362	0.993756278558078	0.992148504735073	1.00301801014755	0.993786708908235	0.983374037330158	0.986943699582892	0.994028457426045	0.983672769305305	0.995128885810577	0.979401618958425	0.996609801210591	1.00059229299358	0.982685471640553	0.981337967850409	1.00056953312729	1.00237260188041	0.995888270249216	0.993339923741158	0.985148142125779	0.988272265829806	0.980657296342208	0.986113008442162	0.989889103444538	0.993553503922866	0.992992887978534	0.995309464411864	0.980447854686774	0.98130148100093	0.979206851472315	0.990025357305316	0.987460066470408	0.985668286823524	0.989286645410828	0.974320746327298	0.98215517973966	0.996862960591649	0.987747630031858	0.983364666763769	0.986892865745215	0.987832634020949	0.979631096936789	0.988885277252628
YBL054W	TOD6	0.992167574145025	0.98467002282037	0.989870601563782	0.990938749006908	0.987336375878315	0.987194386953126	0.985668731059231	0.99195493031111	0.976592265413255	0.99312114613953	0.976981818035253	0.991217322701097	0.99087880431417	0.976630006543523	0.981359275272034	0.987118636780758	0.984315558520373	0.985628278050085	0.980185543687972	0.980898327144841	0.991886098239121	0.985205387362219	0.992684674902228	0.984321717738716	0.987311354872506	0.989678320378131	0.992246298744325	0.989964856831287	0.979412258707314	0.987970034976232	0.995300535779148	0.97722556697025	0.985357421660339	0.982299714138515	0.971574744723988	0.978282002556667	0.982614429440178	0.982161839698094	0.979211085494568	0.990946841762193	0.987237703988091	0.981324684153623	0.983680891777818
YBL055C	YBL055C	0.986524150564669	0.997026791838472	0.995010228179441	0.99141571033056	0.995839986363372	0.978645046386718	0.995003162084112	0.992155611686909	0.990497875857526	0.984478486818251	0.98357579295698	0.988373659255084	0.987886180336614	0.994951035721055	0.990240032608978	0.995952421604935	0.995080420156366	0.996472976252339	0.996732663211492	0.991042171803585	0.996486357254593	1.0018852671534	0.987462689218718	0.994354206220422	0.984810124921169	0.990186083147599	1.00075159773811	0.983193130232334	0.998537502396121	0.98569408646463	0.993327745958207	0.985575819714014	0.985073450396737	1.00049559392713	0.982333201554617	0.984749078789808	0.982271612092103	0.974161152001225	0.995486485339588	0.987428716551191	0.975992357996541	0.988113829531878	0.974650676324296
YBL056W	PTC3	0.964593150145579	0.960653778408334	0.972490141642615	0.971435643234024	0.970381502427386	0.946783813990493	0.961841694808803	0.952522517518554	0.959706280619454	0.978235665528391	0.952824703302369	0.955520656459821	0.958698829311351	0.966306301969099	0.958284277220039	0.980422310809673	0.985946873651188	0.968671061871083	0.977872711298615	0.953015034168954	0.97403605222551	0.978541543549415	0.958339721570167	0.974628294656689	0.965086369150354	0.978388307382358	0.959005005694113	0.981096524305825	0.971146373825766	0.980585492216806	0.98734160036237	0.980400052968583	0.984027193851113	0.988180933931732	0.972156702536927	0.972595382146857	0.981280122637043	0.978799562296443	0.984181590142364	0.976311941153098	0.974167772404629	0.978488053736643	0.972511266894605
YBL057C	PTH2	1.00113708481056	0.991156591493084	0.991952659620878	0.993098927747013	0.990616414037679	0.973702416998157	0.991210744166996	0.989654470146684	0.989713157102601	0.991368737690637	0.98495539296992	0.991208117294882	0.99733641807385	0.990373481240448	0.980075704860756	0.994769036807184	1.00012760577641	0.996463630619211	0.991997350727437	0.990288540777627	1.00019915740525	1.00134570071248	0.995814884945835	0.990891043898742	0.989921110254111	0.992139256873703	0.993158471361942	0.985704436565416	0.989007804046176	0.990002660562106	0.994021518858557	0.978512430068974	1.00044204573103	0.983146831264073	0.983200282647175	0.989256607423023	0.994718051309486	0.990112510123969	0.992576339382606	0.998007895497182	0.988833792927356	0.988336155129342	0.984753081490556
YBL059W	YBL059W	0.965781017306312	0.93661532774035	0.985112227788777	0.969224897032583	0.959325972808643	0.948102729816159	0.956543134980905	0.96138768302396	0.963917757841971	0.96962474036686	0.962903992940902	0.935652114490938	0.975732131908882	0.957802412984611	0.947682677837452	0.990734262329413	0.984054783944385	0.979191429928015	0.970590132117185	0.962725638752363	0.972318612835646	0.977285437730283	0.978077688616864	0.977412530358907	0.961642279623316	0.962364225845005	0.95493936264626	0.955292734317133	0.959130186693523	0.955390934257343	0.968541214302255	0.962890041497073	0.964546277812111	0.970703082405307	0.961276476907867	0.956962140058733	0.946278615328759	0.955518649977018	0.973035281542133	0.977065647793927	0.957531291971432	0.960493065140606	0.966491487619026
YBL060W	YEL1	0.973037035965099	0.971441888017607	0.993384185577743	0.998551676673887	0.996726395084943	0.9761146896204	0.985573837888969	0.983262483540264	0.974149690867831	0.987137018331395	0.974999196630463	0.97874904098537	0.973399967003584	0.981663231693576	0.988711887023919	0.992257277484763	0.992324550763765	0.979614662377859	0.994779309731859	0.98643485810423	0.993036345110912	0.992398203633101	0.987307567833031	0.993832563249115	0.972758692764788	0.989593500882416	0.967106000691254	0.984787341976248	0.977303301983483	0.97837571781223	0.993866898325964	0.997425706062664	0.989356910196367	0.996447085717693	0.982780912792875	0.989154773772518	0.996415446269012	0.986987530456953	0.99523189012771	1.00531120591217	0.987356221576133	0.99121734634513	0.991346325155374
YBL061C	SKT5	0.962541536823582	0.971290790280654	0.962361780841937	0.977224164879494	0.975179623905064	0.96981647251434	0.971206222022873	0.969629182687892	0.962470569349026	0.976764017986522	0.957625206094603	0.962438809766239	0.975495349011167	0.971368271057874	0.970114864073797	0.982199630682293	0.979604744169684	0.968325973241274	0.974900958147192	0.951432642399655	0.988771472844639	0.978236118694802	0.97715501693146	0.975239014727965	0.9651707774911	0.982081645532986	0.957975611961343	0.965073912506742	0.971870156189799	0.967997624125104	0.976276984974279	0.980498076328354	0.977069890060285	0.98367505093303	0.96743261158571	0.980732856414688	0.972081461192341	0.973733794753426	0.975976795531945	0.975849945115024	0.973801978969373	0.984547454558733	0.979455179211127
YBL062W	YBL062W	0.971265620361619	0.981092177788501	0.982458778313935	0.984854260467929	0.972443565709311	0.957193096833339	0.963366176090146	0.961412721124018	0.970722539343649	0.969838719045446	0.979572687206798	0.976668947100033	0.975627801704455	0.97189035819298	0.97435553837301	0.981460693284647	0.97902410131455	0.975379260526115	0.972649840047069	0.960140257739334	0.982681443098426	0.981092304491793	0.970042945842998	0.974807762272142	0.98077212046128	0.98448080264516	0.952782062566249	0.974506436279771	0.96922412638604	0.96956310015714	0.985874334113399	0.987937246597094	0.990767885813981	0.979950706792131	0.966825364410072	0.97461570690295	0.989286303610352	0.969914174196629	0.984028997794252	0.981791913708593	0.973699436475122	0.981567421872896	0.979457623256964
YBL065W	YBL065W	1.0415533922894	1.04184376456457	1.0531540621263	1.05920307827468	1.04517939754399	0.746392375707105	1.04392329910216	0.751014439550665	0.737627587043001	1.03458086887132	1.02954267713738	1.05818531609741	1.0449267870941	0.749092808018962	0.742026122683073	1.04771785455299	1.05613093289946	1.0485705560761	1.04163504279445	1.02459800525385	1.04236851567502	1.04271840403843	0.755891151148923	1.05511488321764	1.04793872766766	1.04781554386564	1.04078681012336	1.06046053628394	0.741656473737491	1.05840072972854	1.0584658006822	0.714619769266006	0.735591939973915	0.740778049553057	0.753735971785244	1.04838187736415	1.05647623144229	1.062848661532	1.05289584216577	1.06443664436813	1.05004174644357	0.746647724564793	0.743797629763141
YBL066C	SEF1	0.963278504493533	0.968752146809748	0.979962267257767	0.987281802690149	0.971694281574438	0.97152714902786	0.973546026775666	0.979022500427955	0.961012144510379	0.961423261615241	0.963732628386533	0.97652488990087	0.966990488894555	0.956346897622431	0.973501754422968	0.985822630859638	0.989281162317391	0.975812704091837	0.979513756765079	0.953209727790083	0.96676115802768	0.964232017743427	0.954842883690387	0.972397700480253	0.975083885580025	0.992205181158157	0.975719869930844	0.982952016138312	0.96907076238069	0.983598053758258	0.98318404727114	0.984280216527844	0.984720180383161	0.986989569536278	0.97551729318867	0.98605341590366	0.993821267241753	0.977461070085383	0.981990252805106	0.986560361325106	0.982863242014758	0.987037285255393	0.989096513236761
YBL067C	UBP13	0.969339434233688	0.974759969574	0.991383292469853	0.987471945019237	0.986170099957157	0.964089705492095	0.979934730357577	0.981998007901273	0.986274541499562	0.984914304627585	0.982076317983517	0.976148022287174	0.981855922746561	0.977192911799998	0.977974946338951	0.985073919770412	0.994014562449224	0.98325200670014	0.985048193241715	0.975808398193467	0.986726378127578	0.984462132806811	0.977724044545355	0.986198953206903	0.972090759433236	0.980206608971032	0.978328052723713	0.965378112703852	0.96660511137162	0.963990069936891	0.972852467090944	0.97645307961109	0.979463292671095	0.978345567409416	0.964772531401943	0.961449226422084	0.975929647414395	0.970409794426149	0.957915224770678	0.966584849657133	0.962799486007298	0.973768373215344	0.976255950568956
YBL068W	PRS4	0.987715890250614	0.982720837620455	0.985186622836202	0.982907132130562	0.992333353006167	0.978001594672869	0.974099084448019	0.980441264973292	0.974756355050437	0.978508015691557	0.96951105628347	0.976901326161167	0.984236018432732	0.980508476179462	0.972271557809916	0.986698221907893	0.985035472231431	0.984811461020712	0.980989521633252	0.972942915562342	0.980097153937962	0.985857898653005	0.971441621289052	0.987651189119798	0.983544188779794	0.988771779837613	0.974584917517829	0.99082909209142	0.980373638064529	0.970825481283094	0.983258451603197	0.986897817764717	0.987909111610976	0.988007588384991	0.980541426144581	0.980273945512628	0.988118777796251	0.982508953755751	0.977196706096302	0.99135247064616	0.988062771563443	0.989120225005706	0.981601593068678
YBL069W	AST1	0.99869351057121	0.989777280133352	0.99516517720076	0.997082224299385	0.980352811612989	0.976288740041255	0.98677998984741	0.98888892157219	0.990561676867673	0.993777124805947	0.986638331931379	0.983598589649344	0.990151951661601	0.981857686070499	0.985486880741833	0.995803111346586	1.00072498057736	0.993637375844775	0.991801761887417	0.994951995501188	0.996748184508218	1.00139025733255	0.991815072458666	1.00051483543028	0.989991289529436	1.00160140946035	0.993492608717422	0.987492755164838	0.982712860123348	0.98726665762109	0.992558329434098	0.985443751733906	0.988157463784621	1.0018060904906	0.987729050856406	0.977215954554561	0.990728462476557	0.985716810470981	0.989691765965417	0.981984146231098	0.982902090901336	1.00026933852247	0.989458681265372
YBL070C	YBL070C	1.02325991496826	1.02541319485345	0.991347270953008	0.992086078486687	1.01533752690259	1.03355380397669	1.02901463904326	1.02786726955952	1.02981001863633	1.0230043602385	1.03498510735775	1.02354496643769	1.02566267285288	1.01908019327768	1.03160747294857	0.998756910633203	0.998006975462936	1.0038679059016	1.02427566782377	1.01886480941741	1.01553319415189	1.01745446603159	1.01533475080308	1.00559851789843	1.01690170084428	1.03307507920192	1.01280234277334	1.03149268464156	1.02384048705117	1.01946341515204	1.02688989566792	1.02900702688076	1.01162496110317	1.02088443894543	1.02268812377774	1.01308840538776	1.02728406436342	1.0203253395726	1.0231356922287	1.02454765594459	1.02532340746265	1.01892760232816	1.02560589619831
YBL071C	YBL071C	1.00599731617629	1.00744943342318	1.01235262400343	1.00806235042213	1.00793294488441	1.01179837236342	1.01135623214873	1.00493006651499	0.99971405170121	1.00599944842195	0.996418724531332	1.00086337418938	1.00904709576544	0.998549383817315	0.999204692555539	1.01000167620208	1.01317933583147	1.00044905411476	1.0054262807816	1.00605464398283	1.00449172692714	1.0092914888756	1.00266980591235	1.00557796479536	0.997060715609465	1.00045821194193	1.01338033055361	0.994670883930789	0.997620042229436	0.991103652374715	1.00371807250437	0.998415085838571	1.00808563735592	1.00034786261099	0.993236033403759	0.997184010001972	1.00405716317818	0.992989730410849	1.00186998710639	1.00402984277375	0.989947687500594	0.987070265549801	0.994120423706935
YBL071C-B|NB	YBL071C-B	0.848624436918235	0.882968231114197	0.884191487789601	0.904735696571236	0.869694260402088	0.870781827204561	0.88137275941259	0.862425670522745	0.865742769452835	0.870116096269114	0.863173744681858	0.876638414636577	0.857198563594183	0.879074431507049	0.86418704226516	0.902451359859052	0.878417038451172	0.886800684863623	0.885754734189851	0.872733194532158	0.874894776537258	0.87863171069225	0.873741583830129	0.875784472596285	0.871008434302199	0.892074093864593	0.87267901472033	0.869251522249442	0.87263698522806	0.857218683466197	0.893421711937197	0.873504021117307	0.87024386373875	0.883758172543301	0.883961414858493	0.889964450489232	0.889219190514212	0.874028928448847	0.881005965452906	0.89675760919438	0.866754916052456	0.890024966789273	0.888080922530269
YBL071W-A|NB	KTI11	0.876593154447178	0.875595066071216	0.886994844816989	0.902026476657079	0.879267692061856	0.862920290844255	0.887254468160003	0.897952390196183	0.834709504368498	0.883394320363796	0.860594665898431	0.864928258773549	0.863442982516168	0.852889942956443	0.868830068777832	0.910078615219299	0.890173596038516	0.88503182440847	0.897941945364845	0.87038610981009	0.89076848216034	0.874229573730679	0.874253377243752	0.879808979554853	0.863128713367129	0.841592000404566	0.884808319469418	0.850728655949478	0.864881109658667	0.851354791580001	0.881575375003702	0.871535794365065	0.895480703848757	0.875739915914922	0.886204712184562	0.870753709667239	0.873196246758692	0.874663044759647	0.87529756513817	0.879319912963218	0.876850333486382	0.848149179544041	0.858006809901408
YBL075C	SSA3	0.994098990028288	0.985761356967044	1.00282130805233	0.995331620018779	0.981948971608223	0.970477892583626	0.978171516403004	0.986198994546807	0.984860029832587	0.988854787787178	0.983320306527346	0.98320401889723	0.985479615018857	0.982849867865856	0.986068074327441	0.999042422840869	0.996547960683267	0.990151916434709	0.988364468027596	0.984313389547223	0.998520964877619	0.994566511055104	0.990208995249214	0.998705747102782	0.994378008735746	0.986737666769028	0.998754026721492	0.980737568175804	0.970713128006893	0.972117775005158	0.981133574293153	0.975757246406433	0.991043501798362	0.995147072586116	0.977486271068329	0.972051571884424	0.983822388732212	0.98071525297684	0.98387332198433	0.97441122202458	0.983291173528845	0.993184048287859	0.980618328659968
YBL078C	ATG8	0.964751730853007	0.958743562617278	0.968595205622151	0.97682153060453	0.976830927860362	0.949830827389288	0.958963311309253	0.97435797189695	0.961895173765049	0.958266184935666	0.95755634249622	0.958633237438631	0.967355434592172	0.953412172652362	0.956573344299607	0.975858914756163	0.976045115290658	0.962664988359993	0.960580306737929	0.950847469196914	0.958030348521652	0.974013282473321	0.968071728619432	0.964052305623155	0.956949198041866	0.955887686818094	0.967517062597422	0.958354558865437	0.961203129662548	0.951885159313973	0.963559985186192	0.96172397703571	0.95077834406315	0.961065701385143	0.951106580763159	0.959490025538193	0.955731002069495	0.947099986539665	0.944526200446803	0.951956106160796	0.949668643232962	0.944632688593477	0.957103469913877
YBL079W	NUP170	0.893057115154679	0.901171702675218	0.861307078514906	0.889223308286823	0.848929975348742	0.904277115077934	0.896039212609381	0.902082075830798	0.860476384221218	0.883954332029544	0.839011810169985	0.894184397635015	0.852380100390866	0.846151940692968	0.909619630631211	0.89494912973739	0.889649432283998	0.861843664231618	0.876252604091721	0.886795506410796	0.887660119829091	0.861387420545365	0.872764397022678	0.853819239472124	0.902625807667969	0.886612396262257	0.896872611473001	0.884903832709612	0.862812213631752	0.899063346697268	0.891068548059353	0.904381075623421	0.898039897171901	0.880695258806079	0.884684500900267	0.895778101607522	0.893222377184143	0.879749301713341	0.883488662227332	0.913902227525225	0.90378402487907	0.899818656494777	0.887886840916588
YBL081W	YBL081W	0.979149882696816	0.970865448141774	0.970077934003956	0.985188985200035	0.968804775676904	0.96663226064287	0.97499671872696	0.978978222510373	0.967864411460076	0.974809550777815	0.9580500032461	0.970533698037634	0.96656194222825	0.960524461040904	0.965910467224793	0.969963338136703	0.976072908029073	0.978290527969203	0.972613744716689	0.958420215258333	0.967830576135758	0.974360324742903	0.972101306698778	0.976894041015053	0.963585985348662	0.969707485492476	0.969680077678913	0.950870980750236	0.966736150281371	0.941822141643025	0.95821466353719	0.963591626797072	0.961586485266275	0.964310492531938	0.973734557886085	0.967137816740386	0.975411849438412	0.958607122627643	0.962767163078462	0.950937854081213	0.953667654906188	0.958278693127065	0.959748645829214
YBL082C	ALG3	0.922573291861938	0.914786260061742	0.956837969326409	0.949360770844589	0.923702175578364	0.914677922148258	0.954489186144762	0.942206274128919	0.935494293841294	0.958878492318333	0.903326171207374	0.934055395591329	0.947159806771603	0.929672512451018	0.927137208850756	0.984305035991512	0.934931161008184	0.920439843833091	0.93477950480038	0.93863366375497	0.954505320294196	0.957471853120404	0.956730524898508	0.959698653931024	0.886051705918452	0.917931310203675	0.926491696815759	0.96233387589102	0.918099544005935	0.874145547770879	0.92372511610189	0.913444852017656	0.910623471199888	0.93808914250146	0.918330073181536	0.931201933188486	0.951170596933591	0.925736151143558	0.910473409165468	0.929509601893527	0.958306450400465	0.922197051010011	0.934221076140465
YBL083C	YBL083C	0.95611217396204	0.937042250945445	0.969483572130343	0.964404769747117	0.937491185149048	0.936940751506026	0.962386250342827	0.965407577718944	0.954187734119223	0.968614021425981	0.946202828133698	0.960437755234639	0.96355404244531	0.962344895648747	0.938263314845899	0.972568706586859	0.940615311435427	0.953653391938093	0.960873671856109	0.941628003980797	0.963559897463715	0.962221393246445	0.963884214017531	0.979026806041706	0.936578550092987	0.923819493454782	0.92497899843961	0.947024802767625	0.935102793253127	0.892019916362117	0.927197791405778	0.921724160820647	0.93103775874581	0.958537607770948	0.931551637589264	0.924954834875889	0.948359852793685	0.91992659699231	0.934513444593818	0.938287747244546	0.935483656120785	0.927643973939329	0.926616209368913
YBL085W	BOI1	0.989840414226513	0.978291206195541	0.992322981942751	0.983371495792481	0.981740412064408	0.977797199873516	0.988722681356199	0.986039317412146	0.984803361766031	0.983702369561162	0.969294620803446	0.980326910880764	0.98092712247736	0.984881040220233	0.98382235016005	0.992721352661214	0.984388367292645	0.989370966349991	0.983309619760561	0.979428477829738	0.989360484348001	0.99556503467723	0.976662631651934	0.990318996100419	0.982712418469964	0.986953740648147	0.991182738161193	0.971645170757128	0.983741155993848	0.979080778321165	0.9832626435466	0.985504768335915	0.986444216109779	0.994128461084578	0.984477989333876	0.977730597998585	0.989499496023988	0.984988253502842	0.976220120700741	0.989657932311297	0.985675370827019	0.983458622887689	0.983256025527499
YBL086C	YBL086C	1.01121651054524	1.00629806991803	1.00382808149427	0.988013986170808	0.995882795951381	1.00332388390769	1.00058086309714	1.00334826891999	0.986611255262252	0.996239137507236	0.994108809872561	1.0029751829964	1.00333119121181	0.996688438736067	0.992234814144838	0.997609810465131	0.994156630441212	0.996688629784326	1.00239790719306	1.00141870771684	1.00989050711956	1.00850499334671	1.00304013712614	1.00371365403952	0.996816145958804	1.0052342932884	1.01320275336225	0.993475221022312	0.984896194151713	0.978158763142425	0.984749743117389	0.979507237353885	0.980866817835639	0.992481508387165	0.987573043713183	0.973537461741287	0.979959026068396	0.986573925241531	0.987985025111618	0.992953780972238	0.9908486477311	0.98319367793544	0.985526408790698
YBL088C	TEL1	1.00625272889067	0.984027944593999	0.981003531779121	1.00114894793776	0.992008253416246	0.979724051985526	0.99156309290297	0.998599990051496	0.988916280840009	0.99726901434499	0.986626874531439	0.98332000412763	0.989155990964863	0.987081741062198	0.991336180537817	0.995218112097143	1.00558964614282	1.00621305030735	0.998959659852149	0.991151357498454	1.00006773417805	1.00417866074471	1.00149834655863	0.999436791528751	0.995983384896116	0.995726385325478	1.00700926722444	0.99003919501397	0.99778531970168	0.993585415241066	1.00172276725183	0.984688190911335	0.999981755478453	1.00078070920014	1.0010693081608	0.993842159365361	0.994935886550887	0.993089725114322	1.00178229499016	1.00973450964767	0.994635167063617	0.994674721962703	0.991353554423991
YBL089W	AVT5	0.928555909564511	0.930743304407672	0.949241188573337	0.961227604166764	0.938305447743577	0.919997524437704	0.927184430873923	0.926063006349571	0.939391266885142	0.963693990236637	0.917825922004183	0.917828558394714	0.922327543344523	0.950427930772076	0.919877402718478	0.954958095335497	0.944519988640503	0.929614677423275	0.935150258409598	0.910731129180306	0.931189699517983	0.944274151860404	0.935814795088939	0.943927158026178	0.918712465194019	0.89205561805074	0.912836917914359	0.843244998308305	0.925359742546306	0.852448386661606	0.859046230510438	0.880768131876884	0.842275230911028	0.914749910211381	0.852836738337657	0.866280893451222	0.872185937892855	0.855193753852198	0.8774307150863	0.827667578731575	0.861178177030336	0.866137967807541	0.843886336112237
YBL090W	MRP21	0.892785971706514	0.887266588682064	0.9351514537336	0.955870621329425	0.930751519886434	0.909795078560055	0.914035230939693	0.928608179959642	0.907895740772455	0.935798179729591	0.925215477849939	0.904734142010835	0.903761312477591	0.913785648264581	0.891712142176689	0.938528910237165	0.948017550378783	0.930838790991521	0.939011582641517	0.884226116133089	0.887015607541841	0.939256212245679	0.919371787762647	0.92906652942784	0.921342168642488	0.923228114562607	0.894739065414005	0.926068981193103	0.926858328000949	0.92543734110789	0.930829128625672	0.95080450875599	0.945931628532107	0.946591333155478	0.930949624200434	0.940204881697377	0.934621722756812	0.934684781021535	0.939030710900632	0.931697557862883	0.934735233370202	0.919228061126324	0.928477725062963
YBL091C	MAP2	0.985513061518348	0.978104201503434	0.977382668370779	0.978269739534018	0.973924768134295	0.982597379560448	0.968972647251024	0.972991639855468	0.973395114688969	0.979590999484166	0.961313254813589	0.982404670483247	0.967738058511196	0.974760157337166	0.982019076082777	0.982197918222147	0.982005279344576	0.988634753244307	0.986909953739208	0.968447119957041	0.987020163457431	0.987191603242784	0.972986771314235	0.986516866620477	0.973488551030433	0.980853183486127	0.976623152022969	0.966373944340485	0.980875280826206	0.982862039695584	0.980797518562863	0.971884325370875	0.980964244981867	0.986654888892426	0.967860748338766	0.969196174645967	0.967781629425327	0.964376316722558	0.969903416324451	0.975693374672918	0.968329368748492	0.96330783162053	0.9698207561845
YBL091C-A	SCS22	0.988850788029526	0.981815365534969	0.998735026315413	0.988056068799706	0.989870024494044	0.974633180939565	0.989267577326021	0.999213375248449	0.990108951599382	0.998090698003941	0.987215057399016	0.983935415989434	0.989058691486416	0.988503202542728	0.986138077083173	1.00127471481545	1.00944727299937	0.99708694845527	0.999789505682967	0.983846353055617	1.00236979588893	1.00279689255095	0.998105084141038	0.994109062464423	0.990057916128786	0.987475127737647	0.996692425932283	0.994456689200773	0.991940110156651	0.997041121413066	0.997497233859503	0.993983353624588	0.996615669642033	0.999064402509186	0.98892459962874	0.990205450664505	1.00047040996123	0.990466948487326	0.986743499334371	0.993231231486448	0.994505348516428	0.994690280102479	1.00080753527858
YBL094C	YBL094C	0.994973255429897	0.978803076030416	0.995091564320289	0.991500884395946	0.989375973223257	0.981182776418066	0.991676396186998	0.989799997497999	0.980296835228189	0.988363533013306	0.97827869491775	0.978471882974023	0.989367096114296	0.981820583223294	0.981483916321251	0.992527281350286	0.995947724692189	0.997874266521071	0.996574699421414	0.983206041046288	0.990171162297043	0.991561184042019	0.98127924625159	0.983313320396222	0.989243770213139	0.994990847714746	0.991494102718427	0.987806686925405	0.978672765267966	0.983195005368353	0.987565273876654	0.990667751035699	0.977662188720995	0.99280127603277	0.981959366289756	0.986181064837866	0.98483386269623	0.982941588947335	0.982846967861312	0.98481467699831	0.986401448457311	0.985290392995389	0.985760655988833
YBL095W	YBL095W	0.986145828965055	0.970965894809573	0.986735697339961	0.988853829576135	0.981204469271297	0.96057364490592	0.97288357743931	0.978843860797564	0.973941314277336	0.978024859827156	0.968080591467018	0.975680104373525	0.979474608818709	0.973543425871405	0.972568804911412	0.992367797158646	0.987285806324117	0.981578651333436	0.983113528335465	0.973798073875139	0.987788201210151	0.991734610087192	0.982106399016259	0.987906192558211	0.97943810335086	0.985768564560299	0.975925547844125	0.978130124474208	0.976437257487563	0.969516340202837	0.983941272255946	0.983808960832372	0.96767560859615	0.990312598811182	0.982132210057796	0.969550504127908	0.979129418000893	0.97820239015852	0.980652365550094	0.987953837749592	0.981264232657856	0.981099877086405	0.974296161012221
YBL096C	YBL096C	0.988968044641209	0.974618452965038	0.994481463512379	0.997898873122511	0.986049538437271	0.979336727808757	0.986036883208235	0.990932516738753	0.988027750796104	0.987607970404498	0.985009908893116	0.992460104565469	0.983267983595466	0.984577364374224	0.971636999731575	0.994028581094294	0.997648631231159	0.993507450497755	0.985618370612883	0.98226938504244	0.991157897047512	0.994521493799167	0.989475504221063	1.00096916159742	0.988259785288081	0.990365545049877	0.992840538728279	0.96914159725653	0.97931848297963	0.979035105569603	0.986805488451739	0.984313317732682	0.98456036600902	0.992945183180104	0.983589787174723	0.973810080346892	0.990165755855139	0.98554182100523	0.9797133381348	0.984488983778099	0.982370795175693	0.979949354329034	0.978326014494607
YBL098W	BNA4	0.987354835090743	0.999343414421461	0.987191795156493	0.990067756275262	0.994769118996363	1.01110572253181	0.986895296960745	1.00838698278117	0.99528175541435	0.997495070663694	0.997878567219184	0.982009906394811	0.992591779820568	0.997929801430013	0.98698717174432	0.990532069826191	0.993322816260366	0.987462060168193	0.998650191322334	0.973182921504153	0.988533181232988	0.99022772333645	0.992595400834881	0.983381641148773	0.98382083467845	0.989420052236943	0.995008873559048	0.994919496596488	0.988651484098871	0.992082146525255	0.987757448906985	0.985670535288362	0.981404963331407	0.990235921664633	0.989483307323038	0.990386933388063	0.989652352974379	0.98999999307352	0.991245548482805	0.984334582676879	0.986655936727444	0.987710692863705	0.990193260879698
YBL099W	ATP1	0.799045256424182	0.841770113133488	0.837649172094788	0.8558377860332	0.81665861756113	0.779140921478278	0.801330898472955	0.83107849235244	0.786717036269867	0.796361172672273	0.72013756645606	0.788394488701331	0.802146817650703	0.75378029792584	0.82143857335247	0.828148689710018	0.856243119733105	0.826223321826255	0.757587191172624	0.81690647636212	0.821722667418826	0.798180573928798	0.828489946429947	0.857339349842828	0.803845959392169	0.846693861723856	0.745688253245004	0.791014613626785	0.834697295358033	0.829536336343249	0.836701600456325	0.830384184546896	0.85636148483143	0.773445703857363	0.804398209359248	0.850112787584913	0.80006207616881	0.85371142582881	0.822968524891722	0.862634121829109	0.825841763638689	0.818534943243625	0.845514034757172
YBL101W-C	YBL101W-C	0.994327254476645	0.981642062376758	0.987153542285903	1.02552254829082	1.03699565238037	0.975282539444795	0.957305256023338	0.984641474543886	1.04175922475335	1.03486462826785	1.03658866505003	0.97846003483381	0.953737855462139	0.979238725762604	1.0104385505782	1.01053690108597	1.06384622649391	1.03487804661088	0.992226220981914	0.955379469448709	1.0469545696604	0.970530445138337	0.990711138194607	0.979118110902836	1.01744754949956	1.00527007939551	1.03737232254232	0.958263779883819	0.98926738906731	1.02480155584666	1.00404763117202	1.03272843785376	1.03861924192601	0.998023573729161	1.00100961726098	1.00763486922741	0.983228353837344	1.01928665170956	1.04325525069143	0.988113406797208	0.99790297723309	1.01658513058539	1.0207400892172
YBL102W	SFT2	0.990110996762833	1.00021929654856	0.990364262224888	0.99322779840284	0.989129085416714	1.00430603045528	0.990164186747894	1.00472674424375	0.984070883005557	0.993145248487701	0.986759125841043	0.989823232331597	0.994576915166615	0.990785106219248	0.993338442967186	0.988016946243052	0.996875858924438	0.990958143202191	0.988120152647509	0.9788101520721	0.985642140500979	0.986917069335411	0.994512333239094	0.98572425299456	0.985999618825554	0.992616146219108	0.995363636268245	0.97808060320064	0.9907904535575	0.978912163957013	0.986155310834983	0.980880904209762	0.965829503818904	0.981904983216413	0.980997328193995	0.977350980449564	0.985086237636404	0.979469796608774	0.978444219301866	0.986670531927367	0.977957540671583	0.973261732670316	0.973411757909319
YBL103C	RTG3	0.702690673059817	0.698445212436942	0.774602507512197	0.783917887282068	0.752176808214834	0.70019867386762	0.686322244466002	0.730832881867003	0.691961548423441	0.700354603765069	0.696397009790514	0.73490432434165	0.694839272015048	0.702756806878017	0.6958538644399	0.783853829664129	0.695955201676792	0.733903698730236	0.732641932771535	0.699755233952164	0.703470278799561	0.728078898981543	0.708984061539165	0.726167980522654	0.733349542689231	0.70260236109622	0.69514507783427	0.701689576689439	0.794439098104449	0.676657901718043	0.697271328683866	0.721472419272368	0.715550157970671	0.775990981860364	0.706636051918537	0.68552784252321	0.703135338172744	0.686488965695433	0.801511046453976	0.758365396394226	0.706875178483329	0.700208925207367	0.69775655865717
YBL104C	SEA4	0.966125752487527	0.949743667022565	0.97375799977193	0.960734997397969	0.961555650685274	0.946029243063556	0.94361548711623	0.950481497527043	0.942293920380907	0.959717764812862	0.954526038253018	0.940668501646255	0.94471768034006	0.971294934689617	0.945447989874709	0.963598444257588	0.979029440185698	0.972772257545768	0.9631582302132	0.932806682575418	0.974207525936952	0.971548269248767	0.96776031301041	0.968407142532175	0.953794352702408	0.954073372778616	0.950197310990446	0.938545604657437	0.950366870533305	0.936031641808277	0.949789581032498	0.937354585536443	0.9454982450833	0.960697008087945	0.936808889841757	0.949721559899104	0.945277383131191	0.935295247082988	0.941136439095224	0.944013175617188	0.935618753038247	0.940354206776134	0.949917556869472
YBL106C	SRO77	0.977758570753482	0.982374200931353	0.991607819436072	0.975472316723704	0.986236485019252	0.997399395361386	0.971291743012351	0.994464901845317	0.99523501231765	0.983604159405101	0.98903578988307	0.978067605024375	0.980134434091854	1.00030165151577	0.987917560565204	0.989713590955474	0.991420267330644	0.962992965991121	0.977105600752936	0.990156358563639	0.992350580611522	0.99392144276878	1.00100226345082	0.995189519229382	0.969918079058273	0.969183057652826	0.99791330788122	0.99824987297576	0.978610281843215	0.971107851906548	0.978782577027968	0.993943544540644	0.982260874514592	0.969167497288098	0.97417619559113	0.99425641594438	1.00487020800123	0.986018577597007	0.996444893373187	0.991049421140288	0.976318636587941	0.987764283758531	0.994252757815953
YBL107C	MIX23	0.988206545976402	0.98447204404295	0.992828360023975	0.990192270791309	0.995243533615517	0.975890426487552	0.989148209808875	0.987658467470191	0.982959291982828	0.982275934143739	0.991629818791347	0.985769640410869	0.985750422154883	0.993117274508321	0.992178854217077	0.991691489219657	0.996272901173201	0.989733403193354	0.991313438387989	0.98308121554987	0.995701518031577	0.998179037184284	0.991679852268913	0.995130019235683	0.989642601643171	0.98893600560873	0.999883516968837	0.981455939525249	0.983876733847419	0.976725403987189	0.98594552834225	0.980785798990275	0.988596358445601	0.990251395438408	0.970396579479159	0.975958151472367	0.986250333209217	0.977866258636366	0.978282014413318	0.989874467950641	0.983263497933834	0.985267606053889	0.986019156070915
YBR001C	NTH2	0.989495107125042	0.984152352801354	0.993606812527378	0.996868952866132	0.98600544508848	0.982950364493194	0.998750551005559	0.994806043385527	0.993380230881648	0.993003106514601	0.983084443420872	0.989218766164892	0.986384546377086	0.983268770629174	0.98137430010576	0.990954490462152	0.996126723783065	0.991673137562263	0.992517688490528	0.98202371925578	0.994829824012874	0.9916536374316	0.990374669632852	0.989829375918123	0.983821363105732	0.990650344615729	0.9927668138066	0.974368053038425	0.976041174777551	0.979668847563999	0.987757984429642	0.973662017423778	0.990495959652355	0.986551822675236	0.979058736440543	0.973371996463573	0.992654384349588	0.978061027161508	0.986459102556237	0.997137189343412	0.986957319102274	0.98213485887118	0.98240396320435
YBR003W	COQ1	0.842482235445794	0.887501927798926	0.886315474494121	0.888583260048186	0.807776888495484	0.870622785251667	0.90381249976778	0.89532208154295	0.892618412856298	0.909334924251723	0.835112827615257	0.818674785086931	0.832915878591065	0.892646609031344	0.898842241900435	0.933115660956521	0.885499790091709	0.834993802873803	0.897473577338195	0.838184446735093	0.861509366681748	0.899592127942434	0.901273128549443	0.909867668068066	0.889785492399307	0.86048658895573	0.774298729226376	0.889390964551932	0.853897813122787	0.894195651626365	0.888230797848014	0.875610705705511	0.846934665166108	0.875065472226109	0.848502852292122	0.89662104632498	0.87552891320556	0.897194156174816	0.903548325146172	0.845018183198242	0.898284221051946	0.890619605153271	0.88645042404413
YBR005W	RCR1	0.991672110540742	0.984585302929509	0.993693278511856	0.991475045863511	0.99235343246021	0.971552252561799	0.967295311744961	0.990390013815193	0.985502453219565	0.983640685285877	0.9640948308933	0.987002915901336	0.960628642956414	0.980953622611216	0.984110086549367	0.998671179005457	0.973747493161731	0.984083013217013	0.995091152990144	0.984599134536395	0.994350955588576	0.995878572456258	0.986617885413192	0.997846713722577	0.983833717455231	0.987628133927614	0.998598884745506	0.985469091173441	0.971408731327695	0.97701582583558	0.986918193112482	0.98451904554287	0.985471057070013	0.979593092674172	0.98349848724566	0.984783957237579	0.991232564405654	0.973605472322893	0.988433909914726	0.973108127203967	0.978990964876651	0.977058664932322	0.975784363787287
YBR006W	UGA2	0.991226261694943	0.984811501640474	0.985572219206431	1.00131900969336	0.98191865898211	0.988285338966214	0.985922634311969	0.993352110280553	0.980777532899644	0.979948250715503	0.986445958327366	0.986368997822826	0.982649681849797	1.00051238130069	0.988413362557418	0.995085263293065	0.996431195187925	0.991878030034334	0.987406044531209	0.989145386497732	0.983286678195335	0.998115868493246	0.978746878551668	0.994354544371339	0.983030749630532	0.986719602252345	1.00103698056184	0.971596974243846	0.975670288325593	0.983091315215478	0.982157170071364	0.983702809121165	0.98055616090711	0.981668951074561	0.977433828916733	0.979898730525246	0.98355846400372	0.98382184934852	0.98463734342723	0.986386988522252	0.978665573933441	0.981773771531309	0.972864312467761
YBR007C	DSF2	0.984457974067942	0.995753184574541	0.986005900927613	1.00130216644372	0.98678772117162	0.977787511782127	0.975677130701754	0.989571532371913	0.984496144008988	0.987943248098267	0.977299979319952	0.974428615376252	0.986833712680153	0.987749030745574	0.982603019878384	1.00607165732101	1.00457120261011	0.993768769007696	0.988866561763283	0.977682111589983	0.98701257847391	0.991397240014502	0.978873496185562	0.992830379732564	0.981030208446865	0.989070409830324	0.993617592612088	0.973973631047691	0.986372057328735	0.985053422358365	0.990389189253369	0.989354805701117	0.989331506413753	0.989293183416011	0.982663416213529	0.991058028358364	0.978823457179215	0.991409628774476	0.992553725810695	0.983560788552024	0.994329817308195	0.992103346033224	0.981710977364927
YBR008C	FLR1	0.98713195226424	0.982252228655488	0.996454963977137	1.00920508250215	0.989491963287817	0.982807700989466	0.989352492588747	0.993224835823217	0.988758874502547	1.00142389193143	0.991351460122915	0.995491393151716	0.988146851891634	0.986503365010647	0.991794430194624	1.00210939520645	1.00444692839473	0.992238764205949	0.986535200987649	0.98765734146596	1.00200479866126	1.00029292167954	0.996806024810964	0.997180353163395	0.98812073132812	0.989859684849416	1.0027386970339	0.983874485138017	0.973634400142935	0.988442733458801	0.986198004231295	0.985753043194081	0.989390441537673	0.994859115260807	0.981318294060618	0.983326237608264	0.98884048171009	0.985995242038464	0.999734044385851	0.992645716904467	0.981099959207785	0.985543587059602	0.985064187307056
YBR009C	HHF1	0.910584379532775	0.925771728728055	0.946921132513208	0.963312679671864	0.938511589987733	0.923483540940159	0.917856558969723	0.926972719142951	0.934021759384129	0.931539126211179	0.93280675832184	0.900506091837296	0.926954403028649	0.951899021485892	0.906673325737705	0.96872168635178	0.946246872581185	0.94634837347276	0.949383365986545	0.925394981498206	0.947127267297822	0.950139677445813	0.93369800305716	0.946375262290607	0.924538402458912	0.928758227603379	0.927835173234831	0.898944975166529	0.938351544057338	0.92098111698363	0.925995752890005	0.939191096118718	0.935894248329131	0.929577204030117	0.902019416198455	0.925058156134968	0.935747284049478	0.915737308832347	0.941221233294064	0.944012910695679	0.920648695555377	0.938946304351862	0.916122843176862
YBR010W	HHT1	0.927236212619281	0.9267722840573	0.961313289616446	0.965672502901808	0.956532664344303	0.908150100996063	0.911596973038757	0.915270247204509	0.926122225570352	0.940528557815157	0.946059571248002	0.912957541860202	0.937668482582964	0.946869862979542	0.931078299224022	0.957746319900258	0.953972871727788	0.950470317775827	0.943817359578374	0.926153225019574	0.960556544703634	0.950651407869107	0.948561083485584	0.947201828277676	0.925415934746262	0.937321842814943	0.915349488393447	0.915858635775344	0.927691758213696	0.92674709250102	0.942558313494152	0.942126777241293	0.948204199087769	0.941779684087373	0.935050274771564	0.945727299461519	0.943126178190341	0.940104642478535	0.939736713676914	0.943924509778525	0.943964614998259	0.925293093704603	0.912025165448225
YBR013C	YBR013C	0.966564616463732	0.957652443525501	0.978541847919256	0.97838629093806	0.984724145624877	0.958496994257718	0.966281064035954	0.976173186923621	0.978974298590749	0.973722025648681	0.969825364873893	0.978586937075534	0.961619073140155	0.976650338000655	0.950271801689921	0.991398403552217	0.98771198277314	0.977138023292574	0.971850273142196	0.971910967278627	0.990952880782479	0.984700641260102	0.980380687816501	0.988077164269898	0.959643739403756	0.970831497037886	0.970930520577857	0.970891068734306	0.964529519436339	0.960522750204968	0.958949920132168	0.969297863164101	0.973515785006649	0.973931853754838	0.963741512354002	0.966667875446524	0.975208634318328	0.976167481066909	0.974653521469382	0.96134241640778	0.969059891905081	0.966546353788194	0.968175312407075
YBR014C	GRX7	0.988673769990213	0.97190897592164	0.991309643728136	0.996940854111155	0.98582741846494	0.971534407454121	0.980261918571613	0.98557573144241	0.977248157207888	0.984428102726178	0.973526354225115	0.981213060660934	0.974167180691331	0.9768200294771	0.974437429067925	0.996582072887392	0.99143018012209	0.984558112973362	0.980848837373184	0.978478350634725	0.989691308142357	0.991379917170131	0.981576026567258	0.992030287483318	0.986609132420266	0.975622882417679	0.984743350069791	0.980996749317204	0.975903068250126	0.983182000499585	0.985690215164714	0.982073991438595	0.990117660734705	0.983058295562206	0.981145313608184	0.978421568039281	0.992695433002115	0.986909375021318	0.9924445678112	0.979290995751536	0.984560368995414	0.983098997588417	0.985643591562934
YBR016W	YBR016W	0.995101852830179	0.991028385156176	0.995262105169486	0.999936103349578	1.00160029542156	1.00172714118475	0.990456259341358	0.99769629041284	0.995869991191722	0.999964195866326	1.00259793982437	0.982430182819985	1.00031841472792	1.00512745839343	0.994285987753546	0.997274684082132	0.997490961245421	0.995370247913445	1.00444542865462	0.980227617878706	0.991313328427896	1.00050476356339	1.00508471344785	0.98876072097228	0.991893289132157	0.990089136909779	0.988870236619759	0.9965406497613	0.998916878013396	0.989578843267702	1.00489497321169	0.992450756023587	0.994323114151652	0.996426028203943	0.989741568986272	0.993387619893712	0.993240913068331	0.989394568043944	0.987394811389378	0.998664215135584	0.990246430787872	0.981172543660155	0.984717987994999
YBR018C	GAL7	0.988828230923376	0.975983915860436	0.981650498818204	0.995404381512756	0.993331419711589	0.96942044365559	0.976792907226477	0.987188093595579	0.985568514104388	0.987552008017476	0.98073683313868	0.98274765336311	0.982223627337612	0.985941804758013	0.971677726364247	0.991946323181345	0.993418784017324	0.988643505465923	0.989043784567461	0.985604152696821	0.991205295146837	0.986635385456182	0.987715538699891	0.990109282857932	0.982190010687896	0.989010287978433	0.992143703417259	0.9777661540436	0.979222342190645	0.980563916051421	0.986875815257183	0.978411875144164	0.983069460955023	0.986560595348223	0.971353866646659	0.981572519438989	0.981413647716517	0.979228956420027	0.982423275695386	0.985520089848354	0.982914253768246	0.982652273452759	0.983740551343056
YBR020W	GAL1	0.979330638915512	0.983127708408747	0.978250915236736	0.977332610872907	0.973957963875242	0.980391519698696	0.980266433232571	0.983443863642204	0.968838170841254	0.976415544420675	0.985623400989337	0.977686466185012	0.979199541923168	0.987090034167983	0.977435200454227	0.961644448203459	0.991802488205814	0.983388071002945	0.971946382028795	0.963953719395856	0.968495551515407	0.978810487585485	0.975054228741534	0.977626010869514	0.979186689361781	0.974505626745549	0.981310871737176	0.966954297589302	0.974134016925194	0.964890924078279	0.973346814233162	0.968448062636737	0.964191430964715	0.985713178522264	0.96222963902693	0.959057907480304	0.959584677808616	0.958937265233932	0.967195641724081	0.982796488836937	0.971711387620146	0.979407559550178	0.963691205975177
YBR021W	FUR4	0.997812762273773	0.988619450246981	0.997950577566754	1.00607774778243	1.00892948183687	1.01935031060788	0.993719847189053	1.00267977343958	1.00010524953739	0.998813589876366	0.999186351442508	1.00007809154658	0.989107186270782	1.00892944322073	1.00233528689802	1.00198685560939	1.0004611752189	0.997938647262888	1.00371517591292	0.986084880701608	1.00183269329279	1.00773702085969	1.01803634362321	0.99891831326307	0.995391377298142	0.997118953873923	0.994388358903042	0.990517470464609	0.999537256387364	0.991545684690304	0.997198533518808	0.996367208741091	0.98951527709528	0.999787993518247	0.992023888049526	0.987320745338542	0.989415007074485	0.991918005443034	0.99414497023202	1.00243335193813	0.998825031853537	0.998833654124885	0.994388590028581
YBR022W	POA1	1.00038629978306	0.987071958513276	1.00864721410518	1.00564999818164	0.984748182671947	0.989413791708118	0.984103273355143	0.995333075737526	0.997038290605854	0.989774880438209	0.98929098372204	0.98719733785297	0.998652334774756	0.988145126743158	0.989979880515368	0.997563912018638	0.999538716226582	0.998313250081503	1.00601446198563	0.986746924969493	0.999319182883028	1.00778518981468	0.993337844970166	0.99224281094796	0.996403362377107	0.993490495194647	0.992493385291516	0.979407498838571	0.987960833271243	0.975753559079726	0.984917342329309	0.981667315585675	0.990351826117925	1.001883065764	0.981921564803199	0.992904321015539	0.988132485980286	0.989278325113631	0.986356543661875	0.990404715700387	0.990773901140363	0.983050439276079	0.989549270719552
YBR024W	SCO2	0.993363088622358	0.990810976431688	0.995445794235603	0.989196080792844	0.993074970749844	0.980306092023604	0.996981468597551	0.993017939225009	0.984313708273627	0.986607470885217	0.987121184228239	0.987526953804708	0.989230604826053	0.980383682445255	0.987924370638883	0.991914716669094	0.988178482733968	0.989202726204237	0.994123718704158	0.98920984177097	0.995861847260596	0.984532159167124	0.988816200987126	0.995153561607716	0.988554407781442	0.988234130790309	1.00028943881623	0.9752300633564	0.984690336363681	0.97925751085211	0.990016890482785	0.973139546856849	0.985006907552206	0.988142930542616	0.981346122476012	0.986972743305238	0.988083002231679	0.98296374568002	0.98573781625526	0.977551409913574	0.979827215625041	0.988685688713779	0.980981124566244
YBR025C	OLA1	0.925778914405488	0.924251614908943	0.91232326798693	0.939383906080541	0.922869390016921	0.922527141225632	0.935236798427836	0.929486432178378	0.903843644008863	0.936811954974199	0.914613030152436	0.924082261301849	0.93808443289355	0.919238042942356	0.919084043908459	0.935936803798956	0.935579483243362	0.93479277808217	0.915570770495434	0.922333134662224	0.940001883616857	0.933603945064449	0.922923155238584	0.934373597410384	0.935676395528345	0.919781302534691	0.938283937660776	0.924078011118	0.925603105155458	0.925223442573807	0.930100905630053	0.929388206380103	0.942422166801798	0.932217890880793	0.925916038964403	0.937896016561537	0.927635997925824	0.923668032640665	0.92859029894623	0.931811320313997	0.924592081355621	0.932704630341139	0.922719862455677
YBR026C	ETR1	0.824841478922454	0.842277698945075	0.751937163199384	0.867801167639408	0.773968773691256	0.821705693762897	0.841915189068391	0.826945363856117	0.855383481560525	0.804581096778258	0.817606245470192	0.854385868264549	0.837862909988502	0.75004075436792	0.742970906389555	0.777408800578486	0.855336573793966	0.877085214357401	0.753820885442713	0.803352165116619	0.838249656138547	0.854915377615006	0.832384609998308	0.860092264388148	0.874133753181827	0.873996783364825	0.828416212387568	0.837556152053726	0.862034185583743	0.86982201651713	0.863983934482468	0.876932904941454	0.893129217472103	0.882124731517129	0.905239334818565	0.903874792032008	0.911409644439561	0.90800523203348	0.88461683532667	0.881964270867471	0.900324328995875	0.860322625667469	0.884981494987896
YBR027C	YBR027C	0.983999445833082	0.993645008390174	0.981199668664827	1.0073807677254	0.986783572785992	0.984119387222919	0.992239493879673	0.990883288751246	0.981893856299517	0.988224577097247	0.98777060154114	0.983882227223478	0.977942406869889	0.993686464754903	0.977150526805362	1.00368849008366	1.00966799917826	0.994520857151891	1.00112302517911	0.98006973141975	1.0029877431213	0.998039222702141	0.979718381471179	1.0007981804811	0.988701920001403	0.983178599720833	0.994531230579078	0.975291802585546	0.987178009510559	0.998056475932392	0.987868391555455	0.998546779893261	0.985918223218125	0.988508256759337	0.976420962558483	0.987843975226651	0.98675406531895	0.996736505753475	0.998932605217471	0.998409816112823	0.994697147430096	0.994250223224947	0.98842382815333
YBR028C	YPK3	0.983827065515598	0.964291649934758	0.98452498028027	0.985110531995488	0.973470720132892	0.970543708008262	0.970717704171206	0.976536337130158	0.966916589009672	0.97241717839578	0.961195721782592	0.971745823524619	0.966427778499711	0.976717257108563	0.958366205251779	0.97511146165477	0.990323574909684	0.98840252269095	0.973511552150782	0.961659716201963	0.973368736571693	0.982098983650074	0.966493295944529	0.975486895080108	0.972298521636444	0.975990211560647	0.968770594713081	0.955652751564021	0.974052202868362	0.967424199767181	0.972938389599486	0.969781934627748	0.975575561050719	0.974282743459691	0.966312657308805	0.959901978949284	0.977339353774427	0.959242987402268	0.969381969976864	0.960761030573746	0.96891583539285	0.968144612029385	0.969407749654678
YBR030W	RKM3	0.9897782034909	0.977144558495302	0.991405318742115	0.990487188961661	0.992167766421777	0.960831092867297	0.986202016824822	0.983723930359378	0.987743797153325	0.982734024733854	0.980073391283237	0.969605538708418	0.985523141382902	0.978221777783997	0.984110682963569	0.992085240220526	0.990732906369269	0.981561694655172	0.994210322886575	0.968937145056819	0.999441089907043	0.993381746955248	0.985185928748506	0.986264283241561	0.982650627342273	0.988280128347821	0.982069901540571	0.981486868937786	0.974397590412679	0.9898455453741	0.994023391844808	0.985992245310373	0.989441482763912	0.990175252510319	0.98230215319825	0.980126135746437	0.978122845604798	0.984926139473557	0.974363691337574	0.985502428749698	0.993573658243967	0.985471655000563	0.981245111329352
YBR031W	RPL4A	0.987187264765861	0.982096704512006	0.966791433577246	0.971785211372762	0.975325147263478	0.98073795518006	0.980291539142171	0.98773727458779	0.969309781192463	0.971607742709663	0.96249270267054	0.984376801333573	0.985636339904955	0.971296289692419	0.970744049216548	0.984361988675628	0.976620295124472	0.974775704736729	0.968661663119847	0.981842357192594	0.988608895133733	0.978665897015927	0.976842298138617	0.975635893766532	0.976880221290339	0.976151464424034	0.987526811384123	0.97293352523147	0.971635404972884	0.970156297857779	0.980106519229769	0.969747215331035	0.960835492468299	0.963686645512825	0.967516291020896	0.960440883628199	0.97024831589544	0.964845442290942	0.977556120630373	0.971345603227093	0.967501241041771	0.963318244079155	0.967638963586788
YBR032W	YBR032W	0.967876461305525	0.969630011067148	0.971049364036276	0.96379255279087	0.966550235299668	0.953041464212272	0.963973457753766	0.974896863329803	0.955580332111792	0.969733676738128	0.962284270624298	0.96063179624356	0.955818839087394	0.978714954007574	0.966671756039479	0.976932926212873	0.988998146922229	0.972445676544059	0.970974754095214	0.960752534652863	0.975210670218816	0.978809662648163	0.961225323885442	0.981707674011804	0.965658477865262	0.965692602471923	0.964508595001446	0.973360704695559	0.963582398796568	0.967379886544101	0.983034043956338	0.966559770620151	0.967722928038383	0.97944067056128	0.963594115431411	0.963845757051741	0.978251433245097	0.961133726839413	0.971955409290868	0.963884876491794	0.960884760285517	0.971741801898749	0.969207880613847
YBR033W	EDS1	0.988162886405269	0.985779212463276	0.989469909217795	1.00248530335293	0.994317533114335	0.980891294745933	0.998697061775552	0.985277795474412	0.981058113948654	0.991043354046224	0.984619912469741	0.982515855786913	0.985320428623557	0.978382658703268	0.980659531825804	1.00809348715359	1.00387561408907	0.993363033857552	0.995951428606135	0.976813166394118	0.989358511619691	0.993798453218627	0.977976950198704	0.993056966196319	0.986416943437784	0.985241003323302	1.00056811859455	0.97143109549876	0.982851322954477	0.979249122547396	0.983727602092137	0.981660212569361	0.983788112955204	0.989087017183346	0.980164804248583	0.967712221566132	0.985108168729912	0.987072897885503	0.988526460107975	0.981498575879572	0.985132742595868	0.983550773178794	0.974858758603581
YBR034C	HMT1	0.998236746440597	0.987051853409193	0.988040904652048	0.989877882157064	0.98084752465335	1.00696446356376	0.986052106557901	0.995843558716937	0.99695654309427	0.993183111792238	0.988272797434361	0.973134292860668	0.99534015627155	0.991717040191282	0.9890955139719	0.99679873794507	0.989653960535692	0.992307389748852	0.990311624452024	0.977137991395961	0.993996896544407	0.994250062771147	1.00199209943719	0.991419371962865	0.991292994677667	0.991394284290437	0.996547342783106	0.986657400345221	0.991919374392036	0.982232813423878	1.00032789861863	0.985612912083476	0.975965656262874	0.998259156918608	0.992038197685788	0.988912992164889	0.984100806930837	0.987833119506556	0.988120272935157	0.975947452662323	0.978535963946719	0.985717341922137	0.988371828024732
YBR035C	PDX3	0.724756204182292	0.720364281248993	0.791203254611784	0.812528878873322	0.764076224524618	0.806198652156494	0.83522498462938	0.811310032544736	0.756419250214483	0.777429203221511	0.773151869071014	0.774465841415352	0.759582145820019	0.803384182985602	0.79614793684598	0.751174001447288	0.744931559921814	0.802151223321768	0.793269004747251	0.776370908872233	0.819620656601011	0.813470428011336	0.796507224288415	0.79424182502724	0.819220625700571	0.826582567572661	0.780783932042083	0.739777629731996	0.82964392780714	0.817122251317645	0.774825298877826	0.806077146701046	0.825736531837888	0.77145780526604	0.836188822443775	0.825121402981603	0.828032417738992	0.838582187488497	0.820859091858792	0.821289585648308	0.772791169186944	0.806793094274006	0.774452215485184
YBR037C	SCO1	0.861435032285783	0.871918127073819	0.907876432514064	0.908904389178132	0.893142930095872	0.871944438717137	0.90008230630039	0.886809036152754	0.894992759305177	0.900693553057236	0.8899182791332	0.880405148746608	0.865381963813334	0.882479794705179	0.879958803390799	0.919265581867439	0.941990920000647	0.921434053787268	0.910506268273451	0.859531132342009	0.892973254892741	0.900664441185105	0.916537622582877	0.915098252433213	0.910376481855951	0.882490014380025	0.881093357105218	0.890565962323894	0.88838678493586	0.887288679425277	0.912973119434077	0.91465131252534	0.921216942049846	0.924827818898596	0.909581270500706	0.909502535380163	0.905463888732543	0.915694048894649	0.907764902594217	0.92399657829276	0.914518292970664	0.926204328717033	0.898211176035475
YBR041W	FAT1	0.951617870029479	0.932771475937699	0.960529151275363	0.954244397542807	0.934261778791045	0.927522921474484	0.933218682416238	0.932043110799585	0.932897108927303	0.934371829518374	0.944482666445532	0.920401093890514	0.936561588632702	0.942377627861468	0.930542986759968	0.964503416482482	0.973866187186454	0.954514753667251	0.940805185502848	0.922792229094465	0.940625839565118	0.946141484109205	0.912763951705434	0.945228816788041	0.937693377378018	0.92542919782035	0.928654030669861	0.929239491054629	0.928282748555936	0.91517013659084	0.919402701126826	0.920047346312264	0.936565566403944	0.941507127229148	0.914039119280578	0.922769813525518	0.918018647322894	0.916488845505259	0.896174686729439	0.913574787875888	0.914206356369892	0.920759537698037	0.916299178883515
YBR042C	CST26	1.00709514313467	0.995694581515184	0.990612441824494	1.02502445005787	1.04499377386277	0.992947461985437	0.987517161805838	0.972675696535004	1.03649251315201	1.02849992547473	1.03415770010377	1.00665203463447	0.988376458761735	0.976821583376079	1.02256837737585	0.999560631177619	1.0534142650042	1.0325153844411	1.00417331777776	0.981610525545553	1.04618472474979	0.996764880237962	1.00254128460861	0.980959970437792	1.01655430763243	0.998320436926239	1.04901957317413	0.946085911554377	0.978283008862245	1.02376309246332	1.02075233034642	1.00522984624008	1.01747901313485	1.01452067169786	0.993563550723079	1.00884953184895	0.986111132621413	1.01070296487838	1.03185753225012	1.0164445364582	0.982095224493078	1.00692094098475	1.01508688014928
YBR043C	QDR3	1.00267039670283	0.981974539773394	0.98962511388686	1.00461786761145	0.993134978402467	0.979391165585559	0.991122935163592	0.986809524360949	0.98511955132577	0.984377332749702	0.996146533242427	0.987146357586263	0.991601713054972	0.982504316322714	0.977078341499012	1.00262256236846	1.00232777535398	0.996824510370901	0.995234369345653	0.978309016278768	0.995598491914824	0.989404597695655	0.989820097417188	0.987406926159611	0.990114623137274	0.992230148204052	1.00398392105618	0.97992317365003	0.984833553156301	0.983747950329244	0.984853928428971	0.975310969723156	0.97924444776484	0.993066252712497	0.985169687001203	0.975519690035996	0.98153711302243	0.978010152504963	0.996330875336764	0.990727476156687	0.987588028950452	0.987873670126885	0.973305283580841
YBR045C	GIP1	0.949305213859362	0.967060715082416	0.999113766295613	0.978825103856662	0.978918278002323	0.973127411953006	0.975089911213148	0.975656561921785	0.985378963054465	0.99809378757888	0.996135280075284	0.970382458298861	0.950631293269317	0.975863210837134	0.965590536704165	1.00210430144385	0.993226546308608	0.967792923297233	0.981970546447746	1.00453104424036	0.98548659936467	0.968154913705385	0.972338167194327	1.00427564655416	0.945676340956506	0.980320343867062	0.991701609407716	0.974387330612838	0.987623958605842	0.948827657383256	0.95721621706899	0.996081446680129	0.993033205420985	0.963132617866743	0.988473857720248	0.991837250861197	0.991434283967281	1.00757298061569	1.01389612723997	0.99453507356264	0.998431839899285	0.981977524632341	0.974639441848243
YBR046C	ZTA1	0.997875691488068	0.997622165215517	1.00371512761058	0.999230620969534	0.983931759551244	0.983825955670164	0.997536600082999	0.993496267640494	0.982387158992495	0.9912030994957	0.960154148383204	0.98499586538218	0.986743844540002	0.993556455772609	0.988231015310809	1.01154518404521	0.993088648089544	0.998570611902945	0.998141303724329	0.993923410963776	0.985513224405588	1.00492335750514	0.990385165527868	1.01125573160211	0.990169560778502	0.981466969248497	0.987628073025173	0.983562055856871	0.99004830753312	0.970397871288053	0.98354176473468	0.995923408551267	0.98752134271342	0.999396317932724	0.973188910880468	0.993810139255136	1.00192070126462	0.983392453334292	0.994598494590924	0.991237235066739	0.989934819087826	0.991098052799841	0.971558424009901
YBR047W	FMP23	0.989219495900337	0.9925894648111	0.976500184406444	1.00030079219533	0.986032709223195	0.993317475231618	1.0042298621776	0.984296649913944	0.984636759653394	0.979888065635924	0.978729467562021	0.991839472890567	0.989754556702463	0.997888703321023	0.994923809103825	1.00287814156037	0.991652050515088	1.00062489709785	0.997866093163892	0.999521648743768	0.992929087394195	1.0028999978862	0.975455827906884	0.991616918794528	0.998516179523007	0.982000776875106	1.01528184395235	0.963533258548092	0.977960448521289	0.970593188762527	0.959134027413645	0.990736507507306	0.954688776312363	0.986820553661775	0.952677543833026	0.970603785185146	0.970580350953098	0.965356639678893	0.981536328705237	0.996325442460205	0.97531537888851	0.978072300449516	0.954238232960895
YBR048W	RPS11B	0.897855741261003	0.913499987423058	0.891256162014555	0.900666519458769	0.8819874726836	0.884008769850965	0.881744410943712	0.910089010797833	0.892319624811861	0.895583234128399	0.855614348614599	0.90748093288954	0.909684213858318	0.878795870616169	0.908611078372181	0.885629243248164	0.87998295068043	0.914542977120919	0.89824740928543	0.893751020271064	0.902307426224103	0.902285331528993	0.869458492586867	0.882910882034425	0.901702290883989	0.919311961683106	0.914433349002119	0.890778696796711	0.907814458595437	0.907417053255021	0.921283597409363	0.911601688571396	0.902625252948761	0.908032099028413	0.892228163778934	0.907451167560513	0.919435899312137	0.89351283984179	0.909535792723927	0.91498174068919	0.898200153165018	0.929908278497138	0.907037631820052
YBR050C	REG2	1.0173031515591	1.02376362474684	1.01635155990653	1.01650603163419	1.01277298190201	1.03661911378308	1.02754419708504	1.02603734133004	1.02688497839677	1.02427395885346	1.01879538349164	1.03030053516853	1.02281705791449	1.01826868121217	1.02309598204285	1.0107988534357	1.00633187084242	1.01307244242223	1.0256314179522	1.0212682856419	1.01556719463202	1.02194734144903	1.02159248234873	1.01941550547635	1.02061350931831	1.02306091483572	1.02347149409933	1.0210276583405	1.01347191873033	1.01431559205133	1.01903417050512	1.02064484543311	1.01965765819219	1.01804032068163	1.01946938634243	1.01724161383838	1.02639407131991	1.02034983534188	1.02403839162512	1.02040102631129	1.0175287418013	1.01525329483103	1.02607321208316
YBR051W	YBR051W	0.987430386811328	0.976168958985361	1.00609605397965	0.990883021399921	0.96462748486568	0.969322796732755	0.995459477330721	0.97723754092912	0.98371138828143	0.976449972969325	0.943814756222562	0.977000913573179	0.988595422210192	0.987243592856316	0.980897168605247	1.00335194504705	0.960048761134766	0.988170273867452	0.993234645367267	0.998855016454699	0.981450182552737	0.999487121931604	0.988694761891414	1.0067694888621	0.98259250392025	0.98371862691256	0.974780713394333	0.985229530205734	0.986376682549834	0.963437086020065	0.976699956645598	0.97244734779936	0.980751487348347	0.981595050141065	0.973558766963081	0.982361995807339	0.990175565710453	0.967064553401454	0.982235681319258	0.980211666933113	0.964077979837939	0.968594349952457	0.973957008512454
YBR052C	RFS1	0.995620583091439	0.99194967599513	0.986805876458287	0.996795285669612	0.997443817542544	0.982979913025744	0.988032847878646	0.99743090131577	0.984744929729786	0.986508008717867	0.976141723986474	0.994505690554719	0.988663721993296	0.993194963198012	0.982977266482309	0.986897373940625	0.996447373449145	0.995933128168184	0.98435978982185	0.990837611482988	0.983529399700986	0.987150633337574	0.978248463456776	0.995809705346526	0.985328995802187	0.991698586218922	1.00515943589082	0.973659736593396	0.984563469050286	0.980730740894451	0.990749827748423	0.993471676024561	0.991188972812291	0.988204250973481	0.97532320763768	0.989120412565352	0.99133093325853	0.984364268936471	0.984100135790488	0.982146754522593	0.975674741392879	0.985494736000386	0.986675561550153
YBR053C	YBR053C	0.99303236735372	0.984219112798922	0.995542838688102	0.990391838808866	0.994260328071267	0.977793579465823	0.986523460333349	0.989379582384888	0.975623719230044	0.991936251879394	0.984107792766354	0.988074794841153	0.989459005862808	0.982092592337317	0.973281776006674	0.995928231137588	0.998580371289438	0.988136697295424	0.993264704567196	0.981099615670524	0.992475082240513	0.995411055873362	0.990042923607549	0.991706400810882	0.986047335372114	0.985703294494009	0.994469913690489	0.981599782707798	0.974959323630725	0.982319830164459	0.983906386771026	0.98237687411278	0.991225155141455	0.991088698463696	0.978241741958759	0.975795430109489	0.991232802363299	0.97980691063995	0.984018321134429	0.978259086083312	0.981721027605102	0.986961479766991	0.979526104677863
YBR054W	YRO2	0.992026300613473	0.980249103071223	0.997655719479963	0.997470601037341	0.989798966734499	0.971947775413314	0.992869810006316	0.996997011353337	0.988519306983811	0.994052003493034	0.987715018893459	0.97727340869538	0.982020768942366	0.979386343459021	0.972346544506394	0.994414794741735	0.996216593332199	0.993236533151063	0.992782551622782	0.987914366962076	0.993021932694058	0.997915029524149	0.989003255401356	1.00223138815544	0.988210625247651	0.99065712447797	0.999783657204532	0.975369879834442	0.982267901639104	0.972485053541089	0.983672739038349	0.989139060324757	0.996686595859997	0.982740832030342	0.990064694093857	0.981176705821079	0.988423970722839	0.981260720861027	0.985464697764707	0.983924918309621	0.982458352805895	0.97767730600765	0.982366828989719
YBR056W	YBR056W	0.836396634076775	0.857560843122908	0.838278782789405	0.848267816809403	0.804684745041517	0.894221938338128	0.87427799145886	0.884474442242671	0.886178783769669	0.915551036018498	0.875655950830282	0.846089852729453	0.834931030410809	0.818412691543865	0.845908764114912	0.909351404348292	0.846180071367871	0.81925608280147	0.846165557358654	0.867507192469278	0.884037965264006	0.858557876446908	0.909324020003288	0.880714246882886	0.852058786081882	0.833075801043451	0.867846650329287	0.86722560785309	0.832240978182267	0.816841407110843	0.817676899070069	0.83477909133285	0.83311722839096	0.837857099628458	0.835901411306714	0.810639077414609	0.854924440112088	0.857827161867593	0.867589375798725	0.835827503663736	0.849510638175221	0.816151593205352	0.85485906163668
YBR056W-A|NB	YBR056W-A	1.08801745574223	1.07500042118076	1.10078057629415	1.09532970507096	1.08929221936895	1.06550753883265	1.08813834823606	1.09486115044056	1.0850881588156	1.08311807503267	1.07408421996462	1.09122296014801	1.09061232349577	1.08018003572003	1.07384839434396	1.09695388695312	1.07840401728019	1.08466292287789	1.08755419365282	1.08527508166827	1.08182529475374	1.09254689440244	1.07854977142589	1.09939509887278	1.08449746862102	1.08168497554172	1.08677068827317	1.08287348518953	1.07571678360269	1.07661727270713	1.08919887222435	1.07782495646781	1.08892032676562	1.09077227568803	1.08395527690594	1.07642592398159	1.08220371289279	1.07118807879366	1.07752961663823	1.0819844571373	1.07093538104148	1.07548891506901	1.08439336591802
YBR057C	MUM2	0.973854979519305	0.988560167798596	0.983513307431396	0.98766412596989	0.984644583633776	1.00907442717041	0.970723230061127	1.00130113929517	1.00107070129105	0.989949898706689	1.00036560809763	0.981442996290893	0.983963509909424	1.00705821100786	0.987524110921344	0.991377093585109	0.994406790520492	0.982883908558238	0.993282636517937	0.975344858051183	0.985839064798166	0.991056400110179	1.00906102940735	0.987617352727516	0.983794763410762	0.983404743141736	0.988538859941953	0.987174260596851	0.98565528373229	0.98273886717006	0.983854035949979	0.980925332863836	0.971910871258397	0.981320811564021	0.988733311356937	0.980256259867088	0.987284347915793	0.987671322805396	0.988258187604482	0.990506321622832	0.991375398759291	0.979427875834937	0.988920577818436
YBR058C	UBP14	1.00100994887602	0.992670561046489	1.00832591621929	0.992913934586763	0.986049821507535	0.993131286911879	1.01043812488971	1.00908472884476	0.988559566078226	0.984109441007601	0.991882245988848	1.00463094962854	1.00495224475702	0.989411404339984	0.980494453535538	0.995207008609579	0.999689340491599	1.0005074133263	0.997306511660559	1.00092343373064	0.997113788020169	0.998629525016206	1.00097888157619	0.996537303138489	1.00207142921434	1.00283005315614	1.01884832910609	0.984039681032688	0.982363699599958	0.987199505094993	0.989263384352461	0.981677446396032	0.978523911416931	0.99529888068279	0.975297834425433	0.984883217445478	0.988442980299039	0.983412203521628	0.982902591125924	0.987682450137527	0.984727340332445	0.984290523334138	0.985964208878857
YBR059C	AKL1	0.989604019131947	0.987843379318272	0.996081357819225	0.984476483492209	0.966480667328444	0.97669159552224	0.994234874972543	0.999429910229755	0.983067825939495	0.972074983076095	0.966148014592938	0.971134350693771	0.981334432010978	0.996772239782501	0.980454087053702	0.995347808745541	0.980724402259962	0.982995252443235	0.989293346454204	0.984083515048244	0.981732342770193	0.989125020356552	0.981756696819924	0.985814627225415	0.974962554172467	0.977935644389132	0.978719456354988	0.991457084692333	0.980607340633728	0.96429369277079	0.979670054499236	0.978035598830436	0.967910158824472	0.977942307774222	0.965909973739939	0.983728414647329	0.982120872331819	0.977308295660731	0.987448754039582	0.981105169579916	0.972697570044666	0.98466011865321	0.975497362251026
YBR062C	YBR062C	0.996636297469038	0.985420267945461	0.989473946298962	0.994360089404875	0.984971714611385	0.979946320248138	0.985193420754527	0.98920196091088	0.992231326040949	0.990923921867968	0.979354179869384	0.978835950739485	0.980871792773315	0.986221024502318	0.981301489660464	0.997738593253616	0.990286262526349	0.994948969574836	0.990330835849065	0.98413800363531	0.988661104272076	0.986947446792107	0.981838008748763	0.986467394646778	0.986540195245402	0.981258471788202	0.989560130526912	0.977695914349237	0.983509649463882	0.977480521758574	0.988688110907804	0.977527273328421	0.987521108329077	0.993412890221739	0.979446957640916	0.971384984916264	0.978620578209625	0.977831182380417	0.984611242792499	0.971797555422725	0.98080147124895	0.973289851772127	0.972969361201285
YBR063C	YBR063C	0.996043164311319	0.981224190694666	0.995674361362565	1.00043024174924	0.992393139585839	0.983984550126511	0.986074721013518	1.00080077426046	0.988702937144068	0.992308957008742	0.985298781783901	0.990307850867055	0.990131558108902	0.988891300466643	0.989975016815889	1.00103842706169	1.0022373020988	0.995298698868935	0.99217313708469	0.98039802487381	0.995340215175185	1.00251674887509	0.994913701793909	0.996243109858249	0.985366909233556	0.995193091636554	0.996953379658592	0.985517882717943	0.991754940858949	0.984989149032309	0.981755137281298	0.978811750394349	0.987704732161841	0.992466787738582	0.981247407050717	0.974577502690156	0.986217567438792	0.988309668793504	0.981224819030283	0.992534574652888	0.98617156574993	0.985843124059675	0.985539532691189
YBR064W	YBR064W	1.00048603026729	0.987353574588854	1.00046349235241	0.997313521418539	0.996552722549428	0.991431204732977	0.986020726848188	0.990984204172163	0.988976901821888	0.99222345363153	0.985864034187064	0.989893908818518	0.991644401880557	0.990647741496203	0.983834473430752	1.00382142774873	0.99921473687797	0.995388825457976	0.995853710145763	0.987656047175688	0.992042814273247	0.997632033516717	0.992351329692114	0.991638371586446	0.99287103106779	0.994655061190551	0.999113572218717	0.986958108234676	0.984080896762563	0.982756189628151	0.988555032939056	0.989016264747088	0.993960730240288	0.996518761680827	0.984594973033384	0.984986746123323	0.988738702708928	0.982780752638683	1.00166390169826	0.998360047460046	0.986305812939596	0.988983284932256	0.973791243423358
YBR065C	ECM2	1.00934692064962	1.01320344915832	1.00183957540016	1.00747754164047	1.00948020403219	1.00675698758467	1.01209045102146	1.00771732446707	1.01125429505812	1.01382669346034	1.0029810182364	1.00269046780872	1.01046796731424	1.00489162054429	1.00812368409785	1.00249749428363	1.00620862350183	1.00416606374448	1.005157710477	1.01737049647245	1.01206316348628	1.01350951666411	1.01264488828811	1.00127139962105	1.01006700354014	1.00907065747399	1.00602296681371	1.00469479665304	1.00048880524981	0.997285725217034	1.00532128529048	0.99763951510899	0.994113560185032	1.00344421587676	1.00593604251543	0.996104139264729	1.00761849801064	1.00147539749581	1.0013989861584	1.01203512453145	0.997888350078126	1.00706424824162	1.00500161831466
YBR066C	NRG2	0.958776500143658	0.942647890570205	0.956191901379449	0.965707540893413	0.946895326696172	0.925426418421357	0.941820555268126	0.931864346744998	0.922353365919095	0.937843956232611	0.924253698491153	0.94464180380387	0.939629871572564	0.952960064400291	0.926951020251607	0.958351607800817	0.971485032910914	0.95716608020847	0.95677903451697	0.939437113993157	0.955973240949897	0.966046349680523	0.948468840081081	0.959568153021632	0.938275782322218	0.959055968588473	0.945418766966138	0.957398991108377	0.956009535675449	0.967736247273081	0.950819833082748	0.970218745896141	0.958103338539439	0.961070549871031	0.956045155043218	0.956467165792872	0.947284357091763	0.954027018197125	0.961823987338339	0.957077206252296	0.960120909468482	0.958627263850204	0.956892591777351
YBR068C	BAP2	0.989087596905532	0.978421939459474	0.985690295595766	0.989575021524613	0.99367508114725	0.974002911208324	0.977075797923811	0.98675464928186	0.985794079265335	0.987279593608554	0.979588407022831	0.990703049262417	0.987772394750989	0.98344686635904	0.987337892441357	0.992874935394775	0.993647546590665	0.985788288447432	0.992024174762853	0.978884469514877	0.987151291390567	0.991334539550897	0.983627306719579	0.9920368049612	0.984791169967665	0.991359968577404	0.992890202301768	0.988686483996037	0.981231730759162	0.98429284015269	0.989925364699151	0.983837312967851	0.986909899119958	0.984999027713437	0.976442218735749	0.977486661948919	0.984023686459211	0.975506971308099	0.983818711493647	0.984176189207855	0.985112635514136	0.985973660328398	0.983338667040894
YBR069C	TAT1	0.941503153401568	0.959101260443937	0.952630564953599	0.930206387506097	0.915073162146053	0.949346215604532	0.965390285307363	0.968756367887492	0.947298838077249	0.942289052265621	0.930352063186732	0.950955445418425	0.955875118545318	0.944993514287087	0.940090871258682	0.961385159617772	0.923356602301681	0.941804139557694	0.949660688128461	0.967898021793863	0.942761523234237	0.95436851295894	0.965792392049526	0.958688313685157	0.933663249544722	0.95641830225163	0.950192559551503	0.969660792899666	0.936919630984127	0.936784451031521	0.953274886020851	0.948346567833327	0.9487974262139	0.94565130020491	0.94201865433468	0.946677951459475	0.9648894861252	0.947488237113111	0.942303462051267	0.95440302813056	0.959739443948571	0.939735660269489	0.940086425203204
YBR071W	YBR071W	0.992793942787439	0.97869211500464	1.00304801090361	1.00181490708599	0.997157761046238	0.990434116398617	0.988577783293429	0.986639369248951	0.99212964690044	0.988635448454578	0.982761824750354	0.99451149424804	0.987848135033939	0.99673733848484	0.98966708429169	0.997652371992486	0.998646112525397	0.992882770390671	0.992695281575373	0.98322220672123	1.00208430557179	1.00165900661484	0.987296857027455	1.00174017429828	0.98982666444756	0.995348584238609	0.991076542803633	0.976518204182237	0.979326538670874	0.979096192767823	0.987390477116018	0.982012258639493	0.980851669792877	0.98079326930421	0.973961205562816	0.98113821455848	0.994134263743149	0.974653030486463	0.99005775619941	0.992454256250955	0.983030291604293	0.983275892196989	0.981537531047166
YBR072C-A|NB	YBR072C-A	1.00338661111359	0.986099987254735	0.994671925861379	0.997771160564495	0.995659794811325	0.981696092783106	0.978828007376012	0.982099359123954	0.982271602339158	0.982214163506724	0.983551879432834	0.98866755346882	0.983189492370812	0.970355643478394	0.987294648238665	0.998378372866843	1.00321815114191	0.992405073583491	0.98799229009537	0.982115844499543	0.98098214327405	0.987166608149589	0.98854520991688	0.99464373657994	0.985205827655492	0.985077688852557	0.991824996789558	0.974845107888207	0.977667154284576	0.978104522285318	0.983907810207353	0.983543720407601	0.983625612946884	0.987438946053763	0.977698698916714	0.98412722132764	0.986849005133141	0.978285520408817	0.989350788640794	0.970724354225042	0.983173800470212	0.971873513550453	0.971896289833247
YBR072W	HSP26	1.01386488101562	1.00024849551976	1.00362828919708	0.998481931755979	1.00831204836307	0.989220503027226	0.996131814957893	1.0110968372928	1.00089292975032	1.00272245345302	0.993277037193497	1.00869737147394	0.998596472189753	0.998840333477022	0.999289765908272	1.00351289989184	0.993302995502555	0.99883438231523	0.999184313203452	1.00034724123011	0.999789013165205	1.01115895079936	0.996066039691788	1.00242546319421	0.999454102070469	1.00726594341414	1.01692525754745	1.00037367738752	0.993692948999284	0.996668629118862	0.999134001402413	0.997997434687257	1.01183533813442	1.00715124468226	1.00225403573303	0.997216479364974	1.0051426855925	0.996965738091097	0.994833103592353	0.995630858556981	1.00145955408717	0.992771493184184	0.998364888377916
YBR073W	RDH54	0.987553868931628	0.971587463211568	0.989536004059957	0.994289746021986	0.995135707142338	0.976233178362227	0.98061639553102	0.992478104335922	0.975277546443472	0.990138407816885	0.976778709283973	0.991525299661087	0.982569147491529	0.977855385284805	0.971358669638893	0.995270246106834	1.00003263401037	0.992439728081743	0.980822813392873	0.978158454858837	0.988623214201091	0.988934332840617	0.980406563588941	0.98884623968011	0.979989659965201	0.992330763879232	0.984408827857698	0.978527013660928	0.974799620629638	0.97937743247587	0.991457812512952	0.981914545686549	0.982971118825496	0.986422579649112	0.973148968132722	0.97881018072025	0.990180896934605	0.980842309218889	0.978908209355563	0.987186775863845	0.974477012619061	0.98140862700932	0.981845427614199
YBR074W	PFF1	0.989498944737553	0.966419952774017	0.994997941466927	0.992894767372891	0.990543557347604	0.975798628629686	0.978111305067058	0.989430708216753	0.982678065748572	0.986698487170956	0.98623713405594	0.969796362934064	0.97451900776317	0.977053640149888	0.979552667037511	0.980026036136516	0.999652609516262	0.988135025055437	0.983535724941153	0.977777674944127	0.984598298254442	0.997418654913389	0.985002638887183	0.989288986848811	0.981989011687189	0.982151521979493	0.986274036158709	0.96858500769617	0.973453596495595	0.9750120929426	0.985184353164356	0.974724369499517	0.983375035672344	0.983644584847454	0.96788464692288	0.977366978013965	0.978550267703563	0.969160274840988	0.972334089314388	0.90947354190989	0.854097519802474	0.97576990434157	0.973413376383527
YBR075W	YBR075W	0.980742441662778	0.989902135264071	1.00128713756273	1.0039963693834	0.990496368695172	0.999886956725178	1.00173536938634	1.01236035243661	1.00386520754432	0.993621366333255	0.997859597643581	0.997421842472421	0.984903404365495	1.00231626601427	0.989216467781951	0.993106705457128	0.980304188293365	0.988606671145851	0.999081465783541	1.00494314674924	1.00587356830393	1.01081665722506	1.00637053515091	1.01724407336937	0.99979626586583	0.99637990743985	1.00117262027242	1.01287451467986	0.980926834719009	0.99694049582523	1.00458672195474	0.995187058847143	1.00585777867373	0.990926311394839	0.990904846731606	1.00034119431684	1.00767992623203	0.987846816975673	1.00094272019237	1.00019782733658	0.987864602480575	0.989056740168132	0.998230977096794
YBR076W	ECM8	0.977922566564582	0.976488730362991	0.986531978250018	0.98912481121028	0.97659186850655	0.987782026321839	0.987421577008685	0.989032488755706	0.977273120023583	0.991576147600166	0.97622201397635	0.984565310647823	0.98351361541014	0.989721543823141	0.976390306796606	1.00275985431874	0.987666150535612	0.980447668975257	0.997221335412486	0.987672410673325	0.99448941696691	0.979295457641566	0.987441605351794	0.991754010981816	0.980765258054678	0.987233497989158	1.00119154295647	0.979986828468604	0.977450823700673	0.972841265212239	0.986501313972514	0.977302250543284	0.989824715507445	0.984557519997904	0.973248904573534	0.985818636093008	0.985574858813032	0.976853386998819	0.987007028273639	0.987165364039303	0.97593578326107	0.98895008876085	0.974737196476158
YBR077C	SLM4	0.918338607229329	0.920586496745619	0.898410320617418	0.884818731992436	0.879340587600856	0.87265140955183	0.913002742966349	0.900217666730385	0.908298621796118	0.898770092910445	0.899339125259522	0.906575701359049	0.904583522441852	0.901429821116561	0.89814677061615	0.894209050307279	0.911625841495574	0.907333837061218	0.908791432374138	0.915454089984752	0.909555798688278	0.908116326311771	0.921017934402593	0.884728997076551	0.907927006638898	0.911666938850523	0.886036035602042	0.90580171039897	0.912277688756499	0.907933083047928	0.906826644826092	0.884753114915755	0.90393871634211	0.905944062005198	0.918124798036849	0.895112863921875	0.925783906092342	0.929340309404808	0.914094038635898	0.911777783256082	0.919449410298623	0.911684491774072	0.891958875667815
YBR078W	ECM33	0.97517478923967	0.97139842528281	0.956695197620999	0.967335087187274	0.939662007095658	0.95347737265058	0.962169555035197	0.968691696464658	0.93930340958733	0.9303344344004	0.88991332487539	0.969417053829309	0.971071444961755	0.974382170996472	0.962230809098939	0.967021059622241	0.961347208092605	0.949821074945703	0.949063118284961	0.929521896390443	0.968887324825064	0.961884136039481	0.93996140298722	0.954597551749151	0.92424309918672	0.930445914853986	0.933309410551371	0.909567757824472	0.957618998551529	0.906232240271301	0.922957367780281	0.932200365970371	0.900547949002154	0.94140557563837	0.904596789156618	0.92333288357324	0.924362291439383	0.91327819273847	0.916669354159184	0.921051519141563	0.913202403955178	0.915706509820208	0.905842720871348
YBR083W	TEC1	1.03896024843524	1.03749219626057	1.02224349645508	1.01841110609506	1.03677850283345	1.05909430936059	1.03997441580193	1.05294172293428	1.0523676083075	1.04060264781106	1.04702138119142	1.04219425794878	1.04782029461718	1.04136609938223	1.04040388461323	1.01396078304825	1.01752873882442	1.01950758740139	1.02963404206617	1.04568714295594	1.02479218028461	1.03790667380132	1.03855528105544	1.02899643650644	1.0313112113573	1.04039794050183	1.03057453205864	1.02839344964866	1.02747796080488	1.02361306302887	1.02417500661126	1.02522767417732	1.02129377303582	1.02634443473334	1.02535311374224	1.0164739625841	1.02526144487042	1.0283640904164	1.02600938525198	1.02772267217682	1.02420087272886	1.01618943277333	1.02242076641757
YBR084C-A	RPL19A	0.93121149453857	0.941810909097796	0.914495945110023	0.915102428855067	0.876859777195207	0.924286270715032	0.914164185036786	0.925496780959212	0.897491173404967	0.912124081926674	0.882762383453925	0.91821266877166	0.904763652312847	0.907506436430354	0.900975385654423	0.924320987176633	0.870447806293801	0.914903168976422	0.898954795924454	0.909327755963401	0.913297681964206	0.916984165951435	0.902762437723588	0.92271863390015	0.92163816912562	0.936691473088239	0.899900378959662	0.924267367589116	0.898274073973409	0.921540268770516	0.935793680558443	0.908635517659702	0.927440931116421	0.913468513241818	0.898667572751386	0.913621520925277	0.951077479405859	0.918542413451106	0.92551393860136	0.903392311895021	0.912268626771902	0.919250251445776	0.929036413437447
YBR084W	MIS1	1.00140304766238	0.998652514488756	1.00511399110509	1.00776992614697	1.00268296602874	1.01321137603986	1.01744340028288	1.01123984812464	1.01409820123088	1.01445059424872	1.00135311775343	1.00736177863249	1.00894838686762	1.01736745091128	1.00325773359643	1.0062473012247	0.996581115489491	0.999432022983158	1.0150880316608	1.00313424879922	0.997839248343525	1.00585854186676	1.00633784567822	1.00995546325685	1.0079193382064	1.00594868613919	1.00074288609186	1.01198293282547	1.00914828498566	1.01517735241804	1.00678747140322	1.0109980457681	1.00534901371259	1.00187354388043	1.00565014512332	1.01089190309112	1.0114084130641	1.00803605440641	1.01186661081517	1.02236944639076	1.00941116780215	1.00632250847037	1.00203142056466
YBR085C-A	YBR085C-A	0.993129624077934	0.972268491311744	0.987455231036074	0.974940214530209	0.960968661573321	0.978469318384647	0.966692900661553	0.979799909946177	0.990811034280476	0.981852983675512	0.949655865273866	0.978947192697814	0.969894972002458	0.9666931597797	0.975227811819151	0.989189371561806	0.951531785800234	0.967735971806524	0.978021740371106	0.983570936571062	0.987293698946651	0.990661313490376	0.981958767468503	0.995008408518374	0.955912081081593	0.963851406825844	0.976964786389045	0.973668677966653	0.94289770577347	0.945260971020249	0.979016905857373	0.96940537749145	0.963701038116894	0.944715870331342	0.94721621517772	0.971986717726546	0.985759545368931	0.96263470266768	0.974824055968863	0.953510041564179	0.956405699450341	0.938116981991624	0.952316925557532
YBR090C	YBR090C	1.07300571888745	1.07366867998423	1.05388656290872	1.07454235571129	1.06631807621325	1.08814977856116	1.07771517147174	1.07850917382753	1.07898052035424	1.07968781058284	1.06911473401489	1.08324460167412	1.06867235031812	1.08392655863641	1.07073208538891	1.06952655232879	1.06863841524425	1.07187940377684	1.07172442203355	1.07499143883281	1.07988997206201	1.06663666278989	1.08050356069915	1.07234578629153	1.07559899698842	1.0790467725132	1.08195766666789	1.07895896823327	1.06168155657032	1.07644880495887	1.08303444585613	1.07556532683647	1.07239108720534	1.0609632560125	1.06907121759714	1.06370875919476	1.06969428960543	1.07689964102969	1.06868061491249	1.08493214	1.07918931885652	1.07736993948363	1.07399601912246
YBR090C-A	NHP6B	0.926604529474471	0.943912862955421	0.929799048497671	0.931308027015057	0.913329704746469	0.926727569448078	0.93490494193017	0.937954077724042	0.918281258084743	0.932720347696236	0.90567702169531	0.925437099667072	0.916430016639351	0.932373233136804	0.933777117169878	0.941549301668862	0.914832731446413	0.923507040810008	0.929410118823276	0.943256200717825	0.913695684851835	0.931736660453648	0.92539272635484	0.948180898091466	0.911069846159845	0.923006434607183	0.913764657865259	0.935868828698344	0.930253691543342	0.899259770123097	0.91379620345034	0.921455069953189	0.904528619851187	0.924678756079793	0.912600878493522	0.900500915700516	0.923317804915574	0.914842472098728	0.921272991979693	0.924473672197546	0.917210981151557	0.909456583167042	0.895474510643529
YBR092C	PHO3	0.992378857743711	0.981625572230202	0.981372846095462	0.989607870469836	0.973331964049416	0.964314515906206	0.979435044477401	0.983390384486316	0.976694286544678	0.970161042295391	0.970558890104625	0.987226958807172	0.967282100953542	0.975973661652969	0.98020189258084	0.99167595020943	0.98166991995877	0.983863131401851	0.972389601011612	0.971977532281728	0.982526077667665	0.984014169401568	0.970088635550153	0.980757570757857	0.976284846815726	0.975941812739444	0.984053023850251	0.983624451460468	0.980849940640672	0.979303118249578	0.994693188533849	0.972218686451385	0.975875791457404	0.992541561317768	0.984186137011769	0.976785674507944	0.991254579041621	0.98079128087235	0.98272684979328	0.974117637913317	0.984971071141475	0.984301615728969	0.984714205738293
YBR095C	RXT2	0.952697686322555	0.918232030989787	0.998837020683887	1.00425125927614	0.98745290224377	0.976574730215848	0.954836683020295	0.9633401732496	0.983267425698194	0.988578446193847	0.993911085258951	0.933722893958306	0.930296071930678	0.982430653494938	0.910662394877271	1.0013107248601	0.994726290213489	0.984126863956326	0.979245904014434	0.943223166147241	0.97525707394146	0.985821858596743	0.99463471821705	0.978929949407395	0.971290688934273	0.943800496446925	0.93788307083372	0.931671885049859	0.960009120897326	0.928745111881403	0.926688460509037	0.928912801146705	0.953945171715008	0.970139574996114	0.933527852433069	0.920954080054645	0.931191082918922	0.946137467552875	0.942205845270742	0.937677245386891	0.937753715122153	0.939931358200322	0.945275049044539
YBR099C	YBR099C	0.976498039287285	0.954121563621597	0.983018798622567	0.968027450068562	0.97361071095082	0.963295007141182	0.961723080107131	0.977858755508119	0.959836559849941	0.971993147815704	0.959591463683003	0.967406368675681	0.950854448767292	0.968890239956088	0.955722896245706	0.975688348032214	0.980788712662145	0.97211024693669	0.972264175401075	0.959987056761352	0.970993561132101	0.968571752990346	0.967160968857148	0.968337387919725	0.966473612596681	0.96788062689128	0.975880009165236	0.960701718870819	0.962885779520753	0.96878266027065	0.960179195329204	0.972597308879841	0.969093524654765	0.974855803335327	0.972623616790328	0.961736962859746	0.963245261355483	0.955607811679419	0.95929713877058	0.960041370250798	0.964938513220595	0.9688793622493	0.968022352752579
YBR100W	YBR100W	0.993479569890596	0.99764365770947	0.995592652624077	0.984712346964238	0.989954745300576	0.998272790702257	0.987339260416286	0.988277147841575	0.991398143715707	0.988496409156242	0.994740354925775	0.984809043816155	0.982746027584267	0.987658423105801	0.982963958272905	0.989860467440222	0.986460458079053	0.987646865932817	0.99307669150731	0.992052144361778	0.99100727717247	0.989209837448276	0.993219366019943	0.986551325938936	0.993109913886201	0.988178829076108	0.989601463285902	0.987163818337562	0.989449783074336	0.988654243957089	0.979527363725417	0.992115870857921	0.988933463165105	0.991995097119876	0.988571190754056	0.989297184129183	0.996306759439629	0.988441323051114	0.990317098815848	0.999728927590366	0.993415166136664	0.986379147651201	0.992561249581231
YBR104W	YMC2	0.97712430255992	0.977617220136436	0.977679194439815	0.982543102523025	0.978889250484135	0.972229791470807	0.976587939940133	0.985557189491715	0.973419608019623	0.972004561714115	0.960049980953889	0.973581569234168	0.978786078870168	0.968244951978017	0.972897452097311	0.97860500523669	0.980676602324836	0.978039614125015	0.97256709703793	0.973553852555143	0.974057606152801	0.977812779272076	0.974296503625144	0.978366863536745	0.972064885083843	0.974577188054752	0.986800198147184	0.971742614733014	0.970051300269814	0.976956410509248	0.97678972996198	0.966348005469587	0.971654908294353	0.978259497066337	0.97395462110716	0.966631316349547	0.973455331081927	0.966886924720857	0.974623323379411	0.971928981664136	0.96819620358769	0.971156288434936	0.971964569611396
YBR105C	VID24	0.95670868754144	0.961178763924447	0.981358764678191	0.978294061739902	0.983261039964622	0.954855913042231	0.962094485002316	0.981521219078118	0.969501428156688	0.961309405605849	0.967079427249464	0.950338571584409	0.973918081747703	0.966841101481734	0.952280128076721	0.974080308318286	0.990487670127396	0.966245448992049	0.977871066371516	0.965040623343907	0.978407879134757	0.978988935720119	0.968414508969685	0.972281960349062	0.958779108604593	0.968602468648552	0.963269285366483	0.9676538035589	0.965752875815805	0.963721260103473	0.965471718937314	0.963209645437037	0.969108747201786	0.971426163349038	0.966376468606179	0.970631987623029	0.972466625453911	0.964232959640263	0.972481425100809	0.979473376289055	0.968210776631449	0.967763592021053	0.969041626582394
YBR106W	PHO88	0.946396538222532	0.934295086151586	0.957221865937318	0.956598033663424	0.959952703535845	0.931882168375251	0.93538202917	0.927189926180403	0.936574445371041	0.94433793122331	0.948589980523065	0.935821063147886	0.942364754275854	0.92651679433514	0.933376835512468	0.961146830300627	0.951445231424749	0.9499258687498	0.945151461612437	0.923466418650648	0.956497146017304	0.953383189108082	0.934715441869157	0.940543395071532	0.936350506689374	0.924837449895752	0.934539874587173	0.924236219401702	0.924264064420071	0.920328169894773	0.918330025624774	0.918867135534779	0.932725399473371	0.942412212899895	0.92537568650951	0.91440178097316	0.937187113620624	0.919359190011683	0.921721817619438	0.934524093634065	0.919849934316073	0.928720357673133	0.91660409508507
YBR107C	IML3	0.987453494570068	0.994087895891029	1.00545031806122	1.01386723508823	1.01817410415298	1.02629038290852	0.987679740594123	0.992522376849641	1.00953135192733	1.00792532342213	1.01563854983101	0.998247411289197	0.994569076123164	1.00818813260522	1.0099587821076	1.00162431867822	1.00318830349985	0.998712468151706	1.01336579947606	0.993750464080547	1.00583770893922	1.00641012483062	1.01103029041514	0.991041943242914	0.98955871724316	0.989008550323773	0.987653920950005	0.978636896333873	1.00787271558238	0.980748851282252	0.988634601216487	1.00431039235021	0.976911267193468	0.9987138199835	0.998043347643722	1.00708504180217	0.998220699287454	0.999362113591151	0.999869472490103	0.985570843862041	0.994565038360595	0.964060769773765	0.987042074697989
YBR108W	AIM3	0.980364758167558	0.980455643617586	0.947767450606785	1.00972058101715	1.05640482458379	0.972472522000545	0.938969474457005	0.962463094150055	1.02782977600515	1.03218576649681	1.03894877692066	0.957103337655	0.910642606164002	0.914657287086672	1.02617961446047	1.00758358100387	1.03689168590701	1.00683057948623	1.0050172947355	0.936833849966486	1.05069811187324	0.937469515597639	0.967512699721755	0.929039578018567	0.993479723056562	1.00457153828639	1.05058749478532	0.879233652767263	0.925142752749119	1.00025203207546	0.946488854343245	1.02744081209334	1.04018361913453	1.00869191916459	1.01062310636009	0.982743305880958	0.931039176675259	1.03725403698385	1.03813880070147	1.01096807593038	1.0017523266379	1.01720175944867	1.02824812513356
YBR111C	YSA1	0.990680147134179	0.995640084660087	0.993217055157491	0.987350092928873	0.983954440302262	0.986491779728972	0.979371731333372	0.987918139023275	0.988270115232998	0.993702160763142	0.981800088309937	0.992355959008095	0.990459324436906	0.988828699286385	0.990424154807462	0.993525779488413	0.992808234719194	0.988620915374803	0.991138006376106	0.98333569981832	0.98613638066318	0.990431245594759	0.983404649888991	0.985679771372382	0.98878990432233	0.99302979871405	0.992574772821707	0.984842634182281	0.985646972335098	0.98587189827204	0.995298425008201	0.993054522279848	0.984547171276446	0.996990203985285	0.991872878493148	0.97915825368856	0.991638925171787	0.988318440527053	0.981836035382609	0.991170887798972	0.981802382279518	0.986882704029143	0.985068181825801
YBR114W	RAD16	0.93903776622889	0.957528880230218	0.974986338834829	0.961197116714943	0.94379966418184	0.999096583416886	0.975183278738404	0.991750258070146	0.988083418426568	1.00523224929318	0.962534854131652	0.944566149648308	0.950481468162379	0.984292761117344	0.975757930203936	1.0021853707279	0.942496703433992	0.946197288806195	0.947729228785061	0.963490197544869	0.987294389451971	0.987277081220281	1.00164956931376	0.985107265562629	0.95683953737487	0.951421405393489	0.944552161378692	0.989966397314564	0.976156208694348	0.935148233723403	0.935493600187849	0.949317565933114	0.953955802805908	0.967813738094616	0.946609545704403	0.958340281050015	0.984453111279195	0.977044776200286	0.959900975059405	0.964054795953284	0.975988591537226	0.959188458511752	0.9695106473975
YBR115C	LYS2	0.936306026580981	0.938124535016887	0.957724584191136	0.960769674422956	0.933937610572143	0.943640459636826	0.937994818889112	0.957499251393655	0.945498740310133	0.959815081778645	0.929960931091471	0.930428245506813	0.940232185584126	0.9224465239684	0.945207846128003	0.969750618493327	0.963575721722585	0.943954207527973	0.936638349910426	0.948293518094631	0.949994328597135	0.961330109413312	0.955784864658228	0.96983788710914	0.931498309502833	0.900993368170553	0.937061956461801	0.886214831314845	0.914852187816302	0.895010958293024	0.906186605582656	0.902340403857439	0.89791846782032	0.932657186301026	0.894838651466957	0.916784668068601	0.894084676534068	0.885693468444086	0.902408956497349	0.90058375043903	0.919094448984624	0.89778491121261	0.9287632812865
YBR116C	YBR116C	1.0052751444508	0.972396224028845	1.0054623768122	0.998757725986674	0.991304773682973	0.985550808565915	0.97243517966761	0.99050292097481	0.987823965988042	0.983416015113647	0.970107891286193	0.981293641472538	0.974467544328149	0.971260625203399	0.981128077073573	0.993804181177123	0.979902165004456	0.982990102752453	0.991699441868676	0.994987134403927	1.00321270866047	1.00338714184678	0.995236321575489	0.997086761732427	0.986022479919184	0.984327032732044	1.00220299281029	0.984673304660802	0.967234698969805	0.980417177255776	0.987626180080431	0.985944873009461	0.99855226826659	0.979674218627922	0.975136695854277	0.975193031431235	0.982066536323979	0.983416037823008	0.994568858097501	0.977608024127062	0.981471942256991	0.962511093352444	0.976648639388101
YBR119W	MUD1	0.983729786380361	0.971072891641656	0.99444016853038	0.988842185533377	0.983560117291206	0.974794560344548	0.978157136282338	0.982514672850651	0.98907193416222	0.991988028461539	0.974328798255884	0.979338394552515	0.985358927542659	0.964898904789736	0.988999158105681	0.990501462642977	0.983568913005409	0.985643179360982	0.982577745510761	0.978532327045156	0.987890393533549	0.994253565396307	0.981236132867599	0.992213719324255	0.980736682041169	0.984190448504815	0.986628156471371	0.976570298523621	0.973778272474446	0.981351407870156	0.982236663353137	0.987644386317368	0.988860127839148	0.992379539723628	0.98952531856278	0.978261229832099	0.994380376518789	0.987783378968163	0.980547933932149	0.979222246065968	0.981788378038711	0.981658678000538	0.976953425646738
YBR120C	CBP6	0.897550864541385	0.90757769122115	0.940357484225639	0.930661544162128	0.910187063387666	0.887105406364426	0.901993131117343	0.910577946834166	0.91377731116724	0.925704512400591	0.899492457854929	0.889709050399285	0.893331677010109	0.903252278284158	0.893817137496322	0.927921032498846	0.934998888818895	0.91837694732849	0.939073990279462	0.908202142295932	0.890041417342091	0.931543716085865	0.924809931560679	0.923306538306714	0.912856389325439	0.901332995594915	0.897431737075048	0.906165973571213	0.911995830390438	0.898767455883969	0.923044216264886	0.918208182860409	0.930500351901495	0.923102286347511	0.928580410159168	0.925601447257366	0.930147168753218	0.914774595052378	0.916961232769616	0.91851250954975	0.92319109600488	0.93152284247938	0.920798802147354
YBR125C	PTC4	0.966403026940236	0.967429517418023	0.974896641446511	0.982776853777635	0.960735932936857	0.949560594404862	0.940281012155649	0.954477437712298	0.961850062126571	0.972642921817028	0.953816298321184	0.947836554030808	0.957905148721007	0.955985021219777	0.961017416427998	0.988082680161512	0.981732899032549	0.973182226942317	0.971756526442753	0.957103732083125	0.967770423705241	0.972027059201584	0.972422712263244	0.96912427808713	0.956846518702487	0.96083366477624	0.961213890058572	0.956526131386612	0.96220616160752	0.945957156012121	0.959173939152194	0.964117875346202	0.964943752010025	0.970014001050658	0.969238637832339	0.963361237482143	0.948813161978279	0.95271321286659	0.954126230606485	0.963096821808453	0.962364991773488	0.955259905281515	0.954513837361876
YBR126C	TPS1	0.952034449472788	0.945391672885712	0.906421397044079	0.904232486159928	0.919962514611544	0.939088670277369	0.936646706182513	0.94020641058285	0.843849029509326	0.880206583931839	0.876422797721416	0.942157578009919	0.918973120412727	0.909245474661123	0.95106866226944	0.892254235507765	0.889929965520365	0.917063224501425	0.893673748228166	0.942636080653164	0.952212452716311	0.946816366568781	0.878739923024359	0.891295321993008	0.92552880010198	0.927338090514423	0.953269537801559	0.927608382689909	0.914321536385007	0.911272713455239	0.92499796101267	0.906951193780416	0.913413279133993	0.914546328614519	0.910930968219247	0.911991033216282	0.911410063325326	0.904908353807436	0.922547100328376	0.926366996857442	0.918190175867344	0.923825267502264	0.915284676765655
YBR129C	OPY1	0.994508991823563	0.978544433871803	0.982197331101836	0.982126811512727	0.977482325392208	0.975780921917379	0.987391406947265	0.990203734834412	0.987925022390412	0.989977209197741	0.980730889592522	0.984539537025887	0.985095931586446	0.971090318344096	0.980912707752981	0.991334676355807	0.988983656050512	0.984495688903343	0.982200039564791	0.984106133538584	0.98874199945188	0.984533695449181	0.983272855304034	0.986647364479007	0.989330935628469	0.998700619721872	0.989366059343954	0.986400319018557	0.97353256942447	0.984974913976995	0.998977427352485	0.986860067866585	0.990197356936905	0.989564148510847	0.995364736496447	0.986935016412893	0.992285481375847	0.989782283605349	0.997133743073518	0.998061849928338	0.993742658576618	1.00223633291751	0.997775092663485
YBR130C	SHE3	0.982007096167169	0.982376292740607	0.995145430113237	0.991913677591405	0.955346268821827	0.992483204735655	0.992765510872173	0.998632780980266	0.999467772831749	1.00062119579972	0.972897246434395	0.984899666395114	0.977769326997707	0.961567694396621	0.977102960099921	1.00254832965757	0.958217483914234	0.964721011235973	0.976142492881713	0.97956159525854	0.99557757581265	0.996989857635973	0.998417664963006	1.00074942300452	0.968988171003202	0.984215198709809	0.968395298524238	0.995300266020068	0.954915131726944	0.947589119266042	0.98665377489674	0.957879446468646	0.97639057710116	0.980844011801943	0.954938605751871	0.972748170426328	0.989596456782725	0.981623656473823	0.971659525076452	0.977070696551477	0.97949701338698	0.986238902474758	0.972543521053552
YBR132C	AGP2	0.994902378294616	0.972263349437026	0.993463897139852	0.992128389754047	0.988721148312577	0.975409835369476	0.978742500214417	0.98646804476357	0.983676198900669	0.987495123051274	0.977581507744028	0.982453924628774	0.983000146301068	0.979376119026871	0.97302344449581	0.987426676779495	0.994090648812109	0.989458134888312	0.983833173990726	0.973509133480503	0.984679547698278	0.979611633723419	0.977423803469425	0.97457554900964	0.981714171218598	0.982863528753045	0.99006680341056	0.977599840446337	0.968555877816889	0.963971581631993	0.983368751798619	0.972929372740622	0.977967199094203	0.987129267533462	0.980830876342557	0.982011257290829	0.975882188711511	0.979943471058882	0.97999498171107	0.973418464715195	0.975670813441047	0.97824531046718	0.97206536392805
YBR133C	HSL7	0.945175980807669	0.942604911522094	0.963468441079174	0.971342191307025	0.964786783072123	0.94809969772517	0.934121888902466	0.936133396528644	0.951049317961647	0.977394137062031	0.960139332445622	0.953919344227598	0.94876941588318	0.951404036716105	0.947026749126104	0.976257980933149	0.966750548557502	0.958049302208557	0.969099336536794	0.949959618780836	0.977335271288396	0.982173150814572	0.969004808416661	0.985176371580706	0.960979026817612	0.960108382321882	0.943544547036661	0.948210502519592	0.955897534249119	0.963574185777745	0.970352313157412	0.962065539608775	0.974995216582559	0.972941565583349	0.956557759307859	0.961165856732097	0.955181821767943	0.948864524636994	0.968218780716675	0.975803994191966	0.952762502157199	0.96873152441901	0.970318947282803
YBR134W	YBR134W	0.96414386740205	0.953339025229716	0.972666514237067	0.978913271441694	0.970172547860185	0.953320394836909	0.970604275692844	0.948301218454475	0.968910321561075	0.983905981432009	0.958750344309217	0.952399000110741	0.953865547567356	0.9521336378769	0.966953259802287	0.990041982343391	0.97818476700014	0.976506609200873	0.98614921173126	0.973902115007832	0.979052798556508	0.992699510613337	0.981055997996504	0.996728829805975	0.966045745716268	0.971966625592716	0.97371569401005	0.959223936138363	0.965623613195575	0.96561344463777	0.966616107920193	0.979797931750924	0.972585339637144	0.985082638166734	0.972133212900758	0.962511008530009	0.978712713842831	0.968511771405713	0.971735325608945	0.97688983851361	0.958937054571136	0.970818031417444	0.966544214018624
YBR137W	YBR137W	0.985429999137108	0.97577994870063	0.999984324055095	0.992294977382769	0.984199577451262	0.970853899238348	0.995554973682368	0.988735810338092	0.982087856394858	0.9883478217198	0.97624656187914	0.976639867446185	0.986959487644231	0.975643128509736	0.986765086252775	0.99588963427062	0.992210627864476	1.00055339683639	0.992097869798481	0.981776376056223	0.99645213126504	0.994059622607534	0.987451161175763	0.99344031526551	0.989931209639324	0.989613654446739	0.996158897246089	0.975640398276275	0.975545741179566	0.97816141435143	0.989268931388715	0.978317481070822	0.989218620351495	0.996320873492818	0.980745242851861	0.960537546624296	0.979160633501385	0.977964452020289	0.978202186522581	0.99197957313019	0.98472364347585	0.987954413138322	0.993128941619711
YBR138C	YBR138C	0.978359779517982	0.972738283444061	0.983222589672054	0.982676520513629	0.974366696564469	0.976887021090407	0.968948124477445	0.989029410551815	0.972201889862018	0.978301130134021	0.963684280950484	0.971040769747513	0.974549288524951	0.986661786556128	0.974300585184627	0.975549250104031	0.989794781583463	0.977928894938463	0.982081957629993	0.970836889121622	0.982596566360476	0.981748971121981	0.981651149726675	0.980742540530079	0.97417293003378	0.975729690345521	0.980615173852238	0.971032921612794	0.974370480205105	0.963847283831438	0.971661920258885	0.965051612823875	0.976776948940693	0.979340959684461	0.970271643784482	0.966551616463273	0.972353150572981	0.965360788881005	0.980553845284678	0.974198017867516	0.960730904998403	0.976843273727467	0.970550605327305
YBR141C	BMT2	1.00933243198964	1.01723924542613	1.00205556937518	1.0075017759787	1.0148632417594	1.02956174375261	1.02558788770712	1.02481831614961	1.01891676694897	1.01779805695017	1.0208874278435	1.01804146209041	1.01800013739307	1.02181632113344	1.02426365958859	1.00737570873916	1.01491896997382	1.0049407889431	1.02106582414264	1.01908885508233	1.01089841417542	1.01453834653369	1.01184281208089	1.01049959377096	1.0127059408764	1.02217890014529	1.02474100655016	1.02570562468834	1.01760077764723	1.02158039514142	1.02096342848943	1.01950045874066	1.01175786634065	1.01536920504878	1.02303198490833	1.00768837993006	1.02213776553055	1.01902189217353	1.01784803570237	1.01697584721681	1.01910508881973	1.01519254414069	1.01545217659574
YBR144C	YBR144C	0.99390737863583	0.987700277958061	0.961140938622848	1.03430065522085	1.06933515332309	0.972731706984662	0.977423307988559	0.97654163533077	1.04897039035204	1.04346323878626	1.06464949791901	0.969484463954588	0.958048616732031	0.956238152843046	1.02742752108658	1.01907284119055	1.0758689806778	1.03800619966615	1.0239794567744	0.933549278567542	1.05061099100676	0.96321687108414	0.975093419683731	0.941437449344243	1.0275835644482	1.00060335647225	1.06750339106078	0.932076635388075	0.975696245254584	1.02749535059915	0.988966845167999	1.07296491220341	1.06328278060574	1.01836503326672	1.05273842030268	1.02670163808522	0.967136105641064	1.05296924457784	1.06265606156333	1.02912075683797	1.02233195989601	1.03895365340843	1.0450808553234
YBR145W	ADH5	1.00662184918847	1.00078079785372	1.00477334348216	1.00639589518546	1.02330373406481	1.00142521432852	1.01323736315866	1.00878867583607	1.00957161941647	1.00905205803741	1.01523253817833	1.00640376807592	1.00909974794596	1.00117568720778	1.00569068138739	1.00597009109353	1.00752483661174	1.00174657752389	1.01176336635402	1.01242433190681	1.0115222974813	1.00586313443228	1.00918499588575	1.00776261219396	1.00103646104394	1.00913474831595	1.01684885715368	1.00182011777518	1.00202417990806	0.993156823733034	1.00127248023862	1.00850029839248	1.00351244464111	1.00599119668924	1.01054472470027	1.00062344383925	1.00952064696226	1.00711520736836	1.00391119838472	1.00281085139228	1.00857038931419	0.995641153711253	0.99652361863527
YBR146W	MRPS9	0.940452607918831	0.952513042972688	0.935920720981248	0.945111743037778	0.91041448479951	0.95233983844134	0.914500154543628	0.928239436234332	0.899299664903874	0.912999336550326	0.901365824229968	0.935157569647912	0.934113221878011	0.914956550369853	0.943030748961143	0.917962977913965	0.927617199774943	0.933176561769684	0.918847970361843	0.914792575105994	0.932386857095634	0.911660679194699	0.913354263838232	0.916339511806045	0.923785862661469	0.932341536379165	0.905377010924465	0.92710583614638	0.934094672750563	0.91910724319257	0.91421772231922	0.920370323973592	0.92132871650075	0.933497610750411	0.915905868061238	0.926133641497412	0.910568312576181	0.930342804878732	0.908726850499938	0.926417977416545	0.9297827460545	0.926069672494818	0.907533108437967
YBR147W	RTC2	0.985786476199322	0.985710145272508	0.990086543525827	0.992819266943965	0.980261377462165	0.971518842447538	0.977659405448037	0.99432932956955	0.987448363740274	0.985425417009896	0.977867351173981	0.973563930675587	0.979768760655865	0.985689245241472	0.984853430991355	0.985387292875588	0.989041404684013	0.978527453315949	0.991926869323502	0.979441437550988	0.988933353866365	0.992977036217028	0.987237769499593	0.988224999843779	0.984167079484312	0.983667510483306	0.999364376166119	0.979303238357554	0.984156966061125	0.974663800834909	0.98154073704431	0.976720892290508	0.991523195971327	0.98789127821705	0.979022751706994	0.981574861629678	0.979395145914705	0.979313109855698	0.981178574995025	0.974772786724232	0.976501507793588	0.97952276785886	0.977686815841239
YBR148W	YSW1	1.01827799882246	1.0092362515359	1.00611866480647	1.00088851440333	1.01567048044071	1.01726861292951	1.01979033354401	1.0209399271169	1.01817944307517	1.01416833715939	1.01482780226852	1.01395794335497	1.02561748135482	1.01567137348286	1.00675437242176	0.999276354188417	1.01257548087631	1.0149480396126	1.01594757674444	1.0191538127894	1.01944030974749	1.01731968218654	1.01428846342912	1.01532466185051	1.00765257460611	1.01409145470459	1.01617396897152	1.00608309727919	1.01041076498715	1.00328702401367	1.00446303447532	1.00441413787081	0.997648049923238	1.01162728773874	1.00491339522821	1.00569859965758	1.00577290571947	1.00469262032828	1.00553520733571	1.01458394973783	1.01214477214227	1.00178298625516	1.00227733597702
YBR151W	APD1	0.988429230124519	0.993722356677173	0.986764240769762	0.985825678283959	0.9833873061956	0.976221447945003	0.983680692774125	0.979725255001397	0.978688503290968	0.9764856819166	0.979080150772548	0.993294658252939	0.978555409608147	0.974654321662895	0.990915187490186	0.982081144917756	0.975992567532065	0.982509141956711	0.97270733182148	0.979547819061087	0.983974754663756	0.98231160361534	0.96999708409466	0.988839323866436	0.978740108425761	0.988031915451406	0.992989202060026	0.981157285135937	0.980973960742691	0.97455666522908	0.984441375499142	0.974200459750421	0.982471311522172	0.994168793255188	0.985114737774563	0.974505287062423	0.992272712614565	0.97920995199426	0.97908518178131	0.988363028222325	0.979974689743136	0.978283936405595	0.982526404065708
YBR156C	SLI15	1.00811159046234	1.01778181354996	1.01425051190878	1.04197623906612	1.03049737273745	0.993852610059416	0.989682534698321	0.988400638025757	1.02828255538549	1.01536874260572	1.03620284222142	1.00933360211924	1.0016608899663	0.997542346118872	1.01638681740069	1.01691962526387	1.04561548283069	1.01938835200788	1.01096486193824	0.985915471870801	1.0243250580538	1.00641807573015	1.00704302212316	0.993240073890708	1.02312431026995	1.02426128152287	1.03777814089708	0.973181574431934	1.00142791042551	1.02323028153409	1.02658481940027	1.02777600788264	1.0295568429185	1.02153874293112	1.00676659836778	1.01847133769934	1.00750076537758	1.01416349280235	1.03593830058806	1.0055532510208	0.999294639951435	1.03159998826063	1.0258949496104
YBR157C	ICS2	0.969921183064325	0.980007269457293	0.985205058740838	0.988581728325324	0.987888320427105	0.975175712694888	0.981649216393523	0.983044339965329	0.982592692641828	0.984214429806238	0.980881814178944	0.983431645669574	0.969924428465574	0.981457041287525	0.979941384638373	0.990518661831655	0.994168511865292	0.985056874422677	0.984190402746297	0.980986579961818	0.991212829862472	0.988077242583014	0.98326942063649	0.988909550850777	0.985738053188629	0.97286324345854	0.997027343534573	0.977067556709229	0.974294720772419	0.971864178882806	0.983134386447776	0.979443602071692	0.987977411153784	0.989144579173306	0.982493338573935	0.979736507629142	0.992532465067499	0.982021426996075	0.978539978901811	0.988185558179765	0.981025558471755	0.978465994324009	0.977180053238429
YBR158W	AMN1	0.995617509119304	0.982857256285476	0.99441136996537	1.0009468533991	0.988634370710966	0.977122317949396	0.994435130721698	0.993334113929028	0.981912153195894	0.981250507912584	0.986435840714256	0.982344483962654	0.985015230128876	0.98479526797048	0.975395076392323	0.98278316989749	0.990872833124642	0.990776669913122	0.991779282435257	0.987339382974816	0.990655233308048	1.00186371270205	0.988670600861242	0.986882648218487	0.984588148824273	0.991554638161849	0.986175846475252	0.983614452984112	0.98575216759614	0.978394608551616	0.982667855255592	0.985629797617479	0.983281668791447	0.991615359757331	0.980347635133375	0.978609594123771	0.986754444590917	0.980167642810425	0.977908301284638	0.990362875244357	0.983594945999702	0.982029386872051	0.979848888092631
YBR161W	CSH1	1.00029268812581	0.990922284457205	0.999022641376289	0.994629176303717	1.00479253279445	1.00300753147498	0.999044373768643	1.00552976349293	0.987987616495856	0.991744070546778	0.996283497343834	0.992703756942027	1.00302445486696	1.00123823685027	0.990223391783613	0.9971354302126	0.990604197129958	0.994423915734301	0.994035517624359	1.00005087822829	1.00224347492401	1.00228000749119	1.00035736006757	0.993736263096261	0.994876070664931	0.994789928097492	1.01076744026877	0.96853592941346	0.986167415029825	0.979178331538592	0.970217957940911	0.972373212384437	0.976927372796492	0.979007850275386	0.970851602690989	0.968334853669705	0.972081596785277	0.969607440933602	0.971685949052361	0.969409548186531	0.969417743644674	0.975290309964948	0.970291021733863
YBR162C	TOS1	0.972485705178864	0.98208809288488	0.976989321499261	0.999887635698621	0.978793530694241	0.996231935140616	0.976476732492669	0.995038868930942	0.995441863951619	0.994836989202564	0.975857541377278	0.982532515698421	0.987095263451443	0.986770235632182	0.991405899509481	0.987344286403841	0.981777379781449	0.982312738553223	0.999339140979332	0.951323132114838	0.985496686151575	0.987816827713228	0.987403965850281	0.982902264201578	0.987710494752056	0.99358589123622	0.977702135612869	0.987698771738578	0.990800030637865	0.994680513183202	1.00134147100868	1.00796428498127	0.988631925093532	0.996500435148011	0.996218147700708	0.991910310815816	0.992662257695384	0.995808312464043	0.995209257143265	1.00204030600772	0.991649544418043	0.998982964326458	1.00230884680315
YBR162W-A	YSY6	0.987796341212169	0.987818514507906	0.990877170028711	0.979718673743682	0.991115474228523	0.981273931216245	0.990740690244887	0.994156208411921	0.97969217394086	0.980253162673029	0.968664767937527	0.985622658559037	0.987024121219966	0.990359390411566	0.979148886071576	0.985918282428265	0.979099023060888	0.985538366391605	0.98381487864707	0.985465604135575	0.979868863631581	0.98930172219482	0.980156823646362	0.990087131855386	0.985488781950533	0.992074756755401	0.986132003261854	0.981405125752632	0.982780462615279	0.989987558952207	0.99039119289084	0.978868460005268	0.985158085792049	0.9892565870342	0.989464820291328	0.984281540442716	0.983717940175385	0.983265238339536	0.981230256588718	0.983684014255293	0.97388249867528	0.98169291954477	0.988786335624332
YBR163W	EXO5	0.860204808511573	0.886895464456017	0.928578414103938	0.931017875830499	0.912644164407405	0.892160730739346	0.886106236402371	0.883336854548318	0.881736802766664	0.908713342845302	0.8774547340409	0.881367832673635	0.873081595103013	0.880726287142514	0.899072063114271	0.937979255288528	0.935179964772817	0.904990876385603	0.930438040045142	0.878434274388605	0.881776833626609	0.920508744439943	0.897119456324947	0.9031222675606	0.914970998477969	0.884803369961759	0.86931358651652	0.91131904168551	0.897771492948733	0.923175950053442	0.932259068007118	0.913069024291167	0.924286862837899	0.927106754335991	0.922330622455961	0.923364058599847	0.929419677946516	0.92735514298414	0.908129936847294	0.927039677340461	0.923691665583583	0.922566259721794	0.937103045187136
YBR164C	ARL1	0.977571987560213	0.962276834904663	0.986575221535746	0.986842613521392	0.996966272341281	0.995206544416485	0.993891407107741	1.00228467491107	1.00004409223445	0.998861956510865	0.995425220910409	0.983321015618787	0.986323446926106	0.990937419661674	0.972149367902737	0.997291667257591	0.99634039551548	0.982944278999409	0.990868815915625	0.983281717242799	0.991075839243854	1.00623021855678	1.00114490267372	0.989607479984086	0.974212910336101	0.968048688415253	0.995345279132003	0.947003934141252	0.974172841904283	0.935556558723108	0.939116978843405	0.941910211902128	0.939609290760109	0.972860453712812	0.941883027084961	0.938087658138009	0.944264263398852	0.945507500861223	0.950521939597738	0.962916424713265	0.963804799661979	0.94429509692647	0.937654547410651
YBR165W	UBS1	0.985790411745249	0.980036680734736	0.988197666157349	0.984398505880488	0.980168819602548	0.960911496806914	0.979425602184745	0.982700545523057	0.978504844999213	0.987277747138428	0.968716120868376	0.975598517639952	0.985436890626623	0.978191011424907	0.978966435258924	0.988651931713579	0.98659909543562	0.989006944223721	0.980197082975874	0.969478060589625	0.984658146624364	0.993004703570676	0.987790829002072	0.996808114873227	0.973781499764405	0.978607777316648	0.981790219511738	0.972547518805437	0.9719598070725	0.975423236567866	0.980504196696095	0.976421713595379	0.983820320987869	0.980058798336207	0.978518312895808	0.985443971384025	0.988076496359876	0.978830103004843	0.968642159821642	0.973692295154724	0.9741205387689	0.977233995912734	0.987665770785261
YBR168W	PEX32	0.932814857325082	0.932979905845421	0.940693487155757	0.94975213966937	0.930797222536491	0.914595322190101	0.93549625771792	0.933375758962714	0.925706132753048	0.951510057015714	0.920543438476037	0.921960090203021	0.942301789397482	0.935410175000705	0.927852774055883	0.957542934725754	0.942675181275914	0.942361902301944	0.95736794303468	0.918782009331157	0.938665700258114	0.942375510376379	0.957576299933163	0.955491742026273	0.945730234263029	0.943022939468228	0.930099213757722	0.948226281112184	0.929936784012293	0.944375407369631	0.944215408382858	0.955984878196425	0.94986384545084	0.94945641646445	0.949573877077565	0.947357437588094	0.962545489377552	0.952137741394872	0.957886035092186	0.956411327258163	0.95010871096928	0.958640289778031	0.949110439310666
YBR170C	NPL4	0.989827507267782	0.976331425442118	0.994547967321072	0.993191277288185	0.981264905019452	0.985427234479489	0.979029875198845	0.988772884125345	0.988130541035887	0.984308005008455	0.984400490606375	0.992473595038432	0.991333670110964	0.987293905276428	0.983255777696821	0.989387792574304	0.994919564725698	0.989404687841892	0.987217194555204	0.985336531376471	0.998698066167375	0.994742454901863	0.98845225896928	0.994467297705111	0.985699989425294	0.987175812466524	0.98708574888507	0.978804293365242	0.984670871773684	0.974011170966686	0.982122246769887	0.988488388275367	0.979581358847619	0.99092507713573	0.986526207444073	0.97909323134503	0.979799875726332	0.974603121666057	0.983294305691985	0.986600725137671	0.980446291152767	0.984267319798756	0.986955321181264
YBR171W	SEC66	0.992630908481562	0.96861009764048	0.988469328488443	0.993974188030913	0.988307881517721	0.97338149781105	0.988740562268312	0.985958821610623	0.980807435145348	0.982239386699072	0.970493786581071	0.97304950226126	0.978829650083608	0.975590127374498	0.975565901080021	0.996038179741435	0.992350214399979	0.985516668472492	0.984697579899761	0.971059977043264	0.99485186833596	0.995951013177073	0.982018480662192	0.983780552780325	0.988077460169817	0.980693255961232	0.986562060471531	0.962360707748601	0.969904028692587	0.95904101925086	0.971802122613113	0.9872438213876	0.976790981622587	0.990804272194038	0.97833651383724	0.973486228991137	0.974272769666315	0.972850000316718	0.976664701092543	0.976215235004921	0.974593851768972	0.984855524229645	0.97454764729838
YBR172C	SMY2	0.942770931401225	0.962354916884824	0.948458496029884	1.0072577791394	1.03460943359141	0.96836670877181	0.950519247638582	0.967532142372601	1.01227212155236	1.01755076933825	1.01139229007226	0.955524657274678	0.92929408238158	0.939571788909886	0.990530820907491	1.00012196449943	1.0333805629301	1.01024935670691	0.973209819083074	0.930470515472908	1.01459421027052	0.951672810752621	0.970404897000371	0.9464822894845	0.998997340315664	0.976893654003296	1.04691919088143	0.931051515591791	0.960573627674261	0.995900459312236	0.940793540522402	1.00790341600274	1.03983115458156	0.983828057054044	0.996421534115026	0.975197544939407	0.972165476607894	1.00765396315443	1.01604807198214	0.992536885355487	0.993248688647244	0.989575502937596	1.00944361018036
YBR173C	UMP1	0.986642093542605	1.0020649268955	0.990569455641541	0.980196668630039	0.97127336243079	0.993353250437397	0.992250256297772	0.985970414460601	0.977923357319435	0.983271746319607	0.971340061660453	0.974867221375362	0.999605923357379	0.97098119997385	0.993254343481988	0.990809375971341	0.989578918974096	0.985244526506225	0.983412224850828	0.98383585599997	0.990329846679298	0.990609488943205	0.973829759230087	0.994722469772857	0.989635652440179	0.986345982803693	0.989774790780297	0.956948525116179	0.969201652041928	0.952986087184881	0.971673164038288	0.972231606160159	0.963089745061908	0.972902976078334	0.961602186173556	0.975713723101539	0.968511239874011	0.95868439434634	0.971842885056801	0.966793906709592	0.968901099099689	0.969239369631381	0.970971348146085
YBR174C	YBR174C	0.921299256570277	0.899126879005474	0.973059139997828	0.971409602014539	0.970518133785768	0.926059249243645	0.935084942569737	0.94991975838611	0.963779422125122	0.961604205171194	0.978869704978228	0.895284064898042	0.932630639235185	0.953198258868872	0.909670823980432	0.97518897409616	0.9743318546525	0.951470153070503	0.955931631322424	0.944755138625796	0.968265859892872	0.968249406317773	0.973107571644485	0.968604057490078	0.930007207457061	0.917237676792967	0.909435960897917	0.90776052195774	0.921486340873483	0.896830477800414	0.904232275121615	0.910212179194224	0.916711050250725	0.932501389434581	0.904252789686601	0.910387327229933	0.917481337731946	0.906773772191042	0.924046596551724	0.894160274301423	0.911510261698276	0.90656257899101	0.919488643564655
YBR175W	SWD3	0.929884188137897	0.902569925634043	0.985824259246329	0.989240204453091	0.972094209032779	0.949872863835705	0.951421861212404	0.953047159793825	0.970864050182168	0.977917550862949	0.973219844973121	0.890400527199619	0.918758533405278	0.961857556373656	0.89410569665588	1.00303471481597	0.98568271641466	0.966794895715872	0.967210502654901	0.951750273233375	0.981171153456983	0.98684496573211	0.982917844706469	0.977362479659571	0.943564631131219	0.929946996317184	0.922013577457379	0.909939042071404	0.941286202949134	0.924997939986627	0.918052220425459	0.926103312402803	0.931177889724788	0.945645785998123	0.908113061736634	0.945149573741195	0.936382619682516	0.924271887408603	0.92437088460558	0.935269754862368	0.922905046600072	0.919777319124902	0.918529165775814
YBR176W	ECM31	0.994329489676457	0.985876370229005	0.994482866509245	0.996406949012542	0.991028994320809	0.980663438658285	0.979536328762714	0.984378329835306	0.985792558052087	0.981475695197694	0.989083906525686	0.985747367484629	0.989183935692211	0.987796354846033	0.975483460432984	0.992517499765548	1.00298104203613	0.991899634880553	0.983328641708983	0.981716762066659	0.990913516083453	0.992366137539258	0.988299001949966	0.997881725722716	0.988305515571842	0.992894732385876	0.999466393821386	0.977443977293916	0.979134195464019	0.968815802164205	0.985118021038258	0.981914266900747	0.987092233411674	0.989016364915744	0.9722576593289	0.98344697084344	0.98325143943981	0.972282527152431	0.977518637659789	0.986616873428054	0.967613796374958	0.982216930371256	0.984217684803716
YBR177C	EHT1	0.982475078870992	0.986017105475474	0.987465270918281	0.993133259913819	0.997985013820948	0.984395961931007	0.997189013638778	0.998613381219053	0.985022099767985	0.97796718758249	0.983049524597328	0.993427540784835	0.99440723874657	0.990506481548457	0.987250244071184	0.981692489106982	0.991786242137346	0.980930474073225	0.991681571113985	0.993358124070649	0.997181043993984	1.00362551053861	1.00452456210782	0.993993167836412	0.989950173556526	0.996296095325309	1.00907370655449	0.977979587060101	0.980340021794466	0.971422851702799	0.976010423368934	0.965780092510223	0.966753799742001	0.974096798356359	0.967726578638396	0.966848533102374	0.973521393910444	0.965223051128243	0.977409522137305	0.978562982708995	0.978434969785406	0.975372072178115	0.964076286902525
YBR179C	FZO1	0.859826143256796	0.84272947707102	0.874030492583958	0.896955944959798	0.88925601986851	0.856500471120553	0.85605871584314	0.892457058816244	0.852921565926058	0.845084086610996	0.835846482002396	0.881916758084984	0.838312130258082	0.842970224180277	0.855514820229079	0.887351909483674	0.912850846566568	0.886284669966658	0.896465192050473	0.851746199113291	0.870057500622425	0.868550980373343	0.832831867211142	0.887558482715636	0.887312765508059	0.891665435731105	0.870097725227305	0.900177540391465	0.879503849314856	0.897578092590448	0.913673651671492	0.912378621193441	0.903314094099881	0.901848282290338	0.908860501115037	0.881234693585471	0.92015527364652	0.897984082660533	0.92649214019819	0.882438811165565	0.911527455568333	0.909019661145308	0.90707231854669
YBR180W	DTR1	1.00092688740396	1.00563828302604	0.991762575289865	0.988978020356329	0.997505939582184	1.00166556384365	1.00218705785562	1.00638686395989	0.992644274806712	0.99813524772404	1.00113401200892	0.99662130416735	1.00246681332609	0.993716767145183	0.996777519244259	0.995544592786235	0.994746784791521	0.997037103305707	0.996031043801759	1.00067004489637	1.00456385756788	1.00584313290337	0.993618648433535	0.999731322337972	0.996711594450488	0.991658914886432	1.00717790330703	0.975849202677635	0.99540818317532	0.968865976471025	0.979074429102907	0.966817240061372	0.967541625636218	0.975065165036795	0.974818340020387	0.979077050947415	0.969272716072686	0.970838564300573	0.978126696744549	0.973812448259983	0.979025331709641	0.963426159534088	0.97072904316095
YBR181C	RPS6B	0.879515909949087	0.904611620225047	0.89166033745422	0.888596772466828	0.884389353397729	0.877102441236606	0.897475757695005	0.909103745022099	0.892632016997691	0.891558474070837	0.868678430050238	0.901880517956878	0.877061130637837	0.844422899789587	0.889696733420717	0.868304653717033	0.875045921628923	0.88846083076711	0.863544547846976	0.894100732525539	0.892939305136001	0.902909874202934	0.87717174035105	0.887166801291042	0.892554087889938	0.915184137639611	0.911673174195659	0.900255533250569	0.882208080317514	0.893406129338208	0.903814975572313	0.901497953325654	0.885758331971813	0.889513815724966	0.888183832460597	0.916245480905301	0.919846303510117	0.891125937992786	0.924821373547662	0.905900840877613	0.899860879703886	0.915661485694078	0.910286095747283
YBR182C	SMP1	1.14241091585289	1.1276777356807	1.14145832785769	1.14520303942739	1.14091890117687	1.11882219478512	1.12621037273473	1.14657061809719	1.13750052266991	1.13109358034351	1.13380230207984	1.12784184722512	1.123808834133	1.13458548492947	1.13234390985627	1.14585387358565	1.14939429507306	1.14476814323037	1.13278941191992	1.11813458204547	1.14811400994753	1.152134712589	1.13971399486942	1.15144323803046	1.13575786390737	1.1348883417965	1.13367910749608	1.13201739785762	1.13428141730544	1.13030837169815	1.12912872886073	1.13612596480478	1.12401789430829	1.14208079597013	1.12519786994978	1.12761891875095	1.13323506225992	1.13155974293604	1.12584175459861	1.14601002426661	1.13039122959219	1.13386919176026	1.132753069739
YBR182C-A	YBR182C-A	0.906317425361545	0.789069762303877	0.854725381278917	0.901684962841104	0.819312755175613	0.858628259601781	0.828912670405024	0.851541914461524	0.869270896909	0.88975534598059	0.827389302106068	0.846203025875917	0.80769232001463	0.845363412071452	0.851435866223924	0.885594366058495	0.827394617769326	0.878472018931775	0.836323951211006	0.856077185749116	0.896352206759927	0.913417320295989	0.872614725757158	0.873627135907598	0.867174554941523	0.823396866910191	0.825626995950078	0.843715575514326	0.842403744827789	0.770773212396638	0.82966815832678	0.812124182806194	0.825562997853165	0.828078898443168	0.814588404572074	0.829600362341821	0.827860017024071	0.832048307159041	0.845971478044966	0.801866050025565	0.852536258410509	0.839110865777685	0.83542769813197
YBR183W	YPC1	0.990579407332934	0.989115892920899	0.991598485899612	1.00260882246405	0.982521589094873	0.977663810430702	0.986836572415899	0.995069825404685	0.983092549035074	0.998991351829892	0.98422080664735	0.982008400837873	0.98747462159884	0.987850240676911	0.970356056410632	0.995512664313425	0.986352019213697	0.988055298431124	0.990817760919802	0.983131297602221	0.995740389010429	0.993905538966281	0.974779658632954	0.986208970845278	0.985020210203348	0.990188957685777	0.990112362189656	0.982579607807668	0.97855865398371	0.984941626460053	0.987355395815334	0.977629513441216	0.985531590554124	0.984408392766968	0.972610895816359	0.975481344295236	0.984635701986439	0.971637180399645	0.970524426599853	0.982665074951615	0.972198638831074	0.99029675466881	0.976657309931358
YBR184W	YBR184W	0.974572397008749	0.9793015038975	0.999241260214356	0.982136807148266	0.982971000770264	0.995000068045027	0.970185625257496	0.992901236898122	0.983808428738927	0.977330313292885	0.984784780877923	0.976032940154758	0.980215130753701	0.993175889348342	0.97921039897689	0.981121831620987	0.970437353909576	0.971121480958787	0.993007074203007	0.979842954210421	0.981319484973468	0.985825532446923	1.00063819998579	0.978260897253547	0.972720153285608	0.982941282615659	0.99092500963264	0.984856548876514	0.977195939871753	0.961571985612022	0.979846440157503	0.982140570359277	0.975770669664625	0.982792804406239	0.973048770221147	0.983316497243617	0.984168869603055	0.975192754873871	0.983756307572263	0.988072047918087	0.978741356686774	0.972375117121329	0.970803250533195
YBR185C	MBA1	0.974093679612597	0.960056364696575	0.974736114721281	0.985894001882528	0.977924654536382	0.954978834091631	0.97415584665012	0.966658628245531	0.971159364665458	0.983163123695847	0.970128861036298	0.972518818922139	0.972774833785422	0.967351766703466	0.967600131578245	0.990469827270216	0.982848579542114	0.973100027867056	0.978807309834217	0.960627620052852	0.97725448735657	0.9759432296999	0.974769612347176	0.975719168595976	0.975037769415897	0.97428223869448	0.967268452264995	0.970201362836407	0.969208637302242	0.968999153191898	0.976843892849836	0.975645890121999	0.977910301697958	0.979169556240571	0.973774712408366	0.970408757012499	0.980878161049243	0.980146578057149	0.978892106677233	0.986535375885565	0.980082236806537	0.974805194890766	0.97524959067471
YBR186W	PCH2	0.97369969717875	0.966508143016383	0.975389364625305	0.97756881951806	0.980440365368019	0.965501152139103	0.975587898594164	0.977525203918592	0.975829796471513	0.978473449108549	0.978144850596087	0.976328756207201	0.973611600070411	0.971024011623065	0.966034882591701	0.983172168432393	0.990379088399134	0.972135053945396	0.981466024234904	0.977619404314139	0.986936344626605	0.98519784410798	0.979294872590227	0.990995280989381	0.978116739274287	0.981489515678973	0.988547363687816	0.979481969621105	0.965293170618916	0.969824606976953	0.976983121016284	0.968853245917562	0.979276663672153	0.969823054964828	0.957145953036116	0.975048530542633	0.979177745452897	0.963630907410478	0.978022242409348	0.969568821767145	0.963155229174393	0.966497455597527	0.971691519104542
YBR188C	NTC20	0.986674264675169	0.970931427515749	0.981662130126636	0.985535021939327	0.966439710785153	0.963666737866221	0.98892275041447	0.980349239767057	0.981245852252049	0.987728878938835	0.97796046768945	0.970141367422804	0.981594105890565	0.976265458314187	0.976931323767208	0.990093609183736	0.986684910478855	0.982043331294871	0.982203346055923	0.969076801701272	0.990267053432741	0.99309082656804	0.987876429642165	0.98347010808093	0.976959018818903	0.977004054022225	0.983714715665836	0.974367776248338	0.98250742714533	0.973785345242578	0.979900080137638	0.98602239057112	0.97553106019484	0.987610700931885	0.977325902356379	0.977103030804822	0.984679699793516	0.967435496627896	0.984698897836861	0.983261472263248	0.97949399834562	0.983832508719975	0.984634105090661
YBR189W	RPS9B	0.884236705862349	0.899168470569871	0.865855627175339	0.882300943772534	0.866367532885615	0.886286948049263	0.900099092531314	0.892066820805693	0.85856490430622	0.881242299914091	0.824058407335548	0.876628947649722	0.889025990266198	0.853893127003512	0.874452559693691	0.85510158699523	0.874759046472689	0.88717244364704	0.886640809831465	0.888333407795711	0.880871343879512	0.882469988304632	0.883798872793816	0.885386342757693	0.883310663201455	0.903743763207833	0.877400971578156	0.881626539632529	0.865290181942243	0.900163642981971	0.912662962690582	0.887021719027186	0.895182834941284	0.888368304009197	0.879856518486011	0.878678758267301	0.903107042141509	0.889505277331789	0.885566603611758	0.903584791624504	0.888456335186799	0.896169683112723	0.926043323194627
YBR191W	RPL21A	0.891298722482203	0.913913881724273	0.886894747731374	0.889436444457978	0.874394410052665	0.884323670062428	0.890660394014006	0.896070050832445	0.885094554433319	0.892315118486168	0.878259937869768	0.909944011480347	0.896731815974787	0.900127404140588	0.909685888515878	0.896731338658481	0.882070655952506	0.891412256648261	0.893129430554756	0.90089497239825	0.891146876518893	0.88880841629133	0.874625698787988	0.874051157560123	0.884219613854368	0.899449813323561	0.908099594462616	0.847296703105292	0.876300379113258	0.870965270270324	0.865769438809928	0.872742286823622	0.86607976091034	0.875640544531055	0.884382065066014	0.872448343419182	0.869485435928718	0.885720813974599	0.869564034719378	0.88873795846417	0.877066387519217	0.855046261333157	0.877548575379522
YBR196C-A|NB	YBR196C-A	0.937255134605391	0.933764417012355	0.957483428829055	0.961099080303281	0.9476347592341	0.958529890203847	0.949578851047469	0.963843150868294	0.954967984743227	0.953305393335924	0.939622101704357	0.926951718660981	0.939348096934863	0.946982415340962	0.92711436496121	0.959485919289251	0.958763723047635	0.950239774741688	0.926866054031655	0.930241639122851	0.944667864879987	0.941449446332342	0.940498883049314	0.948300954481637	0.930563178758235	0.929098764691781	0.910803239099281	0.930359419256035	0.940336672861147	0.920884578102486	0.946000764773363	0.934701135201373	0.930934378301034	0.933911429492225	0.936520406139983	0.925802071576817	0.934878888200968	0.928757357361913	0.92932074313495	0.939284892559525	0.919226320044238	0.925523857968955	0.934218514990798
YBR197C	YBR197C	0.997886523844672	0.983740644833005	0.995660708557785	0.990713663326928	0.984262642798855	0.976289693866888	0.988140988062071	0.98847834703058	0.991207454912923	0.990775898779745	0.975667054897309	0.987291667577311	0.98334866972293	0.983935969434729	0.982988073416498	0.994286352039921	0.9874523100474	0.983757301723064	0.995948178151114	0.985806328679849	0.989014927752241	0.989683920077862	0.985309328739711	0.99153093616369	0.990720697107457	0.992233554268772	0.990787660534925	0.984843318930692	0.978539275864419	0.981499379393803	0.978664057686876	0.983963373465676	0.985330152849562	0.981433524653835	0.992267745693928	0.983833676766802	0.990109397879059	0.994357175587962	0.982243683945497	0.990160329527124	0.994744698253667	0.990181881610468	0.985940412456185
YBR199W	KTR4	1.00901703934787	1.01187145105137	0.99864145311169	0.99291107617495	1.00537557413953	1.02059511100487	1.0186116647838	1.02337012285045	1.0194816510433	1.01483375846142	1.02168384403677	1.02541271709107	1.01719833611421	1.02134155830533	1.02338195318601	0.999188421119753	1.0052415450411	1.00597307662174	1.01493116794013	1.02623416582217	1.0136072371641	1.00875003860496	1.00949081081932	1.00021280215295	1.01409688663718	1.02028494983897	1.01225922983025	1.02624046196739	1.00762536146049	1.01050594458828	1.0224090872422	1.01097155498481	1.00170868784018	1.00435645305319	1.01947026404099	1.01091959455478	1.00687611650641	1.01156223954007	1.01481510771012	1.01323100565391	1.01438668054848	1.00779896003574	1.01803645498766
YBR200W	BEM1	0.770327317606745	0.799254681923897	0.744384859904157	0.802442279849128	0.789289999997655	0.687470523012603	0.774644532935836	0.744396303977458	0.767494451194487	0.813791791691009	0.683703259322004	0.793459016911779	0.750129484874182	0.715766910100788	0.751512731052786	0.757937881105125	0.792007263509176	0.747480090247333	0.774172750437244	0.766748758924314	0.820749253054108	0.741614215456828	0.777309864491454	0.767537418167046	0.76320441674788	0.79332116016291	0.68249839586703	0.764343625632444	0.735030197041682	0.775256104723375	0.753382150150605	0.762450315471707	0.785462856885123	0.778429806899397	0.719857424703673	0.751942228790623	0.759434039727311	0.752798828529036	0.791842458959863	0.717586713595712	0.7199865137699	0.687415956965086	0.737254319568915
YBR200W-A	YBR200W-A	1.06608923535961	1.0604277898873	1.07270736265387	1.06808660346939	1.06158556618194	1.04047572953472	1.05426619561286	1.06036103998377	1.05258962277977	1.04980043875327	1.05694840669833	1.05622692648186	1.05320862628437	1.06198609518855	1.05056079214064	1.05449376490606	1.0681757561312	1.05817727561624	1.0729641615654	1.05681202572522	1.06194153511026	1.06617782250704	1.04434532264467	1.05668934419304	1.05275278748535	1.06576573680249	1.06462588134592	1.0563350434667	1.04942080525468	1.06052948107428	1.07128554620123	1.05868915615132	1.06649236657241	1.05833498162329	1.05153204372723	1.05757339160474	1.0608969789808	1.05009273238094	1.05267501504928	1.07294101046309	1.05348635868101	1.05171489939445	1.04832759136099
YBR203W	COS111	0.945071423010228	0.96497165210879	0.982969483629752	0.974715693318132	0.944523311363526	0.986624505967404	0.972301832594123	0.993528184889302	0.984281774171149	0.997683046170102	0.970435123809447	0.976193803549771	0.965571018078843	0.988695380739944	0.971887099624673	0.986648220039078	0.939187700248508	0.953432942161047	0.966695631951634	0.971089001240961	0.967718034918387	0.970728342202707	0.994286021861022	0.988552189676443	0.957817461011859	0.951572278832757	0.95223132839041	0.985243957290071	0.974728122072816	0.945494826861023	0.970672342278235	0.958189622287672	0.944677813090723	0.960280853430864	0.935007182605199	0.968022937085261	0.981395176091694	0.960781747830361	0.970379428775686	0.961848434950317	0.966174566029934	0.960017720176039	0.956051002463412
YBR204C	LDH1	0.975851645238899	0.982047502177971	0.990715562923738	0.987292572302015	0.979295622878849	0.970862048705051	0.981652976460702	0.977935985177465	0.975468734699399	0.973190889631111	0.969458914515814	0.977186268651686	0.969925744041054	0.96501495146782	0.964505080941176	0.984620266580872	0.984274498959563	0.983962481100082	0.983256349725439	0.982550136712934	0.988399371170469	0.986286538002135	0.980460299994035	0.981009997863299	0.984786650727969	0.983604142726926	0.987697289212892	0.972324684683131	0.974862284580332	0.969574263032415	0.973466878642256	0.978562471268986	0.990318107957465	0.986096625294442	0.971910254131474	0.979497542268006	0.980941625798453	0.974803742453266	0.985030570572222	0.980163717691816	0.975594367267493	0.974977152787924	0.9838393041963
YBR205W	KTR3	0.987835020857663	0.984726171940918	0.994312432471357	1.00238648582587	0.998572858551028	0.991197737015916	0.988309032728493	0.994215165140961	0.987424709447994	0.989148445057937	0.980235403681561	0.984596708138229	0.989023847419945	0.985882780736046	0.986869499427334	0.990811225322401	0.982755022932823	0.986174996632952	0.988538864907151	0.988883983965923	1.00331213517627	0.990573362936336	0.976327443330188	0.985869864216142	0.984819281225378	0.98893902597811	0.993437439940195	0.982946361616628	0.983576410718298	0.981399173462091	0.987634433973355	0.987018467989834	0.995258825572202	0.996803666389952	0.985894488150992	0.981179472785791	0.990683028273887	0.98416097859118	0.98810379326712	0.983694505365441	0.987606606259968	0.98464522753875	0.981812573296252
YBR206W	YBR206W	0.98069333725587	0.985254039663943	0.982990495802717	0.986417961420266	0.989880993533133	0.986333814659594	0.984279131844581	0.989535018958168	0.985504060540769	0.989542705098065	0.979009687744979	0.983165253217327	0.98205447599454	0.988915935221787	0.974649357145794	0.995417742257582	0.983245531666007	0.984418642868169	0.986281440975554	0.977525361123592	0.987094098683236	0.990562864519995	0.990992597519401	0.997976561427074	0.982850070407385	0.994637408775602	0.9792588353272	0.970132595046458	0.987440738212423	0.984781364411919	0.986905939675196	0.982053198172941	0.980081458627147	0.985655597560068	0.976443631858578	0.98137396471259	0.986524982764513	0.973986911463246	0.988369103494617	0.978964293251184	0.974599390137678	0.977376926722229	0.980919124667772
YBR207W	FTH1	0.979876620482241	0.973366875046046	0.991157323507278	0.991761759254926	0.98310007407573	0.967133867649353	0.979628167178784	0.984007411940139	0.971503089920751	0.98000292704353	0.973040495106539	0.983987031523668	0.974102817502711	0.970805168926503	0.973456459438375	0.981340872116911	0.987079583588128	0.983439731658366	0.979710713096013	0.977940897997853	0.991030273587769	0.988068139238923	0.974133306122966	0.978120688435479	0.982539758842775	0.985779574470249	0.98654001954668	0.986523422105507	0.973551821805829	0.974668973000768	0.977354253295649	0.986918831881809	0.987831358163867	0.989341065315073	0.979183676198685	0.9810623352884	0.990105137975452	0.971623466092011	0.982639838052622	0.970265316633202	0.969009316240729	0.982162703230383	0.982744120617937
YBR208C	DUR1.2	0.766364690064904	0.819766064991669	0.830216640926506	0.797031706671297	0.718985682502909	0.817914583241396	0.80506333465427	0.803622284993143	0.738548903869103	0.747555531439133	0.809715924514423	0.772580430964341	0.78607691330798	0.812162165815534	0.809428493918312	0.765628556840994	0.800085346705902	0.800204549904178	0.83880826959316	0.74667969481964	0.697680239821116	0.749156380071928	0.729491709051111	0.81416151740049	0.821806801421617	0.824573055670113	0.792896705256816	0.828293384498978	0.81772274829059	0.801914535484978	0.829613831695765	0.862267932460207	0.845493952336596	0.840561334585869	0.812758985734011	0.829899018940656	0.846485995652558	0.806243773641226	0.821863334149333	0.834073092130473	0.770910787788775	0.832201304343346	0.828582179846008
YBR210W	ERV15	0.98937975190809	0.968223998129507	0.987010820738263	0.983347142636139	0.955478120376189	0.973913355961154	1.00121180197928	0.987017692998855	0.972285086152173	0.981772083452365	0.946361168461785	0.973214670548877	0.986317419113842	0.972453366706785	0.976187486029949	1.00119096050484	0.95658160525242	0.969794687938447	0.982764859675027	0.984447846897543	0.977759898365652	0.992381352673702	0.983398311518977	0.996511557614117	0.973142923790177	0.985973020284216	0.965989461992148	0.985825600290412	0.961563484650722	0.940358715169906	0.975805261397783	0.953130796364935	0.974132247247104	0.978646636933108	0.950234174466901	0.977142027206337	0.983526068895715	0.949532696415471	0.961471094810005	0.981208915775356	0.95246443781716	0.978956600697864	0.971335493900758
YBR212W	NGR1	0.982145155562869	0.957071858326443	0.987315114202629	0.980855338467663	0.981333062355537	0.965209479582377	0.96635756873249	0.970201662024336	0.966117656623833	0.973670679930281	0.965667249961909	0.962788515315698	0.965493236853654	0.97458381418341	0.964032424581696	0.981759396167367	0.982034643151257	0.979530925510568	0.978284293961792	0.974340232663961	0.987366037446255	0.987222540858856	0.97704875810953	0.979730783482174	0.976478916128187	0.979990330771875	0.984635596473636	0.968978475354615	0.969659411407306	0.958126536887155	0.962425467994982	0.958033943539541	0.966118260311144	0.975362821927035	0.965100713524313	0.952309593485616	0.963916182330669	0.965645493618827	0.964537576186383	0.975826449585415	0.96781791938167	0.967763036982998	0.967168481529194
YBR214W	SDS24	0.979801043218289	0.969383088850979	0.976465563039542	0.98933604102975	0.977044456287878	0.95389902585153	0.983914519834143	0.98872326495295	0.978638761498168	0.986767330546789	0.974193590352717	0.973899577465939	0.971455731898863	0.969025587900019	0.966366690907969	0.983399657787248	0.986881193209161	0.978427801232257	0.984679194115174	0.970949372751929	0.990116392260443	0.985356543796102	0.990241557908091	0.993449899867199	0.978176177043846	0.976851779731142	0.972261828313345	0.985560196470024	0.97210436589867	0.972417312520282	0.987420838052869	0.977011830906018	0.993518513817911	0.98261887136049	0.985892324083485	0.969956725445076	0.984259948759143	0.981180077867972	0.979738494639758	0.986867206495308	0.969562893009205	0.980603809901533	0.984149562315008
YBR216C	YBP1	0.976869794039978	0.980003903684899	0.991674693260962	0.982830215202086	0.978222794840089	0.972722043142789	0.977543853910118	0.980264747240658	0.975972952979946	0.972674161669465	0.967978444747694	0.977456722841808	0.972764409638623	0.977787921069459	0.965109626828939	0.986711361931095	0.975205026154058	0.977750811774284	0.980689376349913	0.978590350643637	0.989063851409679	0.975511186003279	0.982786197722933	0.994181604910508	0.968730530287753	0.975691834378093	0.985118576771567	0.976407671901357	0.972492790384882	0.969968512818063	0.982978488604539	0.980270380150738	0.988183304108548	0.982323615329662	0.976610043484444	0.977101817088233	0.995689549672357	0.976583679438893	0.971728117942146	0.984489615675584	0.980312423782527	0.97298063948735	0.975660794594932
YBR217W	ATG12	0.961912580761038	0.967295977183519	0.972565973645666	0.970234981273084	0.965439876201598	0.970189708472514	0.970027564036597	0.97200421986946	0.955124758415759	0.97268856532694	0.95779274346849	0.958322423072744	0.96585001472389	0.97243195674655	0.973601394763408	0.972815200209614	0.974614392318119	0.967462390059643	0.958832833870989	0.954952160299177	0.979912769584189	0.981872572083269	0.971306646726498	0.962323827940304	0.960054703273007	0.965749111753902	0.969008706511433	0.947427374707409	0.955574969279863	0.951246132821096	0.946043312128715	0.9523990707548	0.946232219215846	0.962573436575945	0.95256999526873	0.946733154589202	0.955646182365386	0.948987493119213	0.951000576347625	0.96253238703385	0.953650868778838	0.948038786688364	0.95069406189911
YBR218C	PYC2	0.9922337588489	0.983625287863946	0.975835924199135	0.982726040216961	0.975682383501573	0.977406484002594	0.980694443416755	0.983167196761383	0.980847484484003	0.984243059467759	0.969076483997185	0.972496302318022	0.976822274319618	0.973667048985188	0.975210367943102	0.980922207025204	0.988630907381395	0.980584776663435	0.981611328906668	0.975118024569153	0.977960772614047	0.990714475147575	0.974868079769775	0.98545038683641	0.980051707725692	0.982592836063872	0.98463308623651	0.986035790230123	0.969648939561203	0.980889369073462	0.982936837643853	0.97854791278488	0.974224726065553	0.978563298556058	0.976137248874782	0.972774926726835	0.993133915754397	0.983534570797058	0.985524574025584	0.973649657004201	0.976879640736216	0.9815378294477	0.983263748522981
YBR220C	YBR220C	0.959358877348545	0.958030525073599	0.9763948156268	0.95742984648724	0.943365281225895	0.963717504506021	0.972665717807141	0.980635632632385	0.95350178751736	0.972405244756624	0.946470766750867	0.969601167743607	0.968242722821751	0.96601295128955	0.949975468759282	0.989865916713406	0.94375792519293	0.96057501132395	0.954289858274276	0.975135961731232	0.960014587510165	0.978567161568945	0.975243833557507	0.985191631877047	0.955341397832449	0.95766565053871	0.945936602193637	0.961505630441241	0.945678442522748	0.926219130040405	0.957285129941389	0.936446461551298	0.948929737570533	0.949863882764867	0.925721871131186	0.936934739440604	0.979737046113341	0.947367483195154	0.952569086577953	0.956042840253639	0.945462543734586	0.954087717065733	0.957932866320034
YBR221C	PDB1	0.787634701023866	0.754587268199877	0.761073489733699	0.824188528305308	0.853368392396536	0.756422657821147	0.741279193278331	0.761126164075113	0.775496640470997	0.854912652172993	0.840310436025313	0.765364606036101	0.750666963621818	0.759153775270632	0.840100014576167	0.78687220738605	0.865802691747128	0.832108769908002	0.839049071375404	0.75573795951301	0.788385558968579	0.75830998084523	0.766077415626608	0.784865890032837	0.792361611613412	0.847432224639706	0.808256756509127	0.731013940988334	0.80997900977287	0.817592282920462	0.782439461276078	0.853519349226097	0.865567644768044	0.856912948379843	0.864071382045727	0.837898005210878	0.759981447169583	0.853743571852498	0.844688586526257	0.850284616565249	0.852725669447023	0.845283384944404	0.866854579137551
YBR221W-A|LNB	YBR221W-A	0.926838793251742	0.908679063281574	0.987046081656481	1.01393522524185	1.00171407060342	0.906532563001268	0.937083379472402	0.922450536039862	0.942278590303123	0.965890147281494	0.976200697654477	0.943209993463268	0.897515698325385	0.921398181923746	0.958822682920471	0.987764149607924	1.01411717890787	0.985603313326379	0.981393204290288	0.902915801138304	0.966913883076028	0.96558199167337	0.935442007322004	0.93305829013213	0.937051954871647	0.913955933670509	0.945871105933106	0.889055907908766	0.923482023603258	0.938505691574461	0.94611612584274	0.979863608885775	0.956630596801467	0.971823107483216	0.98009991211773	0.944532088599021	0.946199073858222	0.959760043338479	0.962284827116317	0.897724761092684	0.910878490353235	0.941855820911533	0.947407782427243
YBR223C	TDP1	0.978988129960976	0.985015680319106	0.990049994345912	0.995596806681044	0.996157137429552	0.977848258863088	0.986115519239992	0.991618090055405	0.981256117902682	0.995276705212181	0.982485424460546	0.984870981765526	0.980020214197788	0.982749783778172	0.979893513360875	0.991691493367899	0.993916514618318	0.982471048573866	0.992340508477757	0.992014645324528	0.989307458516185	0.988634938870385	0.983812415219495	0.993564480231343	0.988265896032931	0.987793687533381	0.989895969418256	0.988120052720594	0.979356592851678	0.977655566539981	0.985092605106914	0.986765921799828	0.98604041331504	0.988522104132295	0.977440912100885	0.987259226440028	0.990605521117681	0.976616840102773	0.989654442702981	0.990412102478725	0.982313460613659	0.988067404994199	0.987489105979122
YBR224W	YBR224W	0.962626710720325	0.962003319158767	0.975383340116891	0.97177979885547	0.974587209448668	0.978749232742815	0.957579049823344	0.980823163714158	0.979491516049454	0.970295246392171	0.975894137641949	0.966816645108517	0.962202446388168	0.966843697043204	0.962343057754664	0.975729844450493	0.979240718353872	0.96326895220501	0.971482602478329	0.954314636383261	0.981593030364805	0.973167115216998	0.979490898203639	0.974096524122034	0.96244299585863	0.961617811530684	0.963788029673695	0.969307932663167	0.957382862870113	0.958954740273501	0.96899501542277	0.96778919992019	0.959972780063025	0.968046599015288	0.962119787468329	0.966184757434196	0.963083239754565	0.964909558541936	0.967811066428579	0.969407725443714	0.962082066707254	0.962023638846453	0.955841173613161
YBR225W	YBR225W	0.991392715819504	0.988249988663726	0.99923980869212	1.02020603492901	0.992523329871749	0.965849572449752	0.96151523522197	1.0036362076883	0.97372300904387	0.986947206270523	0.973850341923128	1.00157784379873	0.976766945065534	0.986390434775448	0.982038385428341	0.998193794322217	0.997390803752363	0.978540230654502	0.990776986978068	0.982302391984449	1.00831186568136	0.986364814748105	1.00172642592052	1.00125476077627	0.97410816056116	0.982995533589907	0.989124309874872	0.944079608285231	0.955172985286861	0.983709948554193	0.980354106494706	0.977936480768079	0.996778340052036	0.980219093452874	0.965482604503446	0.991150662229398	0.995799074684806	0.98865373605527	0.969718083991386	0.971460745411474	0.973888728445904	1.00695829314626	0.968385500576336
YBR226C	YBR226C	1.01101955185562	1.00027009148312	1.00053366486702	1.00887923356368	1.01211049825861	1.01201175212785	1.00580305574765	1.01442643801033	1.00486212333822	1.00667672523548	1.01272290576425	1.0086606823934	1.00487760242155	1.0123678846612	1.01005768024048	1.00036470487242	1.00365567323211	0.999138411468523	1.00844210596688	1.01084701113463	1.00865123849844	1.00070033688586	1.00445307203392	0.998043336323827	1.0024459409293	1.00584767919816	1.00851996300266	1.01254219580582	1.00278590733506	1.00118318221889	1.00192356899635	1.00295619307249	0.988073804466432	0.998653615496277	1.00510853940392	0.992975213359215	1.00240544315848	0.99976141861393	0.996731724508736	1.00223680902352	0.998340902573523	0.995816400454544	1.00511735052702
YBR228W	SLX1	0.982615770360307	0.956016702363288	0.984729821708187	0.978780776226622	0.980611846732536	0.965282767613903	0.968037371095939	0.982711459659093	0.97354422315752	0.976563231249066	0.967211395608867	0.971258659305628	0.969375934791496	0.969997194995289	0.965133865756345	0.98088055082431	0.978271531967424	0.979431005950527	0.984914053294778	0.974156549296833	0.984206736924088	0.989789245277549	0.982728754666521	0.979840273120227	0.970284355301001	0.975365351811281	0.983228268089813	0.967578291324799	0.966377123918761	0.96787842597913	0.976547602535593	0.980248335191173	0.969355106652019	0.983051715084821	0.967405680819019	0.963380380543391	0.974680471129137	0.965017540808998	0.966834797674317	0.977909393970762	0.969730246214558	0.970019986567379	0.969746351109541
YBR229C	ROT2	0.988365723770354	0.981550027613098	0.994591874577056	0.989903620933695	0.992921606075692	0.972123200050872	0.970628695736665	0.977266094330836	0.979061023718941	0.972898379785946	0.966231221778221	0.993770699933901	0.993666046746133	0.989843776846832	0.99183843494272	0.998790984269486	1.0012790933866	0.98698632206915	0.981895788510398	0.951769534322816	0.993152172215854	0.987388699068258	0.969561989882287	0.979676367434221	0.969953734903926	0.956243665129287	0.957802123181773	0.942861248460946	0.974320980824899	0.945201045723264	0.942224989243771	0.965116129734336	0.953524767543776	0.977076212370243	0.945202369362819	0.957669935971526	0.951059209371011	0.960290552499635	0.94668179547982	0.963815668083698	0.966962512238411	0.947351209898482	0.939717143068317
YBR230C	OM14	0.972809730433405	0.96935465413668	0.975315478982358	0.970521397619241	0.977164198473604	0.965446196909173	0.977963185401198	0.972905355321757	0.971588333219005	0.965227763656889	0.963029277382562	0.976786810196263	0.966832765278824	0.965509504571664	0.975675080332224	0.97835630214024	0.975983982752984	0.979242338879089	0.979066307230177	0.976192507562638	0.98220438360569	0.979949723477832	0.972118753309122	0.981658644118587	0.97761642692549	0.980390600817522	0.977768061674856	0.968965045033961	0.971724800783624	0.976513988251664	0.975134709606196	0.97527281991896	0.983019530746427	0.977108770063531	0.961913609703641	0.976443761866204	0.973547814841067	0.973836533227339	0.972425538497224	0.980377821085121	0.976740024803189	0.971581652721933	0.972305210135133
YBR230W-A	YBR230W-A	0.988368447607153	0.978118575296603	1.00352226466644	0.988832139355979	0.989080689710857	0.974726367486151	0.985112615208178	0.989353168844256	0.983608813205157	0.99380240205225	0.98360467915733	0.978923357752334	0.988124399569471	0.98700419927406	0.977100211008477	1.00464946531326	0.997030627475333	0.990854487505029	0.988135265019619	0.992313970359025	0.993693391056529	0.999349270189222	0.996123683366521	0.988019322502012	0.986408241620891	0.98595592141398	0.989312442253452	0.972520281693652	0.984544547737871	0.977585682103634	0.984256845607016	0.974915618479925	0.987265833170878	0.989555023789257	0.989778946337375	0.981171838570656	0.982550681895899	0.980206523891271	0.979360310186456	0.976518418564302	0.979220274471938	0.985007174682248	0.978954682175049
YBR231C	SWC5	0.907942180536924	0.892961918959626	0.919697529280043	0.93063358721059	0.906129991122815	0.88679043648927	0.894487296425985	0.90732578186944	0.885865443882892	0.912777396410974	0.904955596424845	0.907216837105335	0.906371065246761	0.882008735264358	0.893326844031305	0.91593371793322	0.928949076465164	0.91707365903225	0.916347520282389	0.900643373023485	0.920351498524924	0.894175970850315	0.889522631674958	0.903615708677316	0.90797502693777	0.908132664805598	0.883680188715341	0.872663549731543	0.871596456889957	0.899746130567174	0.900860544017722	0.911014864715805	0.90095732685471	0.914388490038875	0.896226750469552	0.89688521942236	0.886720239365788	0.905578385529276	0.898412604872398	0.911987440573377	0.900955333682923	0.91495648435158	0.899504697387894
YBR232C	YBR232C	1.01503306922227	1.01835991994156	0.999421054133963	0.993324299980719	1.00369154644474	1.03088996772061	1.0221987693975	1.02023883115279	1.02995646294819	1.02045795723352	1.01442186600728	1.02528493243796	1.01988638602111	1.00606811308074	1.02539461110034	0.989837788915578	0.989969857406757	1.0025034088009	1.01057587568217	1.02516970492256	0.999183297564386	1.01056474819405	1.01538107267051	1.00963402576896	1.01171925566108	1.02353502079776	1.0117716411013	1.01133781846397	1.00802047264975	1.00951564965495	1.01741821190228	1.01416546684238	0.989289035129785	1.00872590087271	1.01237807510716	1.0051441151071	1.01126073120662	1.00822503567193	1.00594612817009	1.0110962750961	1.01095611854806	0.998426194011798	1.00317082874081
YBR233W	PBP2	1.0174630048066	1.01613479402086	0.988792616242802	1.03449622551545	1.03726143457002	1.00157113350863	0.988648374129344	0.983009302249094	1.04068332377358	1.01309075904685	1.04018858475721	1.00816414014258	0.985612593642049	0.964856720499425	1.03332707949472	1.00467086588195	1.04142052381101	1.02853956138901	1.01757768346168	0.976368578195324	1.04106975269474	0.988263735115055	0.996153025541512	0.972626904185176	1.03323889437945	1.01807238266748	1.06500332629031	0.944371654685648	0.990327103692009	1.0280917187395	1.03782639338236	1.03964040673649	1.01891939059729	1.01431039795139	1.02665662198037	1.01636283513444	1.01270794781401	1.03367489226371	1.03724476644541	1.01441720117126	1.00077998239127	1.02832471976861	1.036384799679
YBR235W	VHC1	0.986149618944109	0.968112999373968	0.986411963479658	0.994347300932678	0.979223549042533	0.969920741748358	0.986576156375344	0.978517901621893	0.978077161197218	0.985046809429266	0.986431497215518	0.968661371665624	0.973329044817095	0.980553717220681	0.978239096672389	0.994743419082937	0.987394095554833	0.984654191371773	0.981279859427037	0.976057184162779	0.993015407167277	0.989505579487225	0.984349839304652	0.990861585395674	0.978733660366141	0.984536823685621	0.979822990477535	0.976595852409389	0.969595364554537	0.974457546026205	0.977607085050824	0.971435577384421	0.975722576422551	0.979591103939173	0.969142777519731	0.964453098263311	0.973721710533573	0.975934153788393	0.983781372803418	0.986739250880375	0.977720538362384	0.986466788597889	0.972743282891094
YBR238C	YBR238C	0.976496845402338	0.957616252860926	0.971171775086782	0.973561843260406	0.970518558537742	0.965742000262333	0.974074414432575	0.972580909421442	0.973048489981301	0.964035161957741	0.96911683867632	0.976034781566915	0.968810124800435	0.975390785567559	0.966732930006209	0.974301679259666	0.984631534686198	0.9805995689269	0.977131851043839	0.971609770363817	0.978307967891961	0.979896882968768	0.975549443989897	0.98506640349598	0.969057433332933	0.967848673282892	0.973229298734529	0.953555759963524	0.961180141387247	0.960521930524341	0.959378942593019	0.96185262644651	0.967205941978537	0.975420441965028	0.957544003206236	0.964014432626062	0.962867807360742	0.957307445652066	0.96980077298805	0.964874226263943	0.949496236782029	0.960417605319129	0.962239170225159
YBR239C	ERT1	0.993973760231351	0.988753628278068	0.997728076474021	0.982318719243504	0.992746612225149	0.987773847958704	0.995597871983599	1.00163285914439	0.98796654939714	0.987972086450956	0.984001180085418	0.98876440664026	0.995038493031743	0.991758135490621	0.997408224203081	0.98267005688964	0.99911381706493	0.992957776310973	0.992313730477213	0.998325870923087	0.991029433053666	0.991660686887451	0.988376406099837	0.981819350390895	0.989465490260147	0.998251802348863	0.998707137947717	0.985101742579566	0.985876429732299	0.98227685358467	0.980103898123947	0.985482931818129	0.973421815064334	0.989431443033527	0.983579380167167	0.992553960305619	0.98037132098636	0.975150806704222	0.98054331380411	0.980593147920887	0.980218387069993	0.984572596901957	0.980598381115043
YBR240C	THI2	0.98938622516828	0.979381635179091	0.994544135879268	0.997985201694396	0.979867530782385	0.978666517341625	0.989667665797992	0.994615681729295	0.974956113863692	0.994820732371796	0.970186619210162	0.988075441282573	0.990848954208557	0.989199600393987	0.988055098533824	0.989592244862736	0.983531302169833	0.991895369045033	0.991282461349696	0.981714713377085	0.994356734448965	0.994012984675636	0.983396668268934	0.99419297028988	0.988802396528844	0.992895595086461	0.995042746216442	0.989421611567283	0.976771437378364	0.973436451081542	0.974065743455541	0.987877024552089	0.984642441243508	0.987200532080989	0.981695374488971	0.976452984593728	0.989140322114581	0.98784050499092	0.990419261051007	0.986145533222926	0.983344149209715	0.983098878211762	0.981173128171739
YBR241C	YBR241C	0.990994402819206	0.983820550322212	0.989178599042023	0.980311204938491	0.965562790268453	0.977188872797548	0.988416915597037	0.985912281784961	0.970370712883031	0.97605385150934	0.963409176626872	0.976794059417852	0.982422554315181	0.983294767800539	0.98006367613674	0.982761812138605	0.981779590397417	0.980369260425415	0.977285514855452	0.991870132577467	0.99050969709686	0.998791870123248	0.988705495760712	0.991368395689657	0.973852549632752	0.972476347540522	0.981770374617304	0.988837090175326	0.976751458418648	0.952000504025679	0.965007689997952	0.969284399661153	0.960166032940265	0.985786594377371	0.967135242915037	0.973832780398155	0.979452800081184	0.961765832324941	0.968949098445786	0.975550404238455	0.963516032970596	0.975537194850768	0.959969435310068
YBR242W	YBR242W	0.991991425296234	0.981434141724585	0.997814848506942	0.993492583476054	0.982502480483502	0.99233037771018	0.986195597529038	0.993670927025167	0.993571445619326	0.990972781938175	0.985128532310498	0.979009596303832	0.988878033033643	0.991093409841215	0.992726236520437	0.984032003271748	0.99253256925728	0.987041704793155	0.988771166797161	0.984566035025139	0.994386401998497	1.00086517275708	0.996699061531239	0.995094176400591	0.985857087226314	0.991350004601594	0.996914333535025	0.973902571633404	0.98564496492454	0.981843496351162	0.977863872729938	0.978632788422873	0.980395863209641	0.989235927129526	0.978800494845551	0.980868088942369	0.988769586245128	0.972580020317675	0.977535462430235	0.979556690515307	0.979887775588627	0.982296674940209	0.977516191446507
YBR244W	GPX2	0.996888435014055	0.997064474462436	0.987982631697293	0.981964048369004	0.994803762165816	1.00806785694214	1.00654425089408	1.00525861790288	1.01844836607138	1.00280457032936	1.00121828809845	1.00425272251034	1.0098351615875	0.999357698873092	0.997118878009491	0.987089523490398	0.996359234502817	0.997467517282508	1.01048269323624	1.00283926920439	0.998791267795091	1.00952415589048	1.01156971307237	0.999808265656363	0.99710132396111	0.998637051261118	0.997490174305042	0.997595132923838	1.00645592191357	1.00240418811854	0.999213217851598	1.00525035627151	0.981343675162618	1.0029506623859	0.99786624290343	0.991572340590905	0.985814877528732	0.996228222838327	0.998488441109756	1.00850836679926	0.993598224924797	0.983798182569901	0.997025780454878
YBR245C	ISW1	0.96716648304974	0.961584915015741	0.958980285114728	0.970009581769054	0.960123620669057	0.96874463943454	0.987066246707641	0.969903943464775	0.9820924723594	0.970771721807063	0.968597039887293	0.979822136105559	0.964993724602701	0.962655763653369	0.978129362248986	0.960521251866544	0.953500612674024	0.96593213592805	0.971074598657272	0.979320179289417	0.960646641956264	0.958787679072382	0.964639746824207	0.96516481166906	0.96127546592271	0.96909910300543	0.969468714628787	0.964384384175367	0.955054236338276	0.967822037648855	0.978474057083688	0.975899347312976	0.958722653572814	0.963107840017099	0.947657256248831	0.972130707307498	0.966777747938033	0.963351870929209	0.97232683864188	0.98158486022675	0.969595985438827	0.968935570338108	0.970944155297174
YBR246W	RRT2	0.95950874758257	0.954260257136228	0.97099546437623	0.962465662425564	0.957153894733327	0.963109771770632	0.956811930976642	0.967366819777268	0.954134013878292	0.961570069876438	0.952222150104848	0.965843311177778	0.958979629192104	0.952480354285811	0.9637009902339	0.966040320411454	0.967505051090192	0.966285071881741	0.97163206241678	0.957263111516157	0.964393882246905	0.970650606373299	0.952126766193887	0.961736100247588	0.952949139072874	0.960494135185776	0.974916388281847	0.928915054630248	0.945341462753245	0.935919293911889	0.946240675077191	0.958384063809343	0.949993703839008	0.966196197622005	0.933168562133251	0.953784065874771	0.937817167839915	0.941173182677976	0.942432102700931	0.951843844145823	0.95117719598168	0.950390635491646	0.943391007234464
YBR248C	HIS7	0.903550834077491	0.911754482993098	0.892499668782574	0.85268145531529	0.868604022976793	0.910219244571954	0.889711830373584	0.892906732443732	0.891666143162645	0.902709366622531	0.861122846945747	0.913166350620886	0.914873865069574	0.858182954135033	0.923077844035622	0.872222612615209	0.845041072455322	0.871721000942833	0.868157566592199	0.924540483954009	0.908609319189552	0.857665182817756	0.775805571565555	0.893598423672122	0.869071915284516	0.900847853324651	0.818500545478467	0.841651042437845	0.851562180788845	0.822158032903151	0.792462133445637	0.849864213313334	0.854817319713391	0.849296524361045	0.894305435599297	0.843834788790316	0.838600199009333	0.876248187766776	0.867401836312116	0.861096828450179	0.878241665047873	0.866268796692121	0.870697214657778
YBR250W	SPO23	0.985436797736698	0.971651928982138	0.988515593405235	0.982417023159474	0.986751289733295	0.973143969006234	0.987264503940947	0.995248097584065	0.976960154006318	0.9748745588181	0.982852608119278	0.980295918978294	0.98605354091131	0.977917088327449	0.9790210082978	0.999688358055694	0.997937939185099	0.987403698260897	0.992739104548216	0.98287277730972	0.988586544234741	0.987427703075352	0.991993165475074	0.9864505616236	0.981311729735238	0.984934124764312	0.989197129019864	0.985293356251699	0.976627060004173	0.974146838767313	0.972263984045885	0.978747165883615	0.976131353709014	0.988458441320831	0.9783416457258	0.982052682882538	0.982430268229536	0.979315560736294	0.981302169901729	0.980271905268112	0.98237863375462	0.978460693282604	0.982180989284406
YBR251W	MRPS5	0.872278969354072	0.880216992939736	0.911893400939047	0.901518275644203	0.877096838003893	0.868885155623689	0.869595675944331	0.866101447142169	0.869946635217731	0.882688635931379	0.898403405701242	0.847636686463779	0.862343925470756	0.876830453273024	0.859132563119701	0.907872362544077	0.894643996013046	0.891141515048219	0.910770236406003	0.865062245070913	0.836291789020235	0.868844134426603	0.899469346383795	0.890355804113528	0.884761453503988	0.889105694249916	0.871991813012342	0.895151614006934	0.886267549102136	0.88477462458357	0.888165808636322	0.905555703172631	0.906895623190129	0.894084676861103	0.896219899531653	0.918218402697477	0.910527004608318	0.920065486225843	0.900666239489144	0.939046524997754	0.898219154573335	0.912235233611949	0.865888061862713
YBR255W	MTC4	0.975043054813966	0.974435054540488	0.980789722814041	0.983850750365521	0.979755744690057	0.977084991967144	0.980532767708607	0.985605749564215	0.988371197738169	0.983279246610196	0.978318198287007	0.974954547806085	0.982198997969044	0.980870662154771	0.9620275824965	0.977491907210339	0.977109746609422	0.976432252632344	0.969934765591645	0.967093404246374	0.985701055785504	0.988583490993807	0.991191667241188	0.982655862755643	0.974319652165368	0.972285611259651	0.990243153019184	0.94770327851882	0.972431042078937	0.945794674905172	0.955021144343439	0.958585459724133	0.956255891754242	0.98125443735098	0.96077937125566	0.942174404642148	0.960380606619188	0.948248754779622	0.95351033485145	0.962897760232341	0.948726390176823	0.95910054174265	0.94972166209628
YBR258C	SHG1	1.00005995569493	0.99196063277569	0.980010316471738	0.972812446083612	0.98713794918853	0.987199402604833	0.983024803489143	0.986978810170973	0.994638178983399	0.994151413996585	0.988178801340728	0.982989354352759	0.988933297651591	0.978724595335515	0.981274207973735	0.985904036670538	0.992386498792693	0.987469426902936	0.998767512981885	0.988475214520851	0.995242200836286	0.992487387257175	0.993075066955853	1.0006688711194	0.98145251580129	0.984716602058794	0.988445507052651	0.983775505848182	0.978123563296651	0.986099067010568	0.983746460078118	0.9790394850756	0.984327069365468	0.98771660945706	0.987425515962755	0.978276566387727	0.983041156765265	0.98562538963836	0.982815836430898	0.985126823646027	0.985521986231094	0.981967521651024	0.982501520916078
YBR259W	YBR259W	0.977297521819571	0.985845770463708	0.995166573716002	0.995946842602238	0.993200120777397	0.983875718545217	0.986684036804089	0.980171693410341	0.981545137835039	0.982128007113217	0.975421685394139	0.982541039056917	0.98616916048054	0.977244460974875	0.979814333868169	0.991437543196145	0.990704892000517	0.986157368807428	0.990686549857891	0.983145962080063	0.996902516599833	0.988346709156312	0.98665304392309	0.990155450426061	0.978134457627288	0.984514113314256	0.993302008291335	0.978877510677162	0.984262642059232	0.977095848440259	0.986187281894189	0.978848826459595	0.982843668231598	0.985098802833511	0.976894972450122	0.982275114137748	0.979743919792171	0.976706563452871	0.970034734322761	0.991379158407515	0.979946727571005	0.974754947523448	0.98583501427575
YBR260C	RGD1	0.986527465927048	0.970754789738704	0.992353343449242	0.983684444802882	0.982253977504891	0.966880957753901	0.98409469165792	0.989233797880207	0.991805132185896	0.987726091037464	0.982629168277621	0.978570393288	0.963642965174078	0.975591669441998	0.965095755744065	0.972139983486176	0.989427052883905	0.989911541010296	0.983162945500215	0.979473035556287	0.990731783358886	0.994822006676821	0.990248487060688	0.982030551415246	0.976006424202416	0.977003536228253	0.991211930486732	0.969908831765969	0.974725245509183	0.972407168908397	0.981644653860583	0.979209214343533	0.972139761199193	0.975759063831869	0.976851922086298	0.981229897070996	0.9722631161196	0.972148739207278	0.978938532236401	0.979492625987448	0.977067968045254	0.974849235116746	0.980729181599459
YBR261C	TAE1	0.979046243743873	0.972151250755826	0.971471788222064	0.981388828518619	0.974251241489263	0.955862148432433	0.976843567699607	0.977145357092127	0.966268039099709	0.981515943063521	0.960708814181342	0.965259622334831	0.966520733115845	0.966329026243022	0.959104808439408	0.977882051045056	0.985797970147219	0.97715846629753	0.991191156356845	0.964875261554854	0.988686711786681	0.974621470776039	0.976123920145649	0.976624662783842	0.966265586833549	0.967404942023482	0.973202677946293	0.965241954036978	0.973773745128986	0.971817907553943	0.9698706801491	0.975673784867055	0.976820035764877	0.974522616963944	0.953035787935269	0.968413182530391	0.967845704295015	0.958309250732068	0.96819567123304	0.971327002026463	0.96138431402978	0.9596105885259	0.97233571354985
YBR262C	MIC12	0.977857487083765	0.95863543206158	0.993045499236539	0.99972995627058	0.971785764861889	0.971291669334653	0.94973785906184	0.973639532084297	0.971942627040026	0.97576906835757	0.98439299675826	0.966943480463162	0.962374863873044	0.97263646194822	0.964318205221427	0.978567635827651	0.9883083231045	0.978603421558974	0.983517165656965	0.964563901178384	0.979130526255713	0.980727339896957	0.977201725248249	0.98044314318456	0.97557250413357	0.975597365618937	0.982323565230468	0.967233105029478	0.963151095516382	0.959218211898362	0.972026275114154	0.984149820657246	0.971975971181155	0.976006185814832	0.967016727162229	0.976041661299811	0.979118965030857	0.975013757343461	0.968614684870089	0.963428883582187	0.96716744551503	0.973926191699202	0.969903141021341
YBR263W	SHM1	0.928743074552888	0.911111481254786	0.945523261248854	0.931757472429366	0.910069915443226	0.884973763826851	0.943015321137301	0.958223006945927	0.957980120988909	0.945137485929447	0.948007927593963	0.919919287622446	0.904220384449192	0.925757258279246	0.906735206971063	0.919842246743933	0.917715298310495	0.934332572997746	0.905677022112171	0.936417194988135	0.955408355702348	0.957457058875824	0.9186066494831	0.962325122077684	0.925392836289304	0.934507048506906	0.948555158803613	0.971922302597883	0.905921129963137	0.893117415475232	0.957764560642743	0.922723400889656	0.946927351144329	0.914815455086664	0.910919244434641	0.91299248099172	0.955274994641262	0.91130514837781	0.958425260766507	0.922780055333632	0.929905610964149	0.927989334854642	0.951925940061979
YBR266C	SLM6	0.915705912124984	0.908779262110867	0.869167948272598	0.859184506964346	0.891668973929078	0.917360795765605	0.906111540623603	0.907728012601568	0.873435163701975	0.904549561626427	0.876161245717094	0.92059872869756	0.911035080012757	0.885774718135316	0.908978873219307	0.899695598722973	0.8598539902219	0.898397570323205	0.887057298699328	0.894014322697434	0.905316334836795	0.906141683578969	0.852382191125829	0.905055262175452	0.902570459225801	0.923882958805883	0.901855002041657	0.908643632036496	0.911017570400624	0.909675659547694	0.8923586162445	0.921064556412498	0.90927423728505	0.911950842538609	0.886812880678378	0.918394035914117	0.904753348391401	0.910123269741712	0.902346060116006	0.907511437141	0.907562389248542	0.906677896304548	0.891405789302592
YBR267W	REI1	0.856428292926397	0.881303760153532	0.864398866697647	0.854098883310541	0.868293816179491	0.885011436295146	0.873064701615103	0.910147316972856	0.87939652301887	0.864983747748525	0.818279062562367	0.882168260397189	0.871214500208426	0.864985819361032	0.904260815100481	0.867055153741611	0.875683096023352	0.875813936964849	0.885653567726987	0.855094673965358	0.871121366664945	0.88423140304397	0.833069590995984	0.867767282631494	0.893876107349674	0.880923268061269	0.889247619169957	0.825453927582885	0.87449375436076	0.873760491834474	0.878335447865401	0.880469340583766	0.883770711274488	0.888229125142211	0.847284311939384	0.904886895503885	0.894936045196224	0.879069644526267	0.849323433254517	0.875486688059368	0.89022571077807	0.867989829121988	0.893777497592703
YBR268W	MRPL37	0.878218927434283	0.898449464930834	0.942950133262558	0.944662000737904	0.931219817024854	0.860166567188956	0.904359669709647	0.903780172235037	0.930989894189509	0.91418283592948	0.904291869911504	0.870541392139794	0.884128090396541	0.924924326616751	0.886487328876368	0.940111354548281	0.935780204625939	0.926159570322283	0.93244433207001	0.879464615945172	0.910678564053381	0.899349921112252	0.927731570323189	0.926855064969079	0.909528249124294	0.916905072113486	0.874543313114011	0.915001426276985	0.922947018813264	0.908414668309092	0.924761939354952	0.948196531194312	0.934021893077367	0.933102899564279	0.928325777677068	0.922121755233865	0.935726127705302	0.923780149516932	0.922294111572052	0.93084180705857	0.929128044971326	0.927014596691315	0.931571130440797
YBR269C	SDH8	0.983759672025547	0.987186478627157	0.987892308958271	1.00035315969723	0.98480849690523	0.977401557899994	0.975138843805109	0.987747886906599	0.985240944208336	0.995612940413517	0.976322671297865	0.964046308406612	0.985083904338951	0.985805371538981	0.972548735926328	0.991511835411111	1.00085120593297	0.9913626883443	0.979715743810484	0.979372218532218	0.991799533278418	0.990517921503739	0.974252207252898	0.987235971603473	0.981148731611284	0.984539642813546	0.990467168413402	0.984978576854337	0.976856632930854	0.980017952548317	0.987989949200756	0.977064647624855	0.982017003519947	0.983973949319605	0.973867804001991	0.97697877587536	0.978915148729285	0.969434413422224	0.985333257714892	0.97481767340287	0.979376465031987	0.969395126284716	0.984961028027067
YBR270C	BIT2	0.995784380816274	0.987918177496551	0.991807416360872	0.99854704964655	0.994923685842866	0.993928162805284	0.987856651039037	0.992635170300143	0.984270399437455	0.989141778351193	0.975505128136214	0.99331980040973	0.998629728654026	0.994804922377081	0.992342415778595	0.995081432214419	0.992202885998371	0.990028518559452	0.994862621707808	0.976925761393065	0.9895931901063	0.988920001326704	0.995276615144124	1.00027550383831	0.985419349264608	0.98370404608105	0.975337092475034	0.969040708363271	0.981720666683217	0.97110669740297	0.982495764758314	0.97316747587168	0.980709090753267	0.988171206465748	0.982057768237325	0.976896803486539	0.984833230597909	0.985577822698144	0.984579301014059	0.989803216220691	0.991179089520027	0.989062876849704	0.990936625409106
YBR271W	EFM2	0.972542543937248	0.963280419798564	0.998135567732496	0.992707230462706	0.996723429767724	0.999404977295257	0.988739178195151	1.0024485024176	1.00804261867696	1.00621771721395	1.00818154274666	0.960532533605209	0.975568548748573	1.01336423920739	0.962808001343934	1.00457160403385	1.00565562010339	0.98798529722763	1.00175113484198	0.982837914584235	0.997269043907453	1.00504759505383	1.0008308422067	1.00050267416737	0.978706796259887	0.977559333849023	0.96443044837323	0.978128674275706	0.985171477640688	0.980077367679739	0.975435849654327	0.978383038290223	0.987262157724751	0.986260996111668	0.971599752974153	0.974780425695365	0.98636959974547	0.973013745316163	0.987162232352207	0.9874454756488	0.98207636053043	0.97717914362427	0.978637778024171
YBR273C	UBX7	0.998673843186508	0.988105152018218	0.989825468652397	0.999483773738042	1.00595567714506	0.980160352743898	0.995835546712415	1.00109553700416	0.992586585231515	0.991793194371364	0.986584721380185	0.984417146591828	0.991490737694814	0.999537183716063	0.981403048866503	0.994649974179768	0.993981276789782	0.989458391208708	0.991861684400248	0.998366425939559	1.00291671656285	1.00773588989899	0.99514942853135	1.00389395476124	0.988860419704548	0.990451845046379	0.985757739999393	0.978957436992933	0.98382418892692	0.96667424854849	0.967485962207193	0.969582514383442	0.965896165895932	0.982283859425808	0.968501164468079	0.974125590927998	0.976416338238275	0.964739975224782	0.975792351531284	0.983196911202139	0.971458095276882	0.973154197549699	0.977499705536023
YBR274W	CHK1	0.93131755865069	0.932845954513717	0.955420629144886	0.953322225134144	0.94478967291459	0.905935762638631	0.963469322328023	0.951963921830334	0.984484391195075	0.994528914803136	0.97288915985739	0.925347017566391	0.931200624934435	0.922292493945976	0.944106702693046	0.941044009262041	0.985283206977525	0.961122133603905	0.939784404787394	0.93975631841882	0.991857877550557	0.985830433109921	0.949110554824623	0.949746133968886	0.960637026723422	0.939936079757795	0.988637880438663	0.957791341848966	0.94857137468799	0.949803246075592	0.983557734553813	0.949657214770037	0.966541686771443	0.981747250452262	0.951236698597435	0.958553829103285	0.984330393946762	0.955799796988761	0.994016611793016	0.949757048394194	0.944194545351742	0.967810073778046	0.989866890938689
YBR275C	RIF1	0.96298280529469	0.946440251355184	0.962144555534941	0.970588317729253	0.953724888198486	0.943953961534504	0.96330963565786	0.947927605094446	0.963408079168653	0.959939042269649	0.951505671711068	0.952173500244293	0.955373111791948	0.952989636964071	0.951854869859137	0.977570000612646	0.978015049131079	0.96466556993488	0.971519267271345	0.957176485714219	0.984387261505077	0.979867058297757	0.971475915787194	0.96646380913492	0.955123099870396	0.960307632731905	0.965632906535734	0.958108327833448	0.946095026459325	0.961075512257942	0.961127441091589	0.97093727081926	0.964054553267975	0.966718720127286	0.953830814626711	0.962694583500769	0.968626277267379	0.964370112020044	0.974623509600967	0.97714658553137	0.971926639718858	0.965044019685506	0.960147155145676
YBR276C	PPS1	0.984340538172504	0.976262388360678	0.990695900185726	0.976545201428089	0.990240878932949	0.976500573320804	0.969102440404432	0.976348301798284	0.966367973177266	0.975461671303126	0.954831641514816	0.978455054371547	0.974295271599548	0.978984276808782	0.963835294487764	0.995511086626343	0.9950069365066	0.982652412360095	0.981505053061834	0.961415015280347	0.980623389097904	0.990657240017913	0.968967124999361	0.986424125305349	0.974229505599664	0.976428564058838	0.967651548250803	0.97050437225294	0.962501684853983	0.978025397926395	0.976903883075202	0.974479970704836	0.976798949493443	0.976597532741142	0.965603828246265	0.970499221769318	0.975721688101573	0.971002305962532	0.972908663332847	0.977395457550641	0.970854258017894	0.977011694047387	0.969057542857669
YBR277C	YBR277C	0.964765048219989	0.956925405041112	0.96704438317637	0.969345362116879	0.964811301334389	0.942373874369019	0.958790745172463	0.964366718634626	0.947429390599479	0.957950599721215	0.950563984559426	0.955319376624584	0.962125888008316	0.95757994692704	0.964757885125639	0.971974869873871	0.968365341249115	0.961233312859634	0.963582639700467	0.953728899887293	0.977782129318722	0.972818676923066	0.971902577205035	0.971055911009988	0.962571669904613	0.961616358776777	0.955353559594676	0.954438240788726	0.963628618345164	0.963728630739323	0.973399011473594	0.961695640986243	0.967627908572407	0.969608841289976	0.966936251155374	0.961057885336094	0.966081082122301	0.974378361393036	0.969373033627385	0.965512916967596	0.97489929982522	0.967250441036223	0.965694771194411
YBR280C	SAF1	0.98280879491682	0.987484844605194	1.00357060795232	0.992990593465528	0.981286287544597	0.987695748557242	0.991571357579015	0.986439539934055	0.987138013872613	0.983451345026407	0.976044768170125	0.977543753565819	0.986571289412799	0.985764030508391	0.981192491611644	0.998995965264292	0.992266381690249	0.982346832973398	0.995360351277572	0.986647566315277	0.983139028875702	0.997551680845547	0.995179137901684	0.996396991030303	0.983261425691497	0.98588630850399	0.986155875005889	0.973462797007106	0.980241331127305	0.988505338347039	0.976082281650711	0.981487169996209	0.983863788196204	0.98767544724002	0.984282239742108	0.98274379972568	0.986301979880988	0.973504177018987	0.985273546327486	0.982296830169845	0.977062816405976	0.980955425159677	0.976949957296191
YBR281C	DUG2	0.983494487337155	0.973202166650098	0.987180385359171	0.985888020137819	0.970797233682206	0.97240070780133	0.977194908410706	0.980978934706358	0.976827133331153	0.972517385038211	0.960921580192267	0.97077410682137	0.979503875010975	0.969403936885886	0.979741208325637	0.986259202479762	0.979332055406835	0.981313840578487	0.972854596814574	0.973809152449123	0.982970571126946	0.975443814904646	0.968567089020309	0.974470100486295	0.986399644038882	0.982184462589071	0.985232596088584	0.977269136309952	0.964881520602616	0.985984599062805	0.991547339508364	0.989483488131525	0.980451628843446	0.985033031739722	0.985494924173482	0.984815433641037	0.990326176125315	0.985403543187129	0.987513135761864	0.988100062122017	0.975082491345592	0.981868013487039	0.993902419046058
YBR282W	MRPL27	0.87604765448956	0.836836500131767	0.918917953027877	0.922746107937803	0.901658998580737	0.861779601818117	0.880123690766699	0.882973373210471	0.857365484994886	0.887722915783006	0.89129127343543	0.853619134513496	0.868422502961509	0.875714651879585	0.8391162116411	0.939221673054008	0.92892206418296	0.908301933492078	0.912086267038159	0.868922287580424	0.881414598952969	0.882104507390569	0.838471133904134	0.89331739267659	0.873349128425775	0.858290415138464	0.769053002253348	0.884372773860712	0.878225495679921	0.88176405295917	0.87357822354292	0.888600407487757	0.908225003485451	0.907434697085618	0.874523671453059	0.885511847283211	0.906605682726885	0.911325420178264	0.893713383340096	0.897075428314506	0.894128446207069	0.902500060208124	0.867137528996965
YBR283C	SSH1	0.902923458425302	0.953328614774297	0.921063025513812	0.929024655509323	0.914554072875445	0.932979504220258	0.92653738326379	0.953597446746338	0.92209244792434	0.949132663452888	0.921622498771407	0.919129158066686	0.901271440294821	0.902521576488409	0.936333698181647	0.952621410011416	0.904106767312006	0.908431914407505	0.916238449369838	0.957891018370521	0.939030442941019	0.939227909771018	0.938281404782577	0.937433432443842	0.922370402479853	0.936306566742319	0.911364615648436	0.940095362375749	0.889427634780893	0.925096997041368	0.916787817637004	0.930673756914328	0.935887195776426	0.926991566555846	0.928732132735255	0.945581047065303	0.943444418286215	0.938163302985495	0.944693295948184	0.928718496134393	0.949969382224447	0.923336570714641	0.937393967811787
YBR284W	YBR284W	0.987210595375515	0.969684080540962	0.991112459457204	0.989255007199308	0.984017539538086	0.972300418275466	0.984288770034804	0.984265655413605	0.988197464467263	0.997188532972441	0.982072292647355	0.984080548291572	0.987006199920706	0.98780459184288	0.990185304997048	0.995656355718206	0.997292184285207	0.998558077352085	0.992401432969148	0.989822202057636	0.998916807890734	0.991439729704423	0.971124647575864	0.989695956133144	0.981890448647071	0.986842369935995	0.987967350275326	0.985754830110219	0.987759235390222	0.980447955538036	0.991110781269429	0.986907711860742	0.98823741747549	0.98246170083922	0.98020550632466	0.985875778175988	0.996293690323409	0.983190902562872	0.988815773037564	0.996115011841314	0.985601225444314	0.983927122543345	0.979394153641405
YBR285W	YBR285W	1.0127508818743	1.01508284983381	1.01116867885457	1.00938705188106	1.01252218188348	1.01626560328159	1.01708713732833	1.02098778848985	1.0110192343814	1.01209332213991	1.01119393665895	1.01190233471079	1.01139648839749	1.02440795796294	1.00518710150441	1.00945324438041	1.011417430343	1.00778031258011	1.012339895963	1.01187538237355	1.01221622181477	1.01531641973055	1.00119662511144	1.00488818216041	1.01063447947519	1.02012852079112	1.01609462641469	1.00489398616895	1.01074953706636	1.00401845153705	1.01161922882871	1.01031864152748	0.998551290229994	1.00521407178194	1.00458074127474	0.999932351372843	1.00770946950093	1.00778027372773	1.00127390384471	1.00822951040502	1.0083977311074	1.0011365521687	1.00343396760138
YBR286W	APE3	1.01027103848827	0.998069682110193	1.00607689769305	1.00888625156811	1.00570466527421	1.00635476348733	1.00326378973097	0.999772076105159	0.996819189202193	0.996020513366569	0.998617930953278	1.00310925660081	1.0075894673932	1.00457363317634	0.993420362574034	1.00775370004078	1.00736461766943	1.00009381580942	0.996134184628457	1.00891397149053	1.01491047030071	1.01188145135842	1.01145008662484	0.991584489995652	1.00097063775019	1.00526635191652	1.00969791315682	0.98633266801328	0.986123503429972	0.976526778833876	0.973877279851781	0.97503235811006	0.980332016654206	0.993650119662971	0.970283230094454	0.979670407154449	0.976008903111994	0.982577112576361	0.981301185228823	0.992405844712433	0.987279916124218	0.982494831092672	0.982061156196756
YBR287W	YBR287W	0.962652680423025	0.951821547375071	0.97654354145946	0.979344726022618	0.977223661156879	0.963981206560181	0.974231745227065	0.969632452510746	0.975176826380707	0.981029885889596	0.963490133099168	0.950540819596386	0.977871434438751	0.973379855882355	0.963620552835615	0.981137210100193	0.986466003841528	0.9754674704316	0.980756151590773	0.969109027996897	0.984914289952597	0.98148729620994	0.97566139623448	0.972923931644695	0.968345372384776	0.96790013278184	0.96129887596007	0.960769744194253	0.968848427559025	0.959409031988873	0.965333304250514	0.969149939362169	0.966082614764886	0.968759411273751	0.968653445044528	0.966738279429932	0.979455782195674	0.965554146222366	0.971544763668031	0.972097626982592	0.971176135823168	0.963009709245967	0.963099911101617
YBR290W	BSD2	0.95653825398972	0.940950345826258	0.965041982824224	0.980195310942365	0.968780535645565	0.937301121740956	0.950835824302524	0.957867829424135	0.955105848490982	0.961653328664826	0.953266289333444	0.947199770984644	0.949032595580824	0.947661976354038	0.937641987784838	0.971893838821595	0.979582621224908	0.971801811331135	0.956773113120782	0.931022156243188	0.958097509098605	0.959795626660644	0.945003853560577	0.968045824016792	0.949197082624553	0.937516083352016	0.944906027440378	0.935850243855644	0.945510245362122	0.920978706572861	0.935584407401417	0.937648311767223	0.936046771328154	0.955392269923052	0.948059589491775	0.939877317110127	0.937895871936589	0.93677613822415	0.928214114625063	0.942934298180763	0.939756144060278	0.928308405598248	0.944939025679213
YBR291C	CTP1	0.956868890232175	0.957940340230291	0.958916027612589	0.957521209518421	0.946856607913826	0.942509056167477	0.961005191219683	0.954781841826163	0.950695505069841	0.943901816095349	0.942642868438242	0.958778966168392	0.949256380013103	0.933675519185353	0.951018006264368	0.958829763634396	0.949959072543166	0.954071794262547	0.95649987160177	0.947934694350639	0.959016557020836	0.950502253451443	0.954075845098743	0.963515519183722	0.948226517533154	0.957574351196088	0.970106529756214	0.96110491566405	0.945112376190075	0.95935216956478	0.968229580727489	0.962289847827352	0.971167938429077	0.965674026539645	0.963177114510605	0.966716110257557	0.974698514987155	0.961323995283311	0.965217841101496	0.959718697950879	0.959715178640596	0.962339689154095	0.966588789896086
YBR292C	YBR292C	0.975481062273271	0.97216019191353	0.980393332598212	0.968988835432716	0.975859668936067	0.967302630666	0.96331406347966	0.973477750918975	0.965521066099503	0.962880665471041	0.966571463470463	0.968242077793167	0.967006050214004	0.975423714198886	0.96433906665952	0.984035426645533	0.980849415286019	0.976299779561935	0.979927080024382	0.961988818626201	0.969649878356643	0.984848066328566	0.969895229008311	0.97982781818843	0.96696834687526	0.973899376797493	0.971443961361851	0.963231645272493	0.968004903976907	0.967507156181575	0.972172330822302	0.984283808655122	0.979812456053125	0.973364699007915	0.975813346731083	0.958081728772204	0.975601497272982	0.968554588480395	0.974594753835564	0.971016297135007	0.968678720117004	0.981583798486331	0.976636644928168
YBR294W	SUL1	0.998557800692471	0.981085525557999	1.00013254798562	0.993150010439023	0.990058352104989	0.9813820464533	0.980147719800098	0.982729236265575	0.975644797516478	0.983994616325928	0.973385044229508	0.976010458184581	0.99558912816667	0.98428384926812	0.971793780226899	1.00086469702516	0.993274800749976	0.992891506351976	0.994997800992484	0.976026823604504	0.987883213847256	0.991337181474987	0.98961762189675	0.99447947700602	0.986572317916936	0.989787205571216	0.988436466695942	0.970596521361934	0.985239360732633	0.971896691561448	0.970611548857796	0.984981890279132	0.979213623906974	0.980862183243931	0.975984295212311	0.97402681093361	0.978709446949407	0.976688258845469	0.974446329023081	0.982248693723653	0.983244102935671	0.967954405116618	0.967707453442879
YBR295W	PCA1	0.98559253864212	0.982136128259168	0.992255793828984	0.990986754814031	0.984400627706151	0.980166277459304	0.97902491855662	0.989126700090759	0.97533696373865	0.986871772490162	0.989017892623199	0.98615497662425	0.97731556108783	0.983847956468226	0.980676067939229	0.997296832288263	0.99777974712887	0.993136524204929	0.986742720261451	0.981669524691879	0.99411339740928	0.989477756255431	0.989356292138136	0.986169751199005	0.983648452879995	0.989103319981216	0.992747956251721	0.979392485700043	0.981510740761362	0.997587661734112	0.992255349332311	0.991061343800759	0.982097431932984	0.987831188952408	0.972485557212265	0.973057458498233	0.977430111476754	0.980134074282193	0.97908536641463	0.983980412082839	0.984061856917491	0.974716260955018	0.987900036903734
YBR296C	PHO89	1.05266425686444	1.03982519573371	1.0617533227278	1.05367191050591	1.04499272229646	1.03862960102938	1.05035209275436	1.06221784126809	1.05113303275805	1.06100248276083	1.04594259166206	1.0500476076461	1.04731674528534	1.0675387778801	1.04548143387066	1.05395847034261	1.07653934182645	1.06185800447078	1.06486236756294	1.04797432483855	1.05631630299596	1.06088066781957	1.06116145709879	1.06647411775667	1.04917109776615	1.05706906049667	1.05867279638751	1.05568555711348	1.06187393097672	1.06233980166127	1.06149855962367	1.05164888353561	1.05900321173894	1.0562769421364	1.04152563845988	1.062616954306	1.06458669733928	1.04881830581534	1.06012000249459	1.06977786235839	1.049500030437	1.06400695856353	1.05892179291143
YBR296C-A	YBR296C-A	0.913605662235714	0.912747242029815	0.913185518827848	0.956287473321522	0.981722419744495	0.912710512695754	0.88792892015678	0.911848243050604	0.968761963177094	0.962468104188599	0.974116905355089	0.918133379672816	0.882020936851665	0.913734733869118	0.945231116435101	0.951589881674565	0.985278405238815	0.956866750530688	0.931548111193981	0.869024724225909	0.973086691239873	0.896350914077013	0.916674864880482	0.885092789655497	0.940660776247305	0.928649366598388	0.960275712550411	0.853989738525109	0.91088095507174	0.947880016517415	0.91166198931003	0.951177520621007	0.943927987924694	0.927067681581822	0.943232780160466	0.936542975157689	0.924220261669412	0.960815099269235	0.954837879618974	0.92861547286486	0.915465934148451	0.944871553818084	0.962538568136153
YBR297W	MAL33	0.881070748759859	0.912476052893708	0.885630625578402	0.912192440527044	0.873738661700527	0.942976114694176	0.912000607330811	0.935360373663679	0.911065200895671	0.916343465867179	0.857406407129799	0.936407329185343	0.885087450326254	0.88833179515231	0.91275907144726	0.925704559413422	0.891730341376283	0.879083998669858	0.882620516622664	0.920349970651254	0.891698434278936	0.89656679541653	0.919564589959619	0.920636083166128	0.902770421022704	0.885937680596929	0.876609223079366	0.907017737626545	0.894512249962903	0.88212865700436	0.888408798718389	0.898199321201097	0.89076854212289	0.905877715444132	0.88770054413371	0.899757190835764	0.902834645631483	0.901537047449963	0.916736557569153	0.904014277838379	0.898462433306809	0.900558411104832	0.901308471199366
YBR298C	MAL31	0.984431930433067	0.967212103031421	0.991709361989146	0.99909600121884	0.981019662428156	0.967165065812496	0.97650028296454	0.985715229132733	0.989437502747236	0.989638420529217	0.983314731310405	0.967321567114631	0.983557582278638	0.974953658727884	0.977407294628196	0.98497156996139	0.99104854648789	0.987432455737394	0.989648967533845	0.97039301742605	0.995260207381709	0.999248101621172	0.993480068878374	0.986427480327031	0.977434896525704	0.982333349863262	0.97154328322093	0.983610496578413	0.987624684210475	0.991186894747223	0.984800033948655	0.985957073535888	0.982967220214153	0.995769999493273	0.988081642711686	0.987281541313267	0.997244079508468	0.987346486970354	0.98264897065845	0.973154293069211	0.984883134424281	0.988382743343571	0.992484683646169
YBR299W	MAL32	0.870071767703292	1.01438333105111	0.955782882774115	1.02285543036372	0.942885806854677	1.01195454773224	0.996265602043164	0.956377874237298	0.932771187557588	0.93722843657706	0.928368290968124	0.948103596536054	0.921455668686333	1.03547265814351	1.00580022521692	1.0022044871476	1.01950965605294	1.01852217101815	1.04274444342835	1.02348338668123	0.967685457822324	0.980644749693915	0.930822957623946	1.01186026880704	0.949877095353492	0.950394789101041	1.02806467826355	0.903251044578146	0.971520886176732	1.02325505453418	0.939580546021686	1.02947945861516	0.930167847413401	0.954717824812058	0.91715469882075	0.993613422148984	0.938377339277995	0.935709339259187	1.03198877308541	1.02864255643296	0.941950765832647	1.00332286336402	0.915437914430886
YBR301W	PAU24	0.995139841781619	0.979786127615889	0.987694707116562	0.997026118234891	0.978724478561679	0.974659752759579	0.988224853221589	0.986215933711351	0.984748259071246	0.986202993032329	0.982835381509371	0.97720099642158	0.988662528153425	0.979235294990748	0.975635443564016	1.00225569309266	1.00280777730746	0.992112291517621	0.975378315566662	0.981500417483097	0.985265991425238	0.997981919541769	0.979921660826142	0.987187309764868	0.98170033856525	0.983885374340388	0.980098221504472	0.977177554576207	0.977505554326337	0.978815372863303	0.985270057763221	0.981536687601589	0.983413070309172	0.990462535838972	0.989938988521096	0.982548393626431	0.980880773001108	0.980911312315971	0.985436208657392	0.980594670860105	0.982040991833907	0.979211622624134	0.98171894094741
YCL001W	RER1	0.975616399386965	0.962484252965333	0.994150902488661	0.977401067008968	0.979604668203089	0.963146725319523	0.965999672534363	0.971748031920534	0.965608170609229	0.964061971155705	0.963372908454538	0.971289502889604	0.973504042400013	0.972586834942422	0.969473897226283	0.983507895375896	0.977955594011095	0.974657145553868	0.970840038138515	0.960131893677423	0.975883031682736	0.977765763472143	0.968112784353115	0.976602494540678	0.968975514562447	0.969313595497731	0.969645489496084	0.954883971514534	0.960465804688689	0.936646423634295	0.956544426283663	0.956701288290343	0.958540914959792	0.962921600667066	0.949933828741922	0.967120455304883	0.956987196971137	0.949409278575151	0.957717043491695	0.943983463500119	0.954874989758769	0.956829859342869	0.959108947805608
YCL001W-A	YCL001W-A	0.973947153717604	0.944718435529837	0.959954277118971	0.96724527833377	0.970919937874127	0.929814159919746	0.92887207106899	0.938570816390891	0.969181357048949	0.951102482483841	0.960575584963396	0.948335379775611	0.93517738902798	0.943060452141208	0.954933711350554	0.954647370552984	0.979097625485506	0.973613422818959	0.930369734360323	0.947593896454994	0.963319776754855	0.95592429860102	0.944847958829766	0.94617655834115	0.964152317353859	0.942819854640493	0.986693860904431	0.926793948752638	0.943509160178409	0.953340497145808	0.961220637478094	0.959975353791987	0.956846075442186	0.955305666884374	0.956975611976546	0.952265910793904	0.940571786193014	0.946607473716796	0.955484104446815	0.938110304733796	0.939417942272018	0.962699597909158	0.952335234997351
YCL001W-B|NB	YCL001W-B	1.04541857497947	1.03953624492381	1.04075095954014	1.0405356383279	1.04872602930957	1.04345512605314	1.05333639908498	1.04648454578645	1.04873976001757	1.05162725159767	1.04629467600936	1.05342130039403	1.05407294626686	1.04597642715344	1.05616504563449	1.04487075335547	1.05601968862815	1.05767051965573	1.05551305327251	1.05013258917376	1.05036879325432	1.06149533724608	1.05929161031512	1.06167162580404	1.05711108797314	1.05645657795532	1.0601741509881	1.06266202662278	1.06092641301577	1.05277078829485	1.06343210069654	1.05795166935365	1.06482363876511	1.0718757861123	1.06152419313889	1.06022664698343	1.06815066700509	1.05712978675399	1.06569783603743	1.06176898255545	1.05818260672693	1.06325701340631	1.05588611847651
YCL002C	YCL002C	0.963661578750887	0.956392738166017	0.981773581573712	0.972890722359206	0.946979926829807	0.976367938657478	0.959659514053353	0.98004964135856	0.956612174961811	0.972687999364797	0.951485843670057	0.964764997857459	0.933252803110708	0.951947721706973	0.959130295774142	0.98027599512297	0.941562430964641	0.955343133441622	0.948782628918188	0.983484036764102	0.966779056266559	0.97382016548176	0.989996683018988	0.989265576628724	0.968249588597998	0.958594082666342	0.956697598687213	0.972817806100095	0.961165919981727	0.940445292774727	0.953178303310921	0.952292319923598	0.957868251294312	0.97432003117937	0.942684539416646	0.961937881129201	0.975643336560355	0.963207391797346	0.95597409013686	0.951586241026924	0.961848065106743	0.954608017321794	0.954556128947912
YCL005W	LDB16	0.759542922934135	0.686529731886754	0.745244907962132	0.761549410505046	0.795833321848984	0.713993071056943	0.725895016257583	0.718353848042728	0.680164579760667	0.740902985671925	0.684495799773463	0.696280106773443	0.682990272613079	0.690786331923666	0.683928686680025	0.69005204099396	0.70975595023421	0.695450182297141	0.720136414972605	0.687871000839869	0.691478316045223	0.779518455936241	0.696867696620311	0.756740826227715	0.764088491378027	0.759380280523395	0.771957162392077	0.715652557067099	0.75211791303842	0.716181399188149	0.711167167808889	0.735735560644105	0.677425566290971	0.751114484297792	0.747912603181051	0.699140029938445	0.781300885869643	0.6747315185353	0.759369762904894	0.745387689643346	0.694811966347564	0.740906873616375	0.7115053219385
YCL006C	YCL006C	1.00049829403761	0.992609215034273	1.00827134639549	1.00066981320834	0.967379399530143	1.00757120202173	1.00482983355073	1.01549054808189	1.00318081651308	1.00320170383898	0.976199382053933	1.0035376859592	0.987885838180211	1.00620390230939	0.994016204302934	0.99753875457949	0.960633664100976	0.990932084470421	0.983823681722413	1.01656761335682	1.00376636203115	1.00862980029331	1.00620247994946	1.00962528547956	0.995833321918301	1.00562139278345	0.982051671108619	0.99747486509453	0.985762673877077	0.974576436905044	1.00710803420716	0.975896200157539	0.979616106908242	0.978026732832869	0.97446581897863	0.989710454156973	1.01263868968023	0.981691693278165	0.982276133768559	0.994476752283876	0.988569885016111	0.995993460501379	0.999783912556319
YCL008C	STP22	0.967465836299995	0.939019164343669	0.961468337264138	0.948574463238645	0.954848744316486	0.953091306062656	0.948580711490731	0.961039725330128	0.952743579263948	0.956061964975071	0.962158598591402	0.942480995363923	0.959539127479861	0.94765229293161	0.939433789312851	0.962086680110606	0.957430455768781	0.966420663230513	0.944607650963879	0.943392708337171	0.972176930157694	0.978182549252905	0.970824347146994	0.956865430109229	0.958252241095619	0.945790348055174	0.95749589560797	0.91853446387815	0.950992897176929	0.927188793821701	0.926854465327582	0.926632021552635	0.911500569805967	0.940521565995557	0.920487061864183	0.932932638929334	0.93157400206261	0.937429082084373	0.928106747297659	0.927459751515252	0.928881667236778	0.930395492247125	0.915069479397687
YCL009C	ILV6	0.935343588158641	0.927320131962877	0.957658759503668	0.95837515051978	0.951470564373176	0.939635449620313	0.915954944360645	0.92855268449746	0.909835696020424	0.943317911626395	0.931723568762464	0.931018189626105	0.9383531741596	0.924189124827349	0.931475697346938	0.962485313858203	0.965255542327018	0.953063049593575	0.952010103026668	0.931594971581536	0.938748574834136	0.93939782454182	0.930036016408726	0.941984592868785	0.942882425427801	0.943520886263071	0.945081965594909	0.932494994786311	0.939717248137267	0.937247786226461	0.942001387775149	0.940139748975461	0.935038110001643	0.956215180259888	0.95241112781798	0.945284137382591	0.944316316461166	0.949020904184221	0.947521094903845	0.922807046564817	0.942082908795711	0.937751041094695	0.942414229184357
YCL010C	SGF29	0.925144759587646	0.90638511107642	0.924775074518992	0.938000682561225	0.94148033217707	0.953131477278091	0.876837293716553	0.916485272521664	0.915607191906586	0.913348585644694	0.911059637834892	0.910050435760721	0.907249745083025	0.926838281999132	0.918234625813074	0.934420820937569	0.922978381851173	0.922662447052637	0.925121638764819	0.88798934813019	0.909417940659276	0.927362935186754	0.938263140867397	0.91224343390547	0.913473559964598	0.915742357920852	0.912217470280562	0.907634235823561	0.912493709349003	0.900615151954923	0.908038697268486	0.903343041547473	0.893646726903469	0.918671441702161	0.918801290811751	0.902720573045807	0.907721296510508	0.915783045874975	0.913683389343762	0.914963492666599	0.912134672084333	0.910354822638313	0.902393726108524
YCL011C	GBP2	0.979167953361482	0.959786125482641	1.00087080202325	0.99345081436542	0.985692395648475	0.974577829267649	0.985130144310778	0.974829518595001	0.975211335054104	0.981904179514328	0.984528933964701	0.980586373947546	0.965940492284339	0.969989703132108	0.981981698702958	0.992697549659876	0.982672111100109	0.982682745413798	0.981733012222007	0.976594850149922	1.00386585309493	0.993308550291332	0.988168415536326	1.00241625238737	0.978572674944567	0.974472720934895	0.954240232346658	0.976726048125407	0.967541069216694	0.964096956954621	0.978020935465555	0.981868126087345	0.971960600790277	0.984833315321078	0.982131396676874	0.98128961047307	0.988888525218129	0.975872850040211	0.978614830832749	0.986841135050176	0.980679598112912	0.978623202637219	0.985569722702437
YCL012C	YCL012C	0.994007967811965	0.974426562094984	0.990550392535711	0.986465723551619	0.983127558407066	0.970221069887721	0.980835300432822	0.978839181807317	0.983183504352691	0.978495071674722	0.98350498881897	0.98556916432034	0.975524804233263	0.963409917693863	0.976546972148492	0.983912275205473	0.982162769922023	0.980915202877177	0.988590089448759	0.975491246716993	0.995940626296261	0.989761925055911	0.987858363214546	0.990861636978521	0.975892644766368	0.979202047729874	0.990297612998768	0.97061735421511	0.975213725315802	0.96401613365714	0.984253919223363	0.972245047531805	0.969375130385344	0.984613531827975	0.965279695243355	0.976948291872439	0.986644736754231	0.9689883499364	0.982746014350342	0.97190867317049	0.979217392225222	0.973192349522665	0.976318836165852
YCL012W	YCL012W	0.988991785982629	0.974285323304848	0.982925958273631	0.977691127794596	0.985494381780843	0.974278972570854	0.975449156605331	0.978007869065134	0.977809753801268	0.979352452105214	0.972255213340312	0.984157869942512	0.981859814524978	0.977659825453055	0.97318470583681	0.983667994491361	0.982145968228767	0.986992809480231	0.982445922213578	0.97102756016464	0.985801787619296	0.993889154208271	0.967773684658037	0.987041021371443	0.985586572640477	0.983572147177132	0.986040938235574	0.970152724305303	0.973684844434616	0.977180756554669	0.982958123949354	0.982043833152013	0.982745449871435	0.987047126888619	0.978139675144313	0.976932618224246	0.979943691490259	0.96585159339962	0.97870888357	0.984642402830674	0.977314123833976	0.974423649955831	0.979764148793301
YCL013W	YCL013W	0.987450774624831	0.975146910640639	0.989045011689557	0.991064791282198	0.975368036198254	0.977110729168859	0.982398835504907	0.978407733951708	0.981363302893288	0.983379267373879	0.965410949924109	0.975427672372362	0.97810627331148	0.961041892182145	0.975293668347805	0.980258449537528	0.984525239833759	0.98429308926714	0.977158820257681	0.973937400530622	0.987807665470635	0.993489396500198	0.983400574280568	0.985327346638006	0.986466683800166	0.9718363481988	0.991662671128365	0.971205015399141	0.971319788280913	0.970247187089232	0.974014651141366	0.968895324204386	0.981137213608165	0.983995656277556	0.958771749528126	0.963562839669705	0.970876431364471	0.961672296390328	0.976403161484258	0.971577005057025	0.970094282751849	0.976397305896443	0.965407302170402
YCL022C	YCL022C	0.986094271730726	1.01421181105255	0.955434064091101	0.979514708799057	0.977006691198111	1.02532323732812	1.01468515345183	1.0096361780144	1.01542555422984	1.00603299675099	1.00903158674039	0.999570580776757	1.00139213756251	1.0037353541538	1.02043386338443	0.98657513937678	0.984202313234693	0.988952465159285	1.00717026949537	1.01821474745167	0.977034638552663	0.990223640131975	1.00014801424944	1.00126282386272	0.996522055234774	1.00213619139075	0.989353877914718	1.00994079573927	0.987837090612159	1.00850492047635	0.987557085427173	1.01303123841002	0.969450649904269	0.982889260113523	0.998084669189475	1.00574640497186	0.997068535522912	0.995121696905827	1.01236550577559	1.00414832763003	0.993807931196855	0.994065541242181	0.996074187465269
YCL024W	KCC4	0.984030106036669	0.975717988228757	0.998807534720439	0.976426820284433	0.947563961713023	0.969603350739384	0.985251352082097	0.978912177101111	0.958865377398982	0.986305570032088	0.951969181063933	0.9840723876279	0.99194895036698	0.977388465478277	0.974566152207311	0.986698970175673	0.948661588557731	0.975545495531183	0.974192760514175	0.979398455863525	0.985142672700452	0.989679204007991	0.984093242241291	0.990434074776146	0.976822487808889	0.979329056429568	0.95554837655387	0.991001025637222	0.982615566922371	0.955327254248857	0.981337971443719	0.965991473417291	0.971696936370019	0.96716644197362	0.96739186229918	0.982325930698403	0.997565773376276	0.958554058366603	0.974212134794322	0.960378212962277	0.98237628286844	0.972379413265929	0.974485242146886
YCL026C-A	FRM2	0.990027126166325	0.969723247606959	1.00050472787369	0.988074918862591	0.983949982551603	0.9738745296305	0.982492456785487	0.981932273972761	0.983261836585597	0.984757533731348	0.984197189248922	0.983127129077834	0.979476781732355	0.97756206559826	0.981488012945937	0.981446419348215	0.990868193689551	0.987922414820678	0.979192204299216	0.987497459989772	0.977248163199559	0.982925974800285	0.989143299583869	0.988495430034583	0.982242791872149	0.984730730777314	0.994364505574925	0.989280756495498	0.976278604740932	0.985316319158143	0.975915011693092	0.978033000610019	0.988858502626221	0.984185167605494	0.976290972515503	0.98361982423292	0.995857276048953	0.977899197097339	0.980328172588537	0.977798533389024	0.984826103850867	0.979856494487555	0.969762491807412
YCL027W	FUS1	0.983319520966304	0.972261077728594	0.994445151357953	0.995010600602406	0.945354350265394	0.988506887602002	0.967536613559319	0.995160023072826	0.992364728494772	1.00361718950298	0.965966280656236	0.977121456247291	0.958815613699569	0.986137400216238	0.978487986201695	1.00563206634375	0.960654134997137	0.96924503224917	0.968347707299205	0.99004691951189	0.977024889168638	0.972238522884271	0.998741549522807	0.991179208330381	0.963062665577491	0.970239002964385	0.95462840507631	0.991961523263621	0.966800240033538	0.949547419092449	0.970626898427257	0.9647826457464	0.963073431603767	0.974420196455658	0.957822620641968	0.977351672321188	0.997859511478725	0.969318622166381	0.980368096737479	0.981677634400413	0.970893356703058	0.967637257502773	0.969072173927381
YCL028W	RNQ1	0.98130907318178	0.975667781184976	0.987497482124514	0.998102807770275	0.973140195972555	0.967414287700802	0.981633136633314	0.975750426023802	0.980474503548428	0.981013863492713	0.969417878827842	0.980456542961657	0.9797526652777	0.974014140658857	0.987241102673724	0.987659275949133	0.989533556881762	0.989087535128182	0.985334683187639	0.978233171048359	0.991903121150136	0.980036964907256	0.976309164009521	0.992034754411759	0.986807475756816	0.983530234375401	0.976745486220777	0.965391782158905	0.964498989384649	0.973757244498466	0.981625303970267	0.983759931948534	0.986429423324091	0.981452408085123	0.971868105717556	0.971471274036627	0.982326922282571	0.975819987229268	0.986620511160804	0.987147036894165	0.977207390332324	0.989167745167692	0.981364927121844
YCL029C	BIK1	0.953726093749413	0.940943181127612	0.952892093364671	0.950808870829631	0.943116782609082	0.923961419844568	0.939201168592191	0.932424674429519	0.935827647604713	0.951636069000177	0.937668413027401	0.935229187156905	0.943642197349344	0.942505123333457	0.927646012111979	0.959373254726038	0.951292433446784	0.949005958121138	0.936472615496654	0.930825748782008	0.947157916055283	0.961958896122215	0.946032546132139	0.956573200094262	0.933299101485934	0.943996624191941	0.930866670673545	0.935329789529665	0.938805341861255	0.930140020249763	0.946805048286547	0.948820767015649	0.935155336213963	0.939613572082137	0.943207729960091	0.939230193037088	0.943893046725618	0.93945354622509	0.936830387482031	0.943525263972758	0.942829906203246	0.941014211886908	0.921731762390084
YCL034W	LSB5	1.00179416045129	0.977077893890894	0.99763627656257	1.01711150304653	1.01910658731121	0.967813747931296	0.964559310595857	0.956594719900412	1.01443989531582	1.00704090410848	1.02386765981407	0.981987409685005	0.981639753496448	0.967595490572743	0.999775274820594	1.00175653071272	1.04476433861362	1.02351500983556	0.999580998400013	0.964352482397551	1.02508496666108	0.973359021819325	0.980247917705015	0.94832087573545	1.01370359141059	1.00669898571048	1.03660962163403	0.942959557612993	0.977183053225461	1.02036550967032	1.0225828128778	1.00827770794117	1.01589107765428	0.995473493189731	1.01778995577325	0.997898474665549	0.982064034472775	1.02253102989415	1.02016896637037	0.989769036970647	0.995647826976459	1.00181064397344	1.01036104294435
YCL035C	GRX1	0.994991263453784	0.981979181703491	0.998801765071728	0.993450664321876	0.993077931098358	0.978966226393287	0.986116243959071	0.997062089198026	0.990596489924322	0.994217610864113	0.985122003256149	0.989693899447585	0.999994756569317	0.981058706481988	0.98315582075214	0.987712310832735	0.991414098571632	0.989946639950132	0.990033090437087	0.982536194512768	0.984257852058119	0.995480499282935	0.99177765657707	0.994551288779238	0.983090495185878	0.990719491329687	0.996572760780613	0.985686216789967	0.992510046775616	0.985316914444575	0.998496271387704	0.985950068146615	0.990893873711906	0.990248913035783	0.994965580594252	0.985101714700559	0.995752939440105	0.991049190007607	0.988294611074849	0.987603694503976	0.993942217545357	0.972758197790301	1.00032779726053
YCL038C	ATG22	0.96612138895967	0.937294579999047	0.959533959720821	0.957251951626368	0.935615317933524	0.960992993798368	0.969992019412381	0.974904946197361	0.958697478229078	0.972178361884061	0.926021286397062	0.959461298615531	0.948032802999732	0.940766885800687	0.943572800697543	0.964526497779825	0.941555945545238	0.956151721798903	0.950574843529305	0.95214499396855	0.977156493565501	0.957664416515944	0.963652049724922	0.963062754553677	0.940856626492363	0.952025520899289	0.931893090080254	0.953538194861365	0.935876420723381	0.897136487123723	0.919787299311399	0.920296830794363	0.940786656767922	0.94339110071429	0.933096006915527	0.927002786612261	0.959022181717734	0.937915538324588	0.947726922251441	0.956413674095301	0.944835785593739	0.944382740737289	0.931337270594032
YCL039W	GID7	0.983663077645246	0.967804101134854	0.987537789531691	0.976920864960303	0.945753587982159	0.966926851131715	0.971063495559219	0.984564715665401	0.956158844181557	0.983459540222647	0.947946540524332	0.955103982868156	0.955477856898593	0.969249525855713	0.950013094359091	0.9940141309981	0.944227459310808	0.956500480831845	0.961607729211817	0.96366656762979	0.975961479350062	0.992022047724294	0.990764540798939	0.992323841115665	0.96655986204911	0.947720187411971	0.953723169152553	0.981414042351182	0.963163959778882	0.944016732497272	0.954332032477926	0.932191490486469	0.969277652248306	0.963875923082845	0.935771834298081	0.945935114083538	0.967023052267981	0.939543364030503	0.944840358684991	0.954371246960651	0.956803748330317	0.948866255310312	0.955352553383999
YCL042W	YCL042W	1.02517799620146	1.01126271282421	1.01722822760689	1.02836990333466	1.06315029914249	1.01202289845444	0.9772210682268	0.994180460368269	1.04848921064711	1.03711986041077	1.05736409058117	1.01552422063057	0.977948535219411	0.993115749533069	1.03382679554782	1.01657521945928	1.055377491713	1.04142958716562	1.01230020530354	0.99420378243216	1.03822542101133	1.00213752312124	1.00680733322622	0.98694413923656	1.03548365133092	1.02581314398857	1.07069093792605	0.960239472598383	1.00376398106795	1.03617716142704	1.02906710085597	1.03342130962238	1.043079116002	1.02777690856773	1.02737216472924	1.03009394179561	1.02626284953812	1.0277780990038	1.03769787893528	0.995433175894652	1.00937035466684	1.0373168616795	1.02977118299682
YCL048W	SPS22	0.992827242270605	0.983900117831045	0.99820303168017	1.00322824838943	0.975112112727026	0.985748563678292	0.990323714287948	0.985754454293338	0.993041128403974	0.980937882125647	0.978145079358126	0.9843926546905	0.983083974123929	0.989863779300927	0.9925792632863	0.989758793960308	0.998538119223709	0.991525778711468	0.981094989574872	0.998486478735302	0.99696118421936	0.994544888044037	0.982348702699204	0.990438079460422	0.979768903972268	0.985488844639744	0.994829216811198	0.985114401943495	0.985922552089841	0.973069534823654	0.983457899073056	0.979710331958666	0.985297220073135	0.990733993605209	0.988335786990144	0.98332009844877	0.992114245333198	0.977855836987639	0.988814248083884	0.984079116493931	0.976412656396934	0.981515369316352	0.97629715643023
YCL049C	YCL049C	1.02105176318879	1.01578783530158	1.01244682412741	1.00763631766744	1.00675834897183	1.01612121783258	1.0127304643501	1.01244459639708	1.01182646797042	1.0125772764523	1.01975610941722	1.01615328396209	1.01858852220183	1.0093470556653	1.00799651219654	1.00813638342996	1.00312844262911	1.00911888674491	1.00723901311114	1.01725203180091	1.0130816627998	1.00712356327609	1.01410669513648	0.995242619545596	1.01511647822771	1.02036224123402	1.01202155991062	1.01833484164387	1.01527196281376	1.00533546592106	1.0049767227537	0.99955754273418	1.00526957937962	1.0098363974302	1.00518463910334	1.00616012962826	1.00589715307488	1.00061155272531	1.0094310423573	1.00026806517838	0.999025673820534	1.00205505251924	1.00556368772965
YCL050C	APA1	1.00971953082007	1.00580551147596	1.00922862717349	1.00092134064597	1.00515746036073	1.01011919057553	1.01466125253335	1.00575249638095	1.00534404556809	1.0040787382199	1.00327023038305	1.00524004149637	1.01230979783026	1.00675759000079	1.00038165733406	1.00385772910757	1.00069113525651	1.00508970810194	1.00498165885223	1.00252425305911	0.995996291648942	1.00312666410192	1.00612632978729	0.999223138247371	1.01199476222993	1.01346438254593	1.00617277416617	1.0117412395684	1.00619192876003	1.01498637700282	1.0140596239909	1.01324268453065	1.00686148686717	1.00410638111124	1.01565722744385	1.00647488568403	1.00775993194788	1.00870013678612	0.996911129438049	1.00306607127615	1.00874304932924	1.00893323128587	1.00405356051819
YCL051W	LRE1	0.989965376085598	0.976847511908876	0.993454596380403	0.996398263761173	0.986996492060482	0.980235230299733	0.978211629408011	0.983788218290946	0.981840689147197	0.984271888820822	0.985008003816432	0.979672241154698	0.984800941845144	0.984464391861436	0.977227885851078	0.980519350585991	0.983853990360623	0.991465057641474	0.982274458229671	0.985701684226274	0.996684769240755	0.998924966665075	0.974605622813661	0.990164363645138	0.994596105533712	0.987270845080898	0.994052695102302	0.982574090030792	0.978092227793128	0.976888937521324	0.986534529778684	0.983755515861573	0.990663089118873	0.993356326690893	0.982810453116162	0.983227369944884	0.993787014301413	0.981693387098485	0.982883460895683	0.993855359446615	0.980364432694474	0.980522071881925	0.989680735124399
YCL055W	KAR4	1.00127924705713	0.9824856096303	0.997877338416729	0.988125498228575	0.982797906855139	0.980767137365322	0.997646324928214	0.983330772454286	0.983701516429935	0.990772208699614	0.983419163342493	0.985393138371961	0.993746270649432	0.980167039569173	0.985276912789322	0.994524781112025	0.995014278680007	0.997075347049258	0.986107121374181	0.981909438264987	1.00076459485888	0.99854893703149	0.996324770723449	0.999320736188995	0.992309803667968	0.989294361967766	0.992054790192681	0.967120956032418	0.987639005617334	0.981696193537279	0.985364300798486	0.974956915882789	0.986581025093845	0.990062692666599	0.979868469363597	0.979879620782753	0.988848077505729	0.973403071179235	0.979854301800638	0.988142663426565	0.98517040104934	0.987371371436518	0.967028671812357
YCL057C-A|LNB	MIC10	0.939298732012448	0.944139220198782	0.954305641334053	0.94986944885919	0.943212902999569	0.922082143801028	0.937366128905891	0.929799071728532	0.940072977989634	0.93437777761368	0.923958413781764	0.939110526618484	0.948548099036435	0.932491023657019	0.942963395914071	0.949078553440449	0.966228589573338	0.951535416647807	0.953720973968842	0.927728189974693	0.95070927385816	0.951057472901745	0.942122499213244	0.941675427783736	0.940543392412626	0.94526687395684	0.934205920176977	0.940666198157334	0.948450959616423	0.945460495649477	0.91769424259886	0.94808526022059	0.952157336392604	0.949089208377155	0.939953178626856	0.920863501722008	0.948829734644475	0.945867883090074	0.936256278083919	0.949954458949101	0.945246526953738	0.93249314140732	0.93866838263272
YCL057W	PRD1	0.992510311730034	0.997787875981721	0.997667190738992	1.00114747575709	0.990292410824557	0.972075145367278	0.985775994708318	0.995330807196027	0.980697077344672	0.989234482652671	0.985275955269953	0.979734218479238	0.993692181301139	0.981670822328196	0.979353249867075	0.996922751488009	0.995986686634948	0.98454914497331	0.985456654379869	0.979480081070172	0.983622672294843	0.994711173930726	0.982895042680948	0.992299888620625	0.986849672552695	0.989371594514722	0.989625774929123	0.984550158235181	0.979679750097358	0.97494794578832	0.995672294711748	0.976316840219522	0.984505445590965	0.986728194978473	0.98391581463429	0.981904177801387	0.989027769378091	0.985610757658593	0.984630092564163	0.991641981893706	0.986907141926299	0.973725124031825	0.977106786857543
YCL058C	FYV5	0.893519174683	0.915808366718266	0.888744515225108	0.887641772965215	0.877871673325242	0.920638423903667	0.918472698623978	0.914437131564373	0.916768675896857	0.896345817136375	0.898764357521692	0.909975222972743	0.885724241666445	0.894370080468033	0.918969514076064	0.864994264850646	0.907824314839021	0.895768428980761	0.896703316923267	0.911163773439444	0.892954781788824	0.89518708739537	0.890527662148731	0.865346163163442	0.920162845425818	0.901197892631964	0.929259248818395	0.894039457767869	0.904645020385372	0.891446834482996	0.880587764357729	0.908323303301313	0.899843530586104	0.893122029484187	0.895009394386158	0.908978002946736	0.873497296743196	0.895115597455383	0.897308074472803	0.907543802759954	0.894873145838585	0.884451045759377	0.886942331633023
YCL062W	YCL062W	0.960431632593	0.96483583679331	0.963884098844447	0.985582177880853	0.958615752222934	0.955837036422677	0.960549899047287	0.964848495822498	0.959819585845074	0.96041619902508	0.955421769825111	0.957409456602959	0.961148912034986	0.956592388635221	0.943457236615474	0.965952490209078	0.974973901414631	0.963845568360112	0.959580024456641	0.930291904492617	0.964521433062337	0.967044844757805	0.966816496184871	0.961745334784699	0.950641042772405	0.940771970811728	0.954426193116814	0.911695999693421	0.943585861411807	0.91167088373639	0.915506898813641	0.924469556094064	0.927998758590555	0.949995206801341	0.921275354764073	0.923512163383774	0.929154027137598	0.924488895136159	0.927854935868236	0.908121439223829	0.916380286618988	0.915850821064567	0.915942329146139
YCL063W	VAC17	0.963167385708456	0.978226597320159	0.941797429378095	0.958237008598534	0.925972235003398	0.981398306955729	0.97940703287704	0.964875218865532	0.942378600884259	0.979390932686341	0.913135375138618	0.959607820351155	0.964511772538237	0.967112859333646	0.958037464105715	0.966696098662223	0.94874298110478	0.952925591902107	0.95942685656492	0.959880141887919	0.949505139438459	0.975686594793703	0.968878815563703	0.969421627144141	0.91914423577975	0.933036873103163	0.95336443068845	0.958915175454818	0.954551775857583	0.902325904249087	0.912804497753095	0.940511797943003	0.931703687599497	0.951659354733677	0.911819811979913	0.920956883578448	0.929513408918371	0.917936392710307	0.936374271267427	0.936507804630712	0.91690453332454	0.931088437942331	0.922267860006954
YCL069W	VBA3	1.0298404974172	1.02137026179348	1.01835310744352	1.00584116636192	1.01506066527172	1.02832013335878	1.02359869931658	1.0267345040935	1.0223704683015	1.01421102813347	1.02022408226406	1.02394897266854	1.02484955798418	1.01895886911034	1.01706272514757	1.01581189303426	1.0191598258587	1.01767176836483	1.01427282232029	1.02329518326663	1.01594549768655	1.01564340765421	1.01093510334757	1.00432072891849	1.02216693664401	1.02117229239285	1.02018951942842	1.01988520009768	1.01553211010852	1.01234714782795	1.0145818923212	1.01507342367773	1.0118043388206	1.01384657646205	1.0180031617181	1.00707893899211	1.01853652272902	1.01341078107891	1.01348675789131	1.01178135347514	1.0107193643008	1.01009259479882	1.00957212418626
YCL074W	YCL074W	0.986971181826878	0.974345118070722	0.991964453534276	0.984213275577748	0.986049931159859	0.965608582059198	0.975322490013843	0.972828485932354	0.981484532940464	0.979710765496471	0.9852877327621	0.983848634705899	0.980357073770342	0.979220159949173	0.978134651683541	0.987058489788112	0.98568769340885	0.98612717541196	0.982424558751655	0.970671982466158	0.993427117262626	0.993883069870748	0.970682872050584	0.988091276681518	0.979367827992509	0.986465980876428	0.987195006324276	0.980913591279289	0.98304402236368	0.98544981029994	0.989871270611471	0.985663127032733	0.987635334918074	0.979322236632403	0.984580616192177	0.981476373481351	0.982865629071849	0.988788805549325	0.978193423213777	0.979689519735662	0.983790815584163	0.982087234922726	0.980118570609074
YCL075W	YCL075W	0.991104730551353	0.985420277851661	1.00301371642878	0.991876733381908	0.985457802555053	0.984135694127333	0.985807522678409	0.98988272987066	0.988900316424027	0.983611135307749	0.98689933905738	0.985010386610346	0.986135710830349	0.989128592991672	0.982707045453553	0.994855932392064	1.00153043889043	0.989751574318444	0.987060130274141	0.980497849271025	0.991534063969306	0.993434891887973	0.991354244014161	1.00094938647724	0.9882853286368	0.990896936793707	0.989701312512125	0.976091351942727	0.988235653002162	0.982458240557388	0.987308639433594	0.988574683885067	0.996912966649587	0.990448173287691	0.99094785188541	0.980817458294555	0.983456629577683	0.984250329043018	0.98965556467595	0.985868637195611	0.984581586636053	0.985328268393961	0.98416718316196
YCL076W	YCL076W	1.00896111388773	1.00564067023945	1.01201506609308	1.00647502430846	1.00820857793761	1.00978163172972	1.01268673979275	1.01247495714553	1.01853643165962	1.01084281133174	1.01421075931025	1.00857046883228	1.01260666381351	1.00409310605472	1.01020918439852	1.00879101510376	0.999978594151529	1.00604711246428	1.01448781767509	1.00818305388824	1.00310732427815	1.01478012208226	1.0062439073681	1.01063922087368	1.01306222679408	1.01427800711725	1.01574498421751	1.00688913190119	1.00671916840453	1.00708042610904	1.01463409055364	1.0103966834527	1.00871607801718	1.00853135716192	1.00284331111304	1.01107842927594	1.00875007896309	1.00453646371496	0.997590668177367	1.010784354231	0.999594924485937	1.00623399972878	1.00960529092653
YCR001W	YCR001W	0.951867050951034	0.937706597633243	0.978741267417777	0.963137496730332	0.920705769679592	0.969341313488915	0.960847569278108	0.984686823195079	0.951084546141491	0.961225179545443	0.920841528053961	0.958519944954928	0.94510792087717	0.962190432664865	0.949927804777085	0.97722452923017	0.937136919331833	0.93854657258067	0.95981785026691	0.96305416253938	0.954677134910104	0.962955786802251	0.971731436146302	0.97844317472034	0.942427012976504	0.94440148139173	0.933226548879015	0.972667649284781	0.946688682207478	0.92101965925308	0.960930969938757	0.93970937951952	0.960054898730384	0.936271643734811	0.928864574789379	0.939286636118171	0.976958894335654	0.950432573723264	0.956262199414868	0.959269577935707	0.942237215818179	0.905874352228869	0.956444444543178
YCR003W	MRPL32	0.892366813886381	0.916202046469542	0.933958469192383	0.948425459054236	0.932422133896511	0.922088793851808	0.905273702594206	0.92011760262833	0.918160139587758	0.921128035904388	0.916283009865084	0.90379966041653	0.890024557619605	0.90567490228851	0.910643842038163	0.952030775212028	0.941141627652602	0.92543718686823	0.938026965128079	0.897776072179921	0.922599224523075	0.912460736805082	0.93729415518241	0.915192953687615	0.921540061728707	0.908879156366699	0.879702824636337	0.913904926141087	0.916227894799752	0.926516099734221	0.942366395058794	0.933478374585205	0.928265987404382	0.938554021947046	0.94019841722232	0.938425141841354	0.929835788682298	0.932847897469221	0.931986220088667	0.944228154315158	0.933421163160307	0.925591039512595	0.933024058886233
YCR004C	YCP4	0.973507291529885	0.96278624429311	0.981230568609192	0.977428794081664	0.960266289520931	0.950305429769085	0.958049558784067	0.976598887630049	0.965944243478798	0.972376865551193	0.971950664184003	0.956851191020707	0.959467729712806	0.97402429986763	0.957491777372674	0.979346602887368	0.980774000409097	0.969051407099479	0.95202551409322	0.961967297751992	0.965674003004482	0.971700215970692	0.971307174485133	0.965760627785766	0.97285028202463	0.966483061543535	0.958181827914032	0.97304583025377	0.95751132575076	0.958702573182321	0.950454512572342	0.961113274752617	0.957240150074711	0.962385149099617	0.952155906364133	0.963056825355846	0.963748965161674	0.966930758666671	0.949023348745046	0.954847115444101	0.957279502444932	0.976017840187163	0.968404063200218
YCR005C	CIT2	0.972902941442803	0.981272206558591	0.963915998430745	0.969515719628577	0.943482211718128	0.962200477706641	0.977064159880308	0.970789782582496	0.958733612550732	0.963753220152906	0.948653325568196	0.980710886993117	0.980310932976659	0.958880832193102	0.978408397259144	0.955343430371763	0.955614917173519	0.961328060237101	0.969648987646325	0.977332573203809	0.97451087027082	0.974274872661259	0.97169047337829	0.968485543772442	0.97463083942827	0.992484572017069	0.963030840414393	0.972671806723812	0.971607477584898	0.976939752471032	0.986432406743124	0.988717639672249	0.980167332136004	0.980525691497434	0.969991558133465	0.973331552954888	0.978743304072378	0.977980195849972	0.982188873506837	0.977835322525475	0.97395719655196	0.981035763538795	0.980133202221688
YCR006C	YCR006C	0.926778538245027	0.89191125565184	0.913143283606317	0.975116691305761	0.967202181581767	0.94746859375978	0.944179488677811	0.907161948122994	0.97556010155992	1.00491950547788	0.995681921224823	0.912204529427339	0.906478507547574	0.930588948636795	0.977175162242029	0.962761371474769	0.985892758350919	0.972687882356068	0.961395373324962	0.892595305219314	0.976312172437684	0.937991636311782	0.939712224330865	0.902249038583506	0.967337549262175	0.958649943255283	0.976066561588002	0.964918947439226	0.932336328705919	0.971978346509676	0.949531253517605	0.990655726523114	0.994397555566721	0.949213773251577	0.976073011177141	0.963401825564938	0.936947210084564	1.0091371097594	1.0209332798546	0.97714279117845	0.947685241225216	0.969650676364329	1.01146728928633
YCR007C	YCR007C	0.963656419685692	0.986760197051238	1.01545745776077	0.988204887919213	0.955996003858816	0.977278109958364	0.959654398315821	0.985856820499758	0.971022626811005	0.95941947918244	0.94150843119254	0.985733804870205	0.956197505069351	0.978579988254356	0.966519668050001	0.980270748555261	0.972079234572803	0.961168449214772	0.977219588249894	0.996142501922528	0.988974737281992	0.975596647294017	0.985386432958972	1.00601445154833	0.971402052069505	0.971086311946425	0.992029327863772	0.987260909002091	0.929315012340254	0.973937912124195	0.984620990227747	0.963644041280336	0.969320317143215	0.969853090687182	0.946383325104112	0.971873980240287	1.00062237946139	0.970096596887281	0.985500590569852	0.958678024818665	0.961109467114319	0.980317889679257	0.977219209318999
YCR008W	SAT4	0.969263140464401	0.963347391747629	0.979094642036011	0.973803824158989	0.976549541243123	0.965081780119702	0.973563483080788	0.97361894864423	0.97552879101227	0.982927191938923	0.968087625193763	0.959251569253926	0.97412685044529	0.967810278636061	0.966470695306609	0.980737632196756	0.978733705319513	0.971769843891534	0.970478897800915	0.96579342177096	0.989854023639673	0.980389840727963	0.980884675062649	0.975540852271108	0.96593400379498	0.972960608139523	0.98369650150384	0.955836477111836	0.958149517071258	0.963029460519362	0.958633971639184	0.962345636662563	0.96826291284894	0.966554222431564	0.961498830281934	0.965301269305452	0.959448614853353	0.960481351488203	0.966520956675789	0.970489238246127	0.967037925501414	0.962802637829214	0.964658848527295
YCR009C	RVS161	0.966450115927758	0.987449721487524	0.961740599526203	0.956696973868978	0.958677881436979	0.996279403689767	0.986588332228817	0.985256507922117	0.993908052002568	0.992396408438654	0.985545865316329	0.998046964983747	0.97303837198139	0.973460437257988	0.989172135451528	0.950092491701836	0.949858595025503	0.960507952795713	0.981411281976853	0.993710661825481	0.97498114762145	0.974227841577499	0.974804921915578	0.968698278358259	0.988696214435862	0.994317359280295	0.985780458000309	1.00218437280433	0.98223994894648	0.984651595757366	1.00137826831213	0.996995473663045	0.977860009541544	0.975453497111194	0.988220432791131	0.98291530165203	1.00555491983047	0.988575248159699	0.990480598588685	0.989121792594198	0.982279453328086	0.980625568365072	0.987362290217167
YCR010C	ADY2	0.996167581755089	0.986055519238924	0.990047799632443	0.990484138216761	0.9960678215506	0.983313274324939	0.993201536784274	0.987217118533659	0.986256126331358	0.983838499920316	0.989378648499165	0.984664551696973	0.99251062647166	0.974898444292549	0.987613264333032	0.993945918154426	0.996302353482525	0.995561295821361	0.991705346360602	0.979278658204274	0.994136519483609	0.993107451522052	0.992674690920611	0.992830571839557	0.988727302056133	1.00546789212321	0.993738605405107	0.991145022196064	0.981632574588799	0.981835723466798	0.982744117406588	0.985385903496891	0.984507460664749	0.989759532933669	0.978743473209991	0.987123796726064	0.992899147226217	0.982015169920538	0.988626587767269	0.987859448158965	0.992156746522467	0.983063965385997	0.993930656260973
YCR011C	ADP1	1.01401530700025	1.01016570152251	1.0104984572981	0.997073375960595	1.00820832736098	1.00263087067065	1.00139227766502	1.00030483631549	1.00742396722214	0.998842770259801	1.00436656443105	1.01056876074241	1.00641410474409	1.00005259751019	1.00921472666212	1.00274184899901	0.999534961507839	1.0004182618154	1.00601567722907	1.00655994804207	1.00269154976361	0.998701535827692	1.00335246944836	0.991893635551492	1.00129330993928	1.01204118015139	1.01395384639434	1.00711942341049	0.996704914142288	1.00552448932219	1.01204399570397	1.01041539473369	0.999962047271947	0.991670146800554	0.991265677311796	0.996272162350585	1.00226332878733	0.999945258352674	0.998037083509619	1.00744695082598	0.996314110572862	0.998425932158185	0.994121141074106
YCR014C	POL4	1.0213034398173	1.01650463811538	1.00906831982844	1.00619689030244	1.01369943118884	1.02037044489974	1.01596931728764	1.02011151992633	1.02103420953409	1.01487048430011	1.02227720200078	1.01339430643431	1.02148340946225	1.02088703070362	1.02146710165091	1.00743345549323	1.0155648255311	1.00941927192163	1.00698058621783	1.01322121886946	1.00538388136303	1.00726601877793	1.02504568361611	1.00699760988608	1.01444971392745	1.01597707834742	1.02493463439997	1.01042933478045	1.01077754415054	1.00846958813403	1.01510145912384	1.00221567805403	1.00639728885202	1.00278548212538	1.00539638588652	0.999812557410924	1.00954318106734	1.00212223125398	1.00730254629398	1.00355195248307	1.00664596551236	0.993223692039083	1.0079370839641
YCR015C	YCR015C	0.992062049448667	0.981003009295363	0.987596685757173	0.9931012822153	0.985516645549643	0.979473559025982	0.975291239332974	0.983233126391668	0.982541778973069	0.991701153336085	0.981194103259605	0.983094765152989	0.983025361163114	0.97506001359301	0.973378247773139	0.985575886688466	0.994815459211299	0.987696020652333	0.988992161320792	0.979033459542227	0.987228637903574	0.994087954518712	0.984594626070479	0.983608833246393	0.984698007077734	0.994584049619667	0.989932243788761	0.976942616664849	0.981310141625309	0.976766075137167	0.979899976247472	0.985821316544439	0.977562617580603	0.983089948317777	0.97558564325795	0.980901872407777	0.983250859290762	0.975083021758074	0.982235683335897	0.993049855981113	0.980313530748107	0.975062327864956	0.977894983212115
YCR016W	YCR016W	0.976612044982724	0.973762980222351	0.974486130252945	0.979561195983374	0.974607067066256	0.981104274960248	0.960588198056373	0.980019862741649	0.976090254559584	0.969557194215275	0.974087973086712	0.97114466541736	0.975242057451317	0.981219124742956	0.975133211945706	0.954617038479399	0.97344580055504	0.973487411956967	0.980971768811073	0.965049369369241	0.97176315879444	0.982626273584633	0.984593461294839	0.968399056409659	0.977176087706079	0.978910300132031	0.976465000061396	0.983747348160693	0.966089969235023	0.96751190172686	0.978155511132548	0.973780229835275	0.962010192159651	0.973330900317862	0.976348248372297	0.962029685991343	0.977690992447241	0.968023646772678	0.970354747041102	0.97270042888377	0.968289667765026	0.974910062072245	0.973798319032319
YCR017C	CWH43	0.978759870578042	0.977164649794636	0.990142183951715	0.979399138766221	0.981226660369605	0.966243324506147	0.977447379597447	0.981459705545576	0.974986489806706	0.969816964999131	0.979933627948459	0.985353986095187	0.973622399363601	0.981117543806986	0.973763694276397	0.989635783991603	0.98717181774555	0.978264350406373	0.984696434966861	0.97376996108052	0.98812873125488	0.982074668515473	0.983410473839419	0.98046336926491	0.97716674019081	0.979175061000335	0.980485044501678	0.980075815540703	0.976844437661568	0.966326572244323	0.98075835657048	0.982962666746399	0.954942785207129	0.97765842057846	0.982131481833479	0.975239943921649	0.980994727754334	0.970247090443096	0.978658517560782	0.985932694105256	0.975697096492243	0.962005560573876	0.984068280949683
YCR019W	MAK32	0.98945033558704	0.981639420629899	0.998630513407271	0.986467770572719	0.98388674842131	0.97837671753958	0.983688997234344	0.995882796636887	0.97633021393603	0.983668585175499	0.985472103120047	0.987641815181685	0.966418000565609	0.972705941972314	0.97689153949767	0.986330258575964	0.983199787350362	0.986429986903581	0.994818577244157	0.984604335574548	0.988893828440924	0.991394633729754	0.995175860558715	0.985251352146673	0.985437606834189	0.98622683356707	0.990559688893785	0.989894718910333	0.964534414732752	0.977812400838521	0.991435198917059	0.984547029687294	0.994099904202285	0.983297641341734	0.977910694234475	0.978337574022706	0.986797394080849	0.974541436590126	0.98323806916268	0.982782867010655	0.985561575780907	0.981884401446388	0.983892001546297
YCR020C	PET18	1.04520511151188	1.01980280657816	1.04501807428457	1.04216622079296	1.04093430023801	1.0346435866974	1.03625461484571	1.0345504432488	1.03643869510219	1.03632161045429	1.02948203424583	1.02512714027257	1.04023942789542	1.02742045353509	1.03034112285247	1.04574140539901	1.04051876111711	1.04184290595528	1.03562261528737	1.03742689300344	1.04239326207022	1.04439443842542	1.04095319360542	1.04377110996112	1.03876592960813	1.04107620160065	1.04242866674088	1.03139473952948	1.03301610032437	1.03504796447043	1.03650856774821	1.03415703019257	1.04416129033787	1.04271647510288	1.04606160654539	1.03337317305226	1.03326572290449	1.03226234908359	1.02981166810424	1.04383329603625	1.03773897535723	1.03526440987185	1.02925294194897
YCR020C-A	MAK31	0.923478133532129	0.910849474110693	0.924045041849856	0.94576573738176	0.927201678366031	0.913868535681283	0.898324938917952	0.917892107916557	0.928941535114269	0.915356470023662	0.916772489086031	0.931010510540501	0.91116589871364	0.896403680229169	0.923467667387526	0.925077553294697	0.9516379986706	0.935770828845522	0.919063082678425	0.894744418967047	0.94102378680534	0.923176351787519	0.893498164929998	0.9168716151459	0.92686009524082	0.922202487303307	0.953224143109005	0.883882560780075	0.901317286037656	0.928133333613435	0.923008068141307	0.923746157108469	0.92884327456078	0.929330146431232	0.9021628133174	0.928088441466412	0.920761040240635	0.922563958460883	0.93103053268993	0.904536150430767	0.906304638718606	0.924460595897306	0.937258517083422
YCR021C	HSP30	1.0050494704334	0.979272715435543	0.998602748748342	0.994995824879092	0.988638304394035	0.967896169648104	0.98331536759319	0.983391516534842	0.982914727860776	0.985065175394797	0.979489774530619	0.994764554618518	0.986989215927017	0.981200076695045	0.980279540747189	0.986932120857812	0.994938726324734	0.994088165284684	0.985438526073676	0.976988605325994	0.992171213786709	0.990657938466041	0.992779356079082	0.991643280441024	0.988083489483114	0.994498940496026	0.985554231340764	0.971652738298911	0.978886681675046	0.979376707212217	0.981988102998888	0.979810258222504	0.982332468534713	0.987304247329566	0.979625168780452	0.970856135671147	0.984486726211298	0.978695790509532	0.979567773427925	0.976601751607896	0.982179960513168	0.982589891710675	0.983748958229346
YCR022C	YCR022C	0.988187857322825	0.974250876306063	0.995826895939	0.986194075395133	0.979893132697001	0.97621379594554	0.992361859658231	0.981493909842688	0.985937078136336	0.983172917283946	0.967116984285055	0.979727587727636	0.977075336747912	0.977538246997642	0.982530333520637	0.988633750755316	0.994213806214149	0.991956356462962	0.985402646965474	0.985080373239227	0.988688123531979	0.986991894725839	0.98528198663342	0.973564336182009	0.982789055784144	0.987815324220098	0.994881890731413	0.977874668490716	0.977068412983912	0.976268748478537	0.987417058502185	0.968246050071684	0.990188408584242	0.984419288472911	0.962396547845305	0.973190722273274	0.97769592880684	0.964210143424768	0.976138671964587	0.992102590795171	0.973701725214449	0.97247622050177	0.9799647809929
YCR023C	YCR023C	1.00355606733732	0.992258110497492	1.00622591869304	1.00191255555734	0.986621759120979	0.995411208626371	0.984387033943387	0.999605997909536	0.987256725661047	0.993897658958811	0.983949928621171	0.99784610731639	0.987566819279994	0.994043083583019	0.990021214534373	1.00129655997032	0.996202859228267	0.997144962865907	0.994856097571117	0.987358396500823	1.0019892900322	1.00128583542694	0.988318177586203	0.992779610083389	0.995627222250762	1.0023484917558	0.998064004494343	0.987776320280905	0.993328459328839	0.98457721146107	0.994673367546695	0.990273260150337	0.997472580469224	0.993619757164327	0.997295437836233	0.994761537046834	0.997831643780242	0.996128615280811	0.99432297579439	1.00073559026727	1.00036616805876	0.989146540664788	0.98936346760055
YCR024C-A	PMP1	0.992212384322869	0.971748715061672	0.991914992675613	0.997559129132515	0.985461513825027	0.983361354131957	0.979768798720489	0.975062203471393	0.980991509609936	0.976312323443115	0.98646775933339	0.988257269347078	0.973420749762041	0.972615547778968	0.981872968476852	0.992241576881907	1.00051668301651	0.991389626389907	0.990468764242289	0.974200294306722	0.985932431111345	0.977180211842942	0.985412105399787	0.980275665289111	0.984579172899198	0.989531911933449	0.984364875946962	0.98045453110272	0.973299598052376	0.972855925624556	0.987912614923029	0.984202648124009	0.98564463547763	0.984612264300575	0.97927058687294	0.976935830641629	0.985794717991813	0.978537102092283	0.969108135969046	0.982980191403546	0.981058206877694	0.987365527820919	0.980626446188761
YCR025C	YCR025C	0.947814395717925	0.957421663943683	0.973822457858032	0.987308702743777	0.935140244852525	0.943175553512355	0.964912762879597	0.962744906305456	0.950117059837601	0.967034268067358	0.937990811789335	0.949393220050776	0.95587968224594	0.970832180613885	0.940527119658685	0.989483327102783	0.937580171341762	0.939339149268876	0.941534557326124	0.960229997602155	0.990002021944521	0.967454998730454	0.980488029922754	0.984215748859683	0.956802418255507	0.945701427300125	0.926602396557501	0.981097695050429	0.955981212065403	0.930173478197284	0.969612133034438	0.943172670300436	0.961532588902585	0.957611624404002	0.948375108951966	0.956457951211309	0.9767180144378	0.969878619975591	0.981060687535406	0.976271400669874	0.973246366517102	0.955232101848257	0.963623585554436
YCR027C	RHB1	0.968926783474649	0.964939012461828	0.974975525541305	0.976145742700465	0.97504819849398	0.962178400101901	0.973160041456758	0.985028874969524	0.972430999966307	0.986469545721556	0.975159921881764	0.972283231587639	0.970347744028557	0.970908143096029	0.972343824498876	0.989277527875014	0.984542000893399	0.978639512537088	0.978552339352677	0.966449581996242	0.986681797806686	0.985389672577987	0.981817311860081	0.981378013887591	0.974035021973128	0.983188521837516	0.979405837166066	0.979349935896299	0.964991329465769	0.976411354889703	0.978733753189858	0.975737208909446	0.983181059056007	0.979385346987454	0.980990629233317	0.970489591042051	0.981434133296568	0.971474662731822	0.981452637546254	0.988627040233368	0.979297405257944	0.981274248799749	0.981796837418035
YCR028C	FEN2	0.924752798151513	0.917420999857785	0.940447747067961	0.934420598985625	0.886834807781531	0.921849399135157	0.906566096732689	0.913620377546726	0.906271902972142	0.913055948733709	0.889350923196031	0.917651074855951	0.908382498121813	0.903105259897613	0.901249224246235	0.928351990836277	0.890932019551669	0.897608723741592	0.909200715626434	0.899749399422705	0.906539637045652	0.920751798308655	0.917588276211953	0.917224643380092	0.914686298022992	0.901926548760507	0.878534704813273	0.920091808540426	0.901498326602083	0.880403469757464	0.91510524329802	0.887531830541365	0.904952638034442	0.889008324197717	0.898173084423762	0.905240911404427	0.925800077265239	0.901882857791936	0.91367713132721	0.885865971333431	0.930192502867339	0.896075773748601	0.905544925694805
YCR028C-A	RIM1	0.886252488828024	0.857251740788134	0.907399720953028	0.947077942493867	0.900929872228456	0.82826509759565	0.896989374145471	0.900984720279905	0.927901916632867	0.911207937046489	0.890875347741258	0.888492887527251	0.871267497151089	0.901807969381359	0.900701535507359	0.93137120273516	0.946129524035644	0.939791092062827	0.926409811113296	0.88594673681273	0.924773099933165	0.880532366492465	0.922784718522585	0.936909406102907	0.90411737429817	0.931900136718117	0.895616516115729	0.934142302812301	0.915324568072522	0.920866509383933	0.954216138878403	0.963750149004417	0.965554563421805	0.947640879520141	0.929105919169426	0.948311884081189	0.968373203500877	0.939788984254379	0.954412007815112	0.954425481296893	0.952695189914794	0.947574479429828	0.94799034993242
YCR030C	SYP1	1.01338232029139	1.02035976044552	1.00835111746181	1.00576872125923	1.00861104790619	1.0170775367863	1.01473123870799	1.02957219265546	1.02100418555584	1.0204113363162	1.01208848871306	1.03139878679982	1.00817912281803	1.01453354875708	1.01174304087988	1.00967471239683	1.00118676018376	0.998836625261417	1.01346846349516	1.02915904038856	1.01084425467641	1.01774372609496	1.01970495629992	1.01581105042095	1.01602582473507	1.02295893445641	1.01799671836078	1.02345834706852	1.00037415769841	1.00702923342211	1.03139432622184	1.02042518866136	1.02035260748964	1.0059718051669	1.01381502814756	1.01656926412124	1.02599074266678	1.0141430068289	1.01713931704666	1.02136267339988	1.01046997038145	1.01619211380801	1.01753217281999
YCR031C	RPS14A	0.937355021708143	0.94528514341077	0.917651562646144	0.93886433536996	0.933406742828237	0.947929547766092	0.943630426638356	0.952808579459167	0.939297104138745	0.94135398027202	0.905579260155692	0.950300109866558	0.940004024093137	0.920112446338017	0.947675543354351	0.918603931543229	0.917310918302203	0.927384304659697	0.936570905988548	0.926290292269073	0.938392126944577	0.932417414080822	0.929609343584613	0.931410677274808	0.942683954545751	0.949610110187863	0.943496236078341	0.954356469551939	0.932437537526502	0.959291544661826	0.951320932805081	0.951808403953744	0.949347845955752	0.949917963476964	0.951905397963026	0.945289469955001	0.961428801165586	0.953091568885956	0.944486911083318	0.947036558656883	0.954160952391007	0.946235485885707	0.945501724593351
YCR032W	BPH1	0.969524917551014	0.946415655586776	0.977857374475983	0.978721273824654	0.968822368732796	0.950663545372417	0.951563903346565	0.965839794604403	0.963925446625903	0.960277803263228	0.952297537690422	0.953575508792994	0.960142362719597	0.975383822480671	0.967034686744205	0.972228035845594	0.977961718810187	0.966240898268588	0.957637031583441	0.964481154969095	0.967488911877861	0.963327677974921	0.972323444958242	0.972281668710557	0.954078025025767	0.956148511790864	0.958876337010763	0.929629319380806	0.958279557550497	0.914873004981579	0.93090323616786	0.922740907774778	0.933433837565984	0.958341603278316	0.932301813435116	0.923212337000803	0.936256793013001	0.921141974051609	0.923805778413523	0.924567236583673	0.935329924001364	0.927063706754923	0.930408417178563
YCR033W	SNT1	0.973886537034474	0.980196055878918	0.97881274494002	0.980724561996758	0.981918570334766	0.956970707503564	0.962541252443523	0.97108424391927	0.957904241248122	0.970563179473027	0.947820156843582	0.963509950085079	0.974423233207961	0.959994024242305	0.97348647922584	0.979463864429587	0.976167487779372	0.963537381658791	0.96625545702579	0.954393963312555	0.971558431804758	0.964593104718113	0.956125542470347	0.969231514154481	0.954255247747195	0.953189061561136	0.967976297677666	0.921656675223026	0.947380589171775	0.937465506250894	0.945861739893068	0.953949167625942	0.950446859359402	0.967143484805145	0.935892185726629	0.932116757973496	0.94603069767122	0.935622989253879	0.953032744832814	0.938439898395788	0.945642115543643	0.940409762948725	0.944763348355189
YCR034W	ELO2	0.943842951039711	0.922763428805029	0.922751346074139	0.912662398862879	0.876762495222576	0.893172871239511	0.926394300506959	0.91584212658542	0.892567356573919	0.848028765953565	0.848759185436973	0.891404909540138	0.92343981526143	0.909783624954828	0.893059628400847	0.925158452135166	0.943162508465075	0.932297398805296	0.871760151020066	0.866685962276503	0.886305441968445	0.892499831829015	0.861482488621461	0.864787118403296	0.890966089191996	0.902563134404827	0.905038222221617	0.870662326265258	0.89221437569797	0.901153421372225	0.900112682809305	0.8939642085179	0.889974872456215	0.899806241975361	0.892305537187891	0.887710111628466	0.878051259432085	0.878868394326649	0.864744133993005	0.902773026452577	0.896091274805275	0.878863008187107	0.863029867819767
YCR036W	RBK1	0.983995995160648	0.966325489578013	0.984292596367128	0.987576812359393	0.980854051143801	0.96539559281624	0.982440142869122	0.973672990516181	0.97397898420184	0.974056416103333	0.96821334822113	0.970719488245796	0.975658490761874	0.980480687221706	0.973869868809554	0.990374072243006	0.981792850914469	0.987582487354929	0.982737688246339	0.974134759419439	0.988587303883726	0.979070654384204	0.970773524288875	0.982569362381208	0.974678983305389	0.98419710748939	0.985287525953223	0.974428422203532	0.979380892212368	0.979251947123374	0.979079927753942	0.971124793422248	0.980547472906195	0.973927528601472	0.972493353533442	0.978216476498208	0.97314740751723	0.962258858499225	0.979056522136928	0.991324242683721	0.972352336859331	0.970581771711229	0.973741698609329
YCR037C	PHO87	1.00343889679928	1.01225651062116	1.0120631272719	1.00530996492416	1.00501192503325	1.01148453316846	1.02440228765221	1.00741251060217	1.02168482941342	1.01100389138191	1.01522688439175	0.998795744844592	1.00856752098367	1.01606092671272	1.01479821563247	1.01152059958739	1.00318876764229	1.00856143310071	1.02064497631485	1.01833806424899	1.00969251049982	1.01057603942396	1.01620059942287	1.00682605151986	1.0081799039762	1.01648717519192	1.00302106578447	1.01581294196845	1.00658750041926	1.02392585343279	1.01654651694403	1.01572457654266	1.01178624436439	1.01423941038282	1.01186068410156	1.00447508263451	1.01416864889481	1.01682406259669	1.01661972201648	1.02253843023821	1.01651929489955	1.02333465957386	1.01154793691604
YCR043C	YCR043C	0.975486875914615	0.958008498344539	0.990635156006083	0.977912544738421	0.982884373136069	0.95928117010435	0.974714194880249	0.973308101637335	0.975639439649081	0.977234022507855	0.97002139136513	0.95904433679664	0.971792867893421	0.966832965677687	0.978211719744248	0.984090137926484	0.993076023623798	0.985637454436264	0.988727262439906	0.969783053041067	0.986850434830865	0.987050313432236	0.975448654925819	0.98055004115975	0.977069190423364	0.975000529949095	0.970697709298488	0.970627985855349	0.952830653421568	0.967332252307571	0.97498260895589	0.976915634210653	0.969996029167088	0.96946975125013	0.972416338044734	0.9722947925611	0.96593182689022	0.972924110426844	0.983192407605249	0.967655606742413	0.973086088958271	0.978416930283541	0.970294443004425
YCR044C	PER1	0.972068756930134	0.960237718210337	0.964000603504519	0.966865086905257	0.961331161879133	0.954544248195392	0.952684628302753	0.959934441719577	0.952248533911172	0.953204632959054	0.934058569880012	0.966820176862337	0.962343218558145	0.967153454767598	0.966037710286909	0.963584370323389	0.987814621259231	0.969753190185854	0.956639204002491	0.942213109082319	0.983121568297394	0.963888799184373	0.957142216407088	0.947873857206521	0.956145913229959	0.94452913757615	0.954653505344133	0.943406993856164	0.956287095788121	0.938302074858318	0.955832037615961	0.955948635065342	0.944060935892956	0.955980105959835	0.93963538767685	0.940810237950157	0.938047243439643	0.941803991749622	0.957422763375714	0.94631827731642	0.945851826127796	0.942362792483933	0.946497473485976
YCR045C	RRT12	0.992819600303682	0.974573221343348	0.991392586744745	0.994244103381744	0.983090285321037	0.974807808595392	0.97625345230209	0.977184779885932	0.972521182689564	0.97220428413544	0.971082242017721	0.984958149098934	0.98324917245968	0.969096575875796	0.981343193317951	0.9836523831755	0.984645262351866	0.988722747152687	0.987670845895339	0.969394002147615	0.990154080581569	0.977157310557683	0.984647786309649	0.988024108157535	0.983222207022812	0.983792813937136	0.988549728674625	0.979200853790305	0.975041766221533	0.973476268188603	0.972162893741456	0.982275679133791	0.976997637754679	0.983113080291645	0.964753355054595	0.979199359964664	0.96898601210705	0.968919468428543	0.980794149509021	0.987267142338422	0.9758573835525	0.967995210826785	0.975917539830518
YCR046C	IMG1	0.897381967817023	0.897586211078689	0.919290573873106	0.950484940912285	0.916757347322802	0.908337952974225	0.896990225179064	0.906858500580725	0.907009497783631	0.911099144073229	0.891098457569811	0.860278194569045	0.894191030200343	0.913771940169678	0.866632720716696	0.938802264306104	0.958886611706952	0.934124918064612	0.943067428303963	0.874363761391517	0.898077297360824	0.87597946261645	0.91153200234025	0.909384894226534	0.929800589987511	0.913814874162482	0.869448908905447	0.920191372834702	0.924554365428085	0.933325910502102	0.927941861238732	0.934662433605293	0.944344923906705	0.920486462881287	0.908751490900277	0.936715834743592	0.925109793190364	0.930231380301616	0.916788572262867	0.957032631978812	0.93052717065843	0.941916459749705	0.924074944238363
YCR048W	ARE1	0.971961225185387	0.964972365326303	0.98409984285316	0.982797249636864	0.987067133603631	0.963034324184473	0.986217327804888	0.980177362489697	0.976959323145918	0.981756306429798	0.975634666840267	0.979091569299128	0.976693682451216	0.971109053700031	0.968435347020643	0.983687792104623	0.987442360679248	0.977881218488598	0.984043539305116	0.976665042482094	0.991032218109752	0.989938901851801	0.987251727761658	0.991864859733232	0.972703123986889	0.986364237161672	0.982071531084953	0.9809566579112	0.97334152756298	0.968051936115799	0.982946001315634	0.978614902402966	0.989487118478633	0.987192557577439	0.977736408895507	0.977138610840176	0.980220985746609	0.981055925874951	0.987988326260287	0.995571873962594	0.984678836673691	0.977659668024573	0.976051919334802
YCR049C	YCR049C	0.982188640698729	0.978010568639671	0.99013604456662	0.989994506430552	0.988784557247793	0.959383020942217	0.977382616939108	0.978700912470162	0.979925856859439	0.981335938965499	0.974053582997281	0.971757607094336	0.976248472135211	0.983255422481728	0.969030583930973	0.989373112437424	1.00388318893054	0.990729967309732	0.987221764698895	0.974690856603463	0.984513453819281	0.988499367494625	0.989166474274776	0.983906829359217	0.977607846983898	0.983924757306288	0.98303095954299	0.986552692313736	0.981756738592519	0.976866568348437	0.982245156925862	0.983053249239757	0.986618362450647	0.987486466655256	0.983864688158066	0.983584490112227	0.995019964514429	0.980368595238095	0.987074625824427	0.986803991362393	0.983623917787314	0.988334323239984	0.990150333468315
YCR050C	YCR050C	0.975687200244691	0.965627095611807	0.981724507929732	0.983356336832495	0.973311808157728	0.965370023608441	0.971759655469011	0.977130059004249	0.972450056053651	0.977212576192622	0.964161578845893	0.977221841472781	0.967720287298087	0.975550483685273	0.969274115868426	0.99200315378393	0.989497053781071	0.97839341276236	0.977019519853845	0.966020240623358	0.981201396942423	0.981570296827445	0.97817693890781	0.989265906346151	0.971787856371131	0.972189061443111	0.979478124463872	0.969466429507508	0.960474955220572	0.973052789364393	0.982247322901483	0.97540829739137	0.982016502206412	0.978951751911533	0.969821385075338	0.973141367762368	0.984074847841797	0.970816730925967	0.979355520205322	0.971150536058334	0.983245577159691	0.976810196706439	0.978926469207598
YCR051W	YCR051W	1.01060419904645	1.01631972471897	0.99188495704219	0.983280474017845	1.00932800536001	1.0132523689976	1.01643520187553	1.01087755966795	1.02096304728157	1.00643258293661	1.01685755147512	1.01351725085941	1.01514794587426	1.01148273261981	1.01443295410926	0.99088178769455	0.987991923161903	0.99038138828261	1.01059380067875	1.02087096879965	1.00960138835848	1.00899455758446	1.01271582261116	1.00570697421656	1.0099493821505	1.0127454752882	1.00993870562564	1.02843619061794	1.01304926352154	1.01247955213983	1.01631139488835	1.01153692296038	1.00708040374413	1.00549604084294	1.00922135332436	1.01414827469219	1.01422534731836	1.01248265344222	1.00831488614368	1.02974151397342	1.01187098407778	1.00751649351097	1.0155679913647
YCR059C	YIH1	1.0164738564372	1.00225441370277	1.01315073563397	1.00188734776148	0.996838968303197	1.02220080808891	1.01693332389693	1.02022550206049	1.01534974795036	1.0191296082631	1.00658602681463	1.01379168091162	1.01595708753161	1.00787289822247	1.01585030755864	1.00901555902669	1.00053357633873	0.997380473896314	1.01915759055574	1.02304907246585	1.01356666595598	1.0099318286775	1.01123047521002	1.0073427501031	1.00810664855644	1.0164671171074	1.01067063292847	1.02167153376554	1.00560674006017	1.01663571312455	1.02122583541538	1.01454310059321	1.01746352806203	1.00629271874344	1.00236244809153	1.00624789291457	1.01625714593386	1.00425441883626	1.01169086282326	1.01479535640349	1.01226217094167	1.00206394401825	1.00635104073464
YCR060W	TAH1	0.968078726342019	0.951711147103153	1.00308915148634	0.984113633516498	0.941702081188724	0.961934281916042	0.979438122072395	0.987432979346639	0.968887450376747	0.994095367439699	0.946738459830976	0.972966905128117	0.959411077378592	0.974636951544629	0.967952131414221	0.999178078118228	0.948590626672584	0.962229979589892	0.973626062664889	0.998116876528376	0.981048001121807	0.982578506850868	0.98434344726437	0.988555545069804	0.956387010373951	0.972468612789938	0.949717668297423	0.98289984986761	0.965824662037063	0.935412531162849	0.962165706014365	0.954652511339001	0.967580390597686	0.969783327782897	0.963726053994092	0.974632169567704	0.984664841146592	0.957431467715408	0.968822968781699	0.988491242432699	0.966736286371087	0.971287509820826	0.976681672772524
YCR061W	YCR061W	0.98414465789024	0.968782054855493	0.981856015475677	0.988884949226217	0.98378715817099	0.970961998973476	0.977650698607922	0.98087203396262	0.98206354820616	0.98187280323376	0.97582779500357	0.980483752673172	0.977330462771995	0.969683364131266	0.973635375919612	0.984958348123311	0.984786166187836	0.981137774049775	0.986474070080815	0.976176599755375	0.989350694654437	0.989804363373036	0.983617201678875	0.988524683724256	0.975039091979181	0.980171396702145	0.987556378469853	0.976241410199665	0.973672907252328	0.970168969806195	0.984127209866273	0.973033346815533	0.981340253213335	0.984648158517602	0.974165931586486	0.978705234942814	0.985414495062615	0.977722856206663	0.983500036922859	0.977527219635575	0.975278278064835	0.981715150922006	0.982191091103954
YCR062W	YCR062W	0.968346481201244	0.973892550785514	0.969570049924667	1.01411478622931	1.03493799897007	0.974955982251901	0.947563459698909	0.97020736216101	1.02439996946702	1.01212080372387	1.01926709423351	0.962957608464271	0.934298775156519	0.960121698205263	1.01196409000761	0.983038700464959	1.03825995946464	1.01158999326309	0.973817567915612	0.929977062978948	1.02373807218625	0.956101405438099	0.96235409168588	0.939539432386961	1.00971756893549	0.97898437299086	1.03275031541922	0.914552611036425	0.966603849225689	1.00691045092943	0.978216574020232	1.00841742945231	0.989950761417144	0.980805541203805	0.982055802163505	0.9922396899901	0.974299559071229	1.0019844847517	1.0237576787108	0.986908129934269	0.971351337264657	0.988183659426688	1.00394920596795
YCR063W	BUD31	0.834866105091687	0.845196754808801	0.832904161741984	0.811735156298719	0.822486713423231	0.849723198442535	0.843298342323644	0.872041627561875	0.814040900784344	0.838879573591191	0.789969800737281	0.848565132950699	0.825393818053546	0.787497650795896	0.85647047546626	0.830205961335178	0.814970416132958	0.822329789143118	0.845916523043965	0.813065372825285	0.872261828925655	0.834035370399764	0.766059997442335	0.861518157501713	0.846796144795366	0.852716502989198	0.848449681063944	0.775227220776653	0.83470983907123	0.782220223786105	0.829835321977331	0.834803609769646	0.859352644579205	0.841313918483707	0.832610877672087	0.837878857901193	0.856840273683763	0.83135546471883	0.831872858535766	0.819502775007186	0.816141507723915	0.832422091569047	0.851526570614832
YCR065W	HCM1	0.968832598853341	0.969553908060865	0.963852029846423	0.96018235805919	0.965959813082224	0.977427709965855	0.97054844611849	0.961260702598898	0.962932338808562	0.977823927877217	0.970285632658427	0.961257118985664	0.964694671665522	0.977125352233204	0.969354726354611	0.973196031594036	0.970192666792335	0.964160098559526	0.973005462286178	0.961254870460499	0.971689463216078	0.97308522340064	0.972223245769467	0.970729694439448	0.94830796635752	0.964353423913871	0.968318251226253	0.951543782068935	0.963655331905955	0.950497931917015	0.965529258414083	0.963704894597948	0.950150949016882	0.965484210441844	0.947459884575263	0.957790958687145	0.965719684733669	0.953350711311331	0.964967713430646	0.96078769947969	0.948376623177771	0.956235846783138	0.957271355759551
YCR066W	RAD18	0.967986598196077	0.969481484417964	0.980408000692667	0.985438343455201	0.974648496570006	0.969770698673658	0.977797865773297	0.980549360339138	0.971768090483848	0.968664496054146	0.974645098140456	0.966437201149606	0.971873985613246	0.980736725298906	0.973959193989676	0.97215436760468	0.9954266975452	0.986404698709406	0.960243674590299	0.963147296443279	0.981236150501291	0.977072580786089	0.971961475605678	0.977795534653996	0.971426440237373	0.975627982814644	0.981579328569201	0.968550785377537	0.961028157431448	0.966246173929537	0.971866600151958	0.977558953450219	0.974283826067996	0.98455583340858	0.971831181223998	0.966922809457897	0.979966111782372	0.979679572202096	0.976597463890325	0.990061907259724	0.974622403328493	0.976475580603459	0.978047295225056
YCR067C	SED4	0.993172449724736	0.979074792708095	0.995556367087303	0.980855491964757	0.993150645910778	0.96398921188241	0.974471800268642	0.984475627913823	0.98486095293355	0.979191070936664	0.985785345811432	0.981438812366143	0.980602535650711	0.986232604051739	0.965560230502917	0.983970481568842	0.991704399844886	0.987415907187649	0.984874087477032	0.98148605550583	0.987381481597127	0.996979432181706	0.979049306274393	0.982934309587164	0.98272717019593	0.982172713611255	0.974036360040326	0.974676464367294	0.977631575911737	0.977076804217647	0.975101442208345	0.981081264862405	0.980818756415803	0.994533714958775	0.980879228777221	0.97602710890466	0.979956373255814	0.977238587287121	0.981319403596609	0.981177567363148	0.978153851980587	0.980604584363273	0.985098896526682
YCR068W	ATG15	0.97493885209313	0.967150966473118	0.983506562499479	0.974636524460532	0.971819970348531	0.959360247432809	0.969129990748811	0.969430008934613	0.980429675179197	0.975990773411983	0.973069264043194	0.973815385731169	0.970335268332186	0.962487497454474	0.962322816718351	0.989589188619407	0.98488322408767	0.976427554611839	0.979451306154444	0.97105448958251	0.984906225558711	0.979909177424208	0.980691997933482	0.977381655357738	0.967629059817662	0.979923986500045	0.977790770358234	0.98041828726653	0.974675502532762	0.974928236104214	0.983001237402401	0.980621238276913	0.990655025296829	0.98297282351272	0.983281562769927	0.982951903930049	0.987400592825661	0.984182456255716	0.981042475399036	0.986308587170129	0.985393825441818	0.979913443847611	0.982667235961331
YCR069W	CPR4	1.01377589795188	1.02229397247705	1.00194363542682	0.993984199631392	1.0018456723751	1.03358104452924	1.02779870899025	1.02724095142987	1.02975083497147	1.01197059911206	1.01497511830203	1.02382561589133	1.01415480811047	1.01380293291511	1.02195100097188	0.991078693372157	0.996002151062411	1.00415232462003	1.02823060515286	1.02148378702834	1.00849512440857	1.0065889014329	1.02201206885164	1.00681937457357	1.01915583626314	1.02911979515037	1.01167391195725	1.01880025862264	1.01750464744195	1.02621206159724	1.02366731696146	1.02900375976407	1.00555492644499	1.00887949767687	1.01525645505146	1.01744308120944	1.01700653692362	1.02762621765266	1.02562892212586	1.03149352733661	1.02447909634784	1.01022945291318	1.0113643826941
YCR071C	IMG2	0.856809507781787	0.861663544794306	0.924055105775255	0.915722316646178	0.878100549836301	0.805271411658928	0.870988146514694	0.884886977797597	0.853543714051309	0.869829965922487	0.867813154132798	0.859804836838464	0.847066003074698	0.852590087980676	0.840941477455565	0.889923707675045	0.912474468784459	0.897224945031531	0.877133403481806	0.821757421825062	0.857527630041627	0.877159811395014	0.868365782043603	0.896880842799572	0.88072862934985	0.860147849669997	0.860497592183045	0.905371186557641	0.905511938756784	0.903819906385411	0.904812811765156	0.914540135776817	0.940019911352679	0.903725802569673	0.91527657376544	0.926072001327149	0.90573499048982	0.913306525356207	0.911972597516644	0.905428877854393	0.909351863311768	0.926481238476196	0.894393510199929
YCR073C	SSK22	0.968544520892039	0.969966869263087	0.977646756588219	0.978191824605136	0.975696695000536	0.950816145208577	0.97690668896165	0.972809699652144	0.978463704607951	0.965719950924467	0.970527854650558	0.968046037371301	0.976158172238855	0.962390167210764	0.971729106340359	0.988080370492683	0.992771499957275	0.976470027459916	0.98392864609891	0.959293019621926	0.982414166883667	0.988448714133234	0.97966046585348	0.988341209831038	0.975572565508955	0.974432806384479	0.963061984354459	0.984380971668092	0.963840927349952	0.973171326597585	0.970091624387241	0.983968607204633	0.984097463235819	0.98157258173146	0.979010281166382	0.97637610131136	0.982219587920172	0.975748026655935	0.981870576335979	0.982240124499053	0.975668063897751	0.977264496672854	0.980569896300619
YCR073W-A	SOL2	0.930658289036305	0.970214591979168	0.89567947868803	0.983658233080037	0.992198002446857	0.956241875053892	0.921788344004753	0.969697378836616	1.00038799360933	1.01808688742811	1.02304056352857	0.94450082122384	0.900447020470512	0.961418462923917	0.990602243563618	0.987747121164411	0.994648635273864	0.979153544798243	0.938500752845053	0.925439292236251	1.00315701539852	0.944257351664882	0.965124691645822	0.928130367828378	0.965974175699367	0.965033615043082	0.990627443527623	0.933151912491466	0.95758757343565	0.969098695802389	0.935126731765723	0.980744129033239	0.978039851967355	0.948314959162645	0.997170442332782	0.940317185642112	0.935762583163662	1.01653492678086	1.00905996884276	0.972072938250791	0.991093140718467	0.971103463708354	0.986614779305445
YCR075C	ERS1	0.990385790336936	0.981581201062358	0.988481733146289	0.994673702755644	0.996859352388245	0.97131745578173	0.983924600002814	0.986459788977154	0.991470864578333	0.986247464745754	0.987479690900976	0.980924865575467	0.992540842468534	0.992362965151008	0.991329517342448	0.999172303923299	1.00322885783142	0.989653607615838	0.986313911153751	0.978340337791857	0.99633748468111	0.994178671045091	0.9912384920815	0.992238615196016	0.986000823269158	0.989552337150787	0.979703904324779	0.979889988283795	0.980374198095026	0.985311233562656	0.982623585841386	0.972821841084834	0.980448334819665	0.984580716764999	0.983461850916125	0.978538782759045	0.984815533214771	0.975958827379026	0.980953815135897	0.986265744852241	0.987185395037219	0.980361982025007	0.981768643728512
YCR075W-A	YCR075W-A	0.908363548430871	0.90629125041178	0.940264624089733	0.9416967895974	0.922181823927935	0.881809558655649	0.903666660982107	0.900900307449006	0.913861609543687	0.918247970175653	0.909255711843119	0.903112808928962	0.898707252440892	0.931283498366671	0.917256769973585	0.939060000124345	0.93693110198643	0.926655853448737	0.93447614145692	0.905534701309163	0.935183307414257	0.929117792496418	0.93107342913846	0.926822892099554	0.91236085712778	0.903338126810737	0.903974714896765	0.916325721605811	0.903968020621	0.916015499602168	0.911876592609219	0.903915406587351	0.919653633631153	0.915595590491628	0.922464999442092	0.907745744325332	0.925470054046525	0.912057548885654	0.90319740471473	0.921386283893763	0.919351196948315	0.916645443074483	0.892847181277548
YCR076C	FUB1	1.01386857354704	1.01453935125531	1.00046327293994	1.00329146947791	1.00683854309157	1.02400809885943	1.00732392831096	1.01420896201781	1.01494716577993	1.00903289431845	1.01893695652851	1.01097110555644	1.0149356872614	1.00336263885324	1.02227005963876	1.0094917465225	1.00936978827318	1.00958287199438	1.0130285188479	1.02052673892174	1.0061623173138	1.00951639821642	1.01281654297705	1.01084815087541	1.01358528559135	1.01882337942566	1.00961224495699	1.01913670768054	1.01594712561495	1.01516234487108	1.00900500994801	1.00620725929542	1.00311554974021	1.01406632239811	1.0142296600333	1.00985902232597	1.00927263123436	1.01142522875244	1.01420116076762	1.0209877065609	1.00552669092353	1.00342651398081	1.01348744105006
YCR079W	PTC6	0.957711296574454	0.951751089202279	0.951794737718775	0.951679685220339	0.928036947321575	0.981454893565616	0.963212157577801	0.982298515642613	0.968388875994369	0.977002379212212	0.946704096392193	0.945874960175774	0.947601749155089	0.963148010802109	0.96376068144837	0.961080353046841	0.933086339543784	0.926019333623807	0.958705785851628	0.976906565321181	0.975992139205667	0.966943768459761	0.978158088372478	0.972917428908277	0.930485775006445	0.922744734924553	0.929215530709932	0.91835431048689	0.947697923439172	0.906899686355298	0.864329113540808	0.926299781626435	0.899629078745346	0.92715278040718	0.932205207247651	0.908580592760872	0.933120906667034	0.926852712761464	0.928839971482068	0.93574896379534	0.949939147937774	0.904429645827948	0.921261876643136
YCR081W	SRB8	0.872189231807464	0.85057739615047	0.866589272000784	0.87290221431594	0.845695189293727	0.898408619745906	0.861778249230875	0.851052015382419	0.823081463279459	0.875703485403917	0.815607747191067	0.824892762851153	0.845036133997414	0.848614296576987	0.871571712077811	0.896180089490976	0.877512421325123	0.869636012354804	0.847800799267155	0.82664240832773	0.878014983587673	0.86390452550897	0.851330803779165	0.860215751447585	0.862091907608859	0.835757168921162	0.826939360691209	0.790631736840023	0.823750775606937	0.77532091000926	0.821936940153448	0.82841131616209	0.790521793467177	0.83851696488026	0.806217195031991	0.818075842714414	0.805293022549991	0.797357912075271	0.816250293331176	0.829447473798467	0.815165140937171	0.835198895469714	0.798443290228255
YCR082W	AHC2	0.970223064970667	0.968837520942829	0.988846594567891	0.980115306275364	0.946981275601442	0.965300371160254	0.978813593483726	1.00125330584423	0.963469093650951	0.985718116455039	0.956259291632786	0.976645660423937	0.973797671453457	0.974320267703853	0.96624142321252	1.00129180825561	0.951062734859161	0.959733041630119	0.981982731035667	0.987537925288295	0.976451047063325	0.993114241308525	0.98581045750139	0.991372224130774	0.962791635642387	0.968257439882171	0.962396000252654	0.992411066612107	0.971903998931467	0.949470018036822	0.946486917925005	0.956937711300939	0.956248265691318	0.972404201489848	0.955090822235222	0.959690039397253	0.980203814136382	0.95259670393282	0.960080867221499	0.931699850724834	0.952188222431894	0.964347076612414	0.964406572877345
YCR084C	TUP1	0.943202788757626	0.917010059588374	0.959160424616384	0.953709473655505	0.955321250724922	0.925350132301782	0.945066927708449	0.936627039537585	0.93739604144761	0.950083821313529	0.940526393379051	0.94377404897975	0.945974546068684	0.940591713128754	0.939084680566323	0.955665495946232	0.946278970740213	0.955455366338868	0.958079355194746	0.94102235340167	0.94001382565947	0.947991786784664	0.939300736781917	0.959961416472705	0.949767640626202	0.950080434450124	0.936416266138222	0.954918112301357	0.938505441518801	0.947120700322695	0.96187565665205	0.958666296029931	0.966850975787443	0.948024388367914	0.951677380923416	0.960843521929491	0.963065774707301	0.949343389686963	0.961034128179517	0.959180469303585	0.947908128109107	0.95891634491536	0.952599904901808
YCR085W	YCR085W	0.991649408747756	0.975724592861977	0.996437135081286	0.993278153860833	0.995569062399403	0.987975530166789	0.984410274697867	0.998625379969936	0.984158208569202	0.981655824184687	0.979419667521428	0.9849588285565	0.998080672307291	0.988212901423648	0.978899586313592	0.983416748067999	0.992434694397395	0.991145848490298	0.994180199753088	0.98865205608694	0.990161074652857	0.992034742479867	1.00773898968895	0.989517782806399	0.991621186139723	0.992421008155721	0.994450712053259	0.981360553815884	0.977048949217935	0.985465297513153	0.99162833478331	0.986313073819438	0.987221540105088	0.987176192452653	0.990765209182016	0.983152342245066	0.988470666066301	0.983623088954044	0.987049512982769	0.991531149964355	0.986023869265535	0.983582642321549	0.978643030517092
YCR086W	CSM1	0.964813666828635	0.951308931807443	0.981782926495008	0.977935545045592	0.96442148662193	0.951223133739894	0.972256390923444	0.979879408397452	0.966806935470667	0.977338847687192	0.970246035342165	0.968572556276807	0.963258457895759	0.978827629449927	0.969752890628388	0.979213045107941	0.97871953951761	0.972351228764136	0.972654066464599	0.954516746323	0.981636515067496	0.977162009037785	0.97994711812467	0.979344896947445	0.966805412611987	0.960709021621811	0.967563158486197	0.956912095343781	0.966771089393167	0.970346807334169	0.971447266825909	0.969536206049133	0.966400570895572	0.975210215561222	0.963666928487527	0.958415006959278	0.969395437291876	0.965855864184265	0.96888088108133	0.971480900334366	0.969426562770272	0.96370904137144	0.972098802000051
YCR087W	YCR087W	0.978224590569627	0.96875910334495	0.98357150429293	0.990139685415944	0.984620521158136	0.966370100572694	0.975943910680652	0.977051919642744	0.979236301034811	0.986787117910451	0.968434851708845	0.973129500119034	0.976997140769955	0.973496967592398	0.971837222678707	0.989309490208915	0.996496997255149	0.990099620028535	0.978831397625491	0.967219583703198	0.982430197023039	0.98578546492425	0.986146214924461	0.976495298120767	0.980138972792908	0.978816444524006	0.986402237931373	0.969229572553159	0.975843883398721	0.965454845533377	0.972429662816364	0.974142660072738	0.980955136816191	0.980059516678461	0.974524025881076	0.974090631405224	0.976290364569799	0.975530664712899	0.979368172740635	0.969366797306732	0.976580998046852	0.974491154831503	0.969398517465635
YCR088W	ABP1	0.996102610620058	0.997734003733625	0.997077176397548	1.00322719478065	0.99477748787525	0.995144016774493	0.980811317650209	0.990499686904932	0.986194447669009	0.978014798792952	0.986117403425811	1.00182899363009	0.997215717323193	0.983724027283379	0.990992137402092	0.996272816249458	1.00114316438103	0.991488425994768	0.992276281770215	0.992903619405363	0.997215132582783	0.998915970840254	0.987920060131705	0.992325513575646	0.999776291670934	0.997876457714718	1.00011167638965	0.988617113381524	0.983242406424033	0.984953358294746	0.986360476011225	0.99398740133735	0.986483678872546	0.992319867071441	0.989213676938793	0.997495300215307	0.993970158924092	0.987358647630061	0.994469320923856	0.986885277045709	0.987016744237617	0.990979764825449	0.985484246070076
YCR090C	YCR090C	0.9939416267812	0.978454420203419	0.992155677221369	0.993965484138128	0.989407415766006	0.96528360943415	0.989489841313869	0.991879364662652	0.984179656259039	0.988595376249471	0.990701530457369	0.989412261342529	0.995670355545503	0.989212840577405	0.984616430191067	0.99011855837881	0.989316674573203	0.987141164122135	0.990454211062733	0.985892848378855	0.991347027729328	0.996160041081371	0.998338109804617	0.997877077333722	0.977317823580465	0.983495590962197	0.990036535562558	0.985056339088673	0.97929978853299	0.975318465180427	0.989955686978486	0.981093562553169	0.990787286201227	0.983704219449416	0.97872458426366	0.99033948208629	1.00041245626588	0.982612019730614	0.986797953313862	0.986485736389757	0.984670118165531	0.985657429171738	0.98627543447456
YCR091W	KIN82	0.98380077057089	0.983176980025312	0.986986489872547	0.99719838933708	0.982950683965322	0.975245368303398	0.985100961696198	0.979870426967779	0.992791873958734	0.988199829409351	0.972253261582626	0.988814347590772	0.992827754419684	0.976427555848409	0.980584336919233	0.989870349810503	0.992445419350447	0.983288254207909	0.990276774946841	0.98069559576898	0.997807811214224	0.988461218045668	0.989112806510099	0.987315410211006	0.980357211211417	0.986643114744699	0.986308297265114	0.973248111983565	0.975870839971725	0.961914374834639	0.978648648124136	0.982420829215116	0.973793446056727	0.982488927687359	0.984154530001686	0.967008194757556	0.980299230805875	0.97674973972493	0.981504087226807	0.970247308424249	0.978849583577448	0.982147912150291	0.978617969363349
YCR092C	MSH3	0.984567827471124	0.971509514721617	0.986762519685327	0.989822890493012	0.983477924906422	0.968020620920508	0.974043948793877	0.966650381132869	0.974054551804236	0.975822160582542	0.971120854003112	0.971387706643181	0.976321507320684	0.975151718659624	0.958248875266742	0.995798018021943	0.987573081704859	0.983949423030911	0.983442430976201	0.981251759904959	0.984450746266867	0.99133402533269	0.988077680509196	0.985697312463549	0.975962249536574	0.981435815687175	0.986868074029396	0.978848585855515	0.969150514963926	0.974880188403089	0.977236935909096	0.972329346181154	0.983450775556096	0.985288007911259	0.97785052832195	0.968806291123216	0.97615708860514	0.972927375868854	0.967217510318205	0.973031666052134	0.979803538421832	0.969642947193103	0.966540684298561
YCR094W	CDC50	0.859839889337858	0.876817080061638	0.914303388762785	0.904191421249391	0.929883406609124	0.905768728444923	0.937238797372217	0.924654526752536	0.940563521153144	0.939109170707942	0.93528622729312	0.892954852067982	0.911715214109455	0.918459292696125	0.899314822055318	0.951425992775095	0.949061974702287	0.918938626956952	0.927678654187976	0.88866527932145	0.931905766166433	0.94324737841278	0.943236798949385	0.903543414620608	0.903064108229093	0.894547711986387	0.905285896026085	0.845009670802895	0.869750420481348	0.862114592295679	0.873673081723548	0.852613792710836	0.8399280137858	0.894330177811155	0.866132699918888	0.883141093683414	0.861248128544186	0.854950024763184	0.881240819635859	0.881265971843475	0.877474023412722	0.862802827427603	0.865937878817747
YCR095C	OCA4	0.988359507569854	0.979484238860123	0.994611629954023	1.00052250109751	0.98630885247536	0.977060581945923	0.997822799216211	0.992622508734036	0.981305717579949	1.00320407612834	0.972436413548205	0.987750520770882	0.996109329484196	0.978468566670132	0.992849966997877	0.991539697694802	0.992554028520159	0.988836277857556	0.994037953841608	0.988722906153731	1.01658041064698	0.999641951524458	0.979109801950906	0.994091676471462	0.981304904427989	0.987852016946304	0.985506758226486	0.980958262399848	0.978199559818849	0.979733259312934	0.987910717967789	0.990983726684082	0.989289413955196	1.00392167217491	0.987315104602668	0.992389195880458	0.998670946472266	0.989756870008635	0.98307458344719	0.996842169053165	0.987034404522545	0.993011505081314	0.989470031956551
YCR095W-A	YCR095W-A	0.967805528778564	0.962688867506572	0.984227757794005	0.975283382797825	0.9774073080292	0.959665928904971	0.951035621739791	0.969383557751932	0.96393123564352	0.972551981058346	0.957241286549098	0.957971726063492	0.957227900755254	0.963402318675552	0.959428585342248	0.985962900999323	0.956598434478331	0.967110540018238	0.973547717529843	0.971269235678873	0.982850776761392	0.989004458299851	0.991251435314667	0.98284911350912	0.963924759228223	0.953725268855006	0.973211709228567	0.980305578725921	0.957786580560598	0.964112940202356	0.984964716718735	0.974818950588555	0.979406218604703	0.970285970699652	0.965976225739703	0.966179243237113	0.979211490105983	0.969633503814871	0.973741218808321	0.969738251207405	0.966962024699332	0.957062489780546	0.973130917374274
YCR098C	GIT1	0.985945051050506	0.977442826965889	0.989734764783402	0.992619290850543	0.986235140956162	0.966473892824541	0.978342425186327	0.981344593817381	0.991008194290347	0.984837352112482	0.984742737326547	0.969119073910748	0.994971114935576	0.983591387237756	0.978871873476901	0.999601249294859	1.00234043693437	0.997833909890115	0.991583487075864	0.983628122131732	0.996071946925047	1.00247506147267	0.992261546304652	0.988669943412174	0.98041114312977	0.981924650081411	0.979720589983531	0.986649993659409	0.98520965339654	0.984298275257945	0.977807607602117	0.986389655486095	0.985812312029943	0.994916925880466	0.984433162764093	0.97393760112353	0.990281126778048	0.986986356277162	0.983071717185245	0.980701641341111	0.984818869188884	0.980882305279266	0.981375898293552
YCR099C	YCR099C	0.992802717071479	0.974683474427653	0.991910285664749	0.994098368712148	0.986369925695195	0.968767014181447	0.985644910633011	0.980499140967794	0.988871284479441	0.989409659029944	0.982044785079076	0.979437230247611	0.982995313038915	0.97914278376375	0.980366182823191	0.996751523241403	0.990921737716583	0.987921483705428	0.993067256022175	0.980988992178942	0.995889425654858	0.989583041139455	0.992482528813826	0.989473201447622	0.989288797691333	0.982121933421541	0.989026020257071	0.972953833972419	0.977258535714039	0.975365224955496	0.980038304623847	0.975716372764748	0.986869931441088	0.991847490951213	0.974661421147351	0.979258500454981	0.981396358594122	0.972924455519145	0.973715876242659	0.981512085436973	0.980413949800167	0.978484215869377	0.986533195632472
YCR100C	YCR100C	0.985604660482271	0.983703360715309	0.988941351008228	0.993762434385625	0.989336400313045	0.976429199324718	0.983313612480269	0.979173545533429	0.98130405109841	0.984054430377251	0.986085428115517	0.985773477460542	0.986943949311041	0.97788748195883	0.976464913788992	0.999909093277953	1.00625390298416	0.987317045574587	0.991617816179293	0.975335576762002	0.986241922915592	0.993528732190437	0.991479876012026	0.984301992690826	0.986135484612215	0.98607985058799	0.998893079268631	0.979306218289334	0.977046339486181	0.977980023959795	0.988809358869947	0.982603345096744	0.988359201160855	0.98189081856562	0.963635935175542	0.984838607714821	0.985732154541742	0.977253000291061	0.989568240104354	0.986549846932132	0.979511160306636	0.97560652595609	0.974541611613355
YCR101C	YCR101C	0.979460019597807	0.978165641639172	0.991695051385791	0.98478454911242	0.969081992721849	0.968774694397797	0.997850853936678	0.994468122009865	0.971751638065729	0.984956028933275	0.951236631341756	0.972927094837843	0.976952181676984	0.976793065731047	0.96158307622563	0.991462775732774	0.973874621504213	0.974734341278834	0.969517904869436	0.985395727265055	0.981845981036151	0.994001824968603	0.978222957039404	0.998118110949478	0.975085090919136	0.97845890529319	0.976386727380046	0.986491059232818	0.976625492651465	0.953582097577979	0.979023523055908	0.970501081839329	0.972825446062206	0.966316407476792	0.966647543567548	0.97681825992328	0.985876923691378	0.971121559777363	0.975592195393079	0.979365007381488	0.969705747804113	0.967151186719028	0.974338117784075
YCR102C	YCR102C	0.993224896222583	0.967260323466121	1.00288011402697	0.976844767268367	0.969916913748482	0.982510115824777	0.98267397844248	0.986301435679657	0.972649845403151	0.983982473879391	0.967172410403576	0.985979075230641	0.985705256212292	0.982977375612969	0.972386407281704	0.991347044187529	0.976766965049395	0.977638952423231	0.991453227724006	0.984247972729262	0.979265182027321	0.992092159814727	0.990566930863123	0.99321281291656	0.977666107987884	0.981786317116992	0.984295222616001	0.979857839324747	0.975949175726165	0.966155154410382	0.979394220184049	0.971343921173131	0.979731281028819	0.980128732138496	0.966545188729664	0.978919625944215	0.985282574051857	0.966220408648114	0.973390915649051	0.98427026953255	0.977263072353255	0.979968638357008	0.981005833134397
YCR102W-A	YCR102W-A	1.00277918399794	0.998647127514298	1.00749736588651	1.00727756793909	1.00611595139014	0.995585248675244	1.00040071037024	1.00449310151468	1.01679843036988	1.01000072147333	1.01247972623095	0.992431852715636	1.00321546029188	1.0140915060578	0.997114668678734	0.997270696166584	1.00823559759743	1.00294136447439	1.01756085877807	1.00427507693468	1.01012488566583	1.0152235766547	1.01427441826277	1.00065763210662	1.00466773355139	1.00757910070189	0.988773309586849	1.01259650674284	1.00583109578159	1.01563416358863	1.01669356735542	1.01463386924754	1.00692446514059	1.00644125151992	1.00650970784473	1.00468408405217	1.01782459726037	1.00556705041303	1.01696199082999	1.01976546982221	1.00873796237576	1.01832752122173	1.01061468419436
YCR105W	ADH7	0.998271011428317	0.984482441773844	0.993264805673038	0.994418330350501	1.00121249120664	0.981814229781751	0.993957277853053	1.00852260721712	0.989539764785458	0.997640984572865	0.989417461158908	0.981001088392012	0.991674920457563	0.992402726434562	0.989305900162312	0.997556500210245	1.00445180647035	0.996137117725802	0.993861327048943	0.979497247673766	1.01105143691971	1.01091189569817	1.00199204389954	0.996739280449255	0.987123073085472	0.990759849624132	0.9923885874282	0.979629813692463	0.991393422242057	0.987004498529446	0.995165976253677	0.981115224553215	0.982571832525821	1.00267344058854	0.986545723178062	0.982786732992197	0.990098100148507	0.98251030138177	0.986541182033373	0.98561827912504	0.99095319600658	0.991209926337792	0.992729631908795
YCR106W	RDS1	1.00066348667889	0.990720218316802	0.996959677868479	0.990166963858651	0.982897703355087	0.987011535476554	0.983546108093674	0.993345043719553	0.996857649422688	0.99187471401351	0.976847541838959	0.99137128370975	0.989549636941851	0.986978646450366	0.980394741112149	0.996009637792712	0.988990217416794	0.990877858589694	0.992197966895776	0.99000433079962	0.99590711776228	0.997843218391421	0.989496538050839	0.989585298601875	0.993311178049968	0.987102310114993	0.997814426782983	0.984221713830361	0.98652021952726	0.988464299432993	0.985627194535259	0.98254089763079	0.996341556660119	0.989796399600842	0.988467803058687	0.972513440852277	0.988136040267805	0.983035857989322	0.987279223304293	0.992482474247361	0.988868174933403	0.978261252586343	0.989365248771021
YCR107W	AAD3	0.982474365800746	0.976345334516582	0.998057827342172	0.997977446803661	0.989632332233704	0.972499762271536	0.986587846108098	0.982675194353015	0.985977782274662	0.988629372021244	0.994652437954484	0.978848185401652	0.986554451549573	0.970831056419928	0.968989641047932	0.993552064552845	0.999371920185094	0.987336542195312	1.0016737014192	0.979307148114295	0.997445948554621	0.999427252574061	0.995364609007049	0.994958423302435	0.983335974151265	0.984999332109279	0.994876781553036	0.987398726730769	0.979491591936531	0.976228143823918	0.995608634910199	0.980498357289559	0.98589140499753	0.990177867672828	0.985129568237958	0.986385990607832	0.987267572709423	0.988621912833551	0.9899631495602	0.989117164717635	0.984581307267331	0.987978868436559	0.991358856741038
YDL001W	RMD1	0.981044799504566	0.977078138550349	0.99444568558379	0.983777652521141	0.996752526863398	0.972936685481218	0.98409704421871	0.985913996501581	0.97963135341503	0.97856908464013	0.974646190000112	0.978622029911539	0.986429324680863	0.972200290655318	0.968680752618368	0.995246809699385	0.988633833639343	0.986048048291747	0.981296599637834	0.977142781957675	0.986477622470532	0.991324783745353	0.982903796133063	0.994341775195336	0.983510112757263	0.972307198598434	0.979851395800781	0.975245403773893	0.978033679368541	0.968920889699595	0.976832472591405	0.976206120039415	0.973984403068868	0.98396931640408	0.974264541553642	0.967388784682052	0.975837106685977	0.970697838735046	0.968674388526453	0.956093552457724	0.982325667269194	0.960098093238813	0.969284335374018
YDL002C	NHP10	0.895411847657052	0.866948806336352	0.898168642565092	0.91802231047274	0.888154619858819	0.854407747241935	0.889559863253306	0.870159064565613	0.874015873298237	0.901921003249795	0.888507541413246	0.849029524683073	0.882513518090988	0.859289070346198	0.867300524308403	0.908260811498268	0.904828148510938	0.89723765425242	0.901611347843292	0.875406824576665	0.910529939093382	0.900458533224183	0.892823996407897	0.906605560879333	0.902578481405295	0.87603410936555	0.887339843658697	0.875412831305913	0.886009489988118	0.873304657278646	0.909575462414135	0.889053197002538	0.893887916548733	0.896901845489683	0.912006046344857	0.893401907874267	0.908148017060993	0.900131406236942	0.907544705400163	0.892638235473201	0.904925055820098	0.906787246406197	0.892188152565786
YDL009C	YDL009C	0.985708865550601	0.983230771697823	1.0032955017297	0.993042081242019	0.979118860312351	0.982468470907099	0.993891098697467	0.988594737042308	0.977561260259546	0.981219110780219	0.977894273207392	0.981992068011562	0.987826504957966	0.976686020892092	0.982147590257308	0.985640596310968	0.989445509943651	0.989930213621204	0.982894714531838	0.970450043176197	0.985219864772565	0.994157092039831	0.983924061786758	0.984095843337082	0.977954573219094	0.983262607921104	0.983586925871176	0.973380433481047	0.982212892580677	0.964295707188846	0.983879991192663	0.970592085386639	0.967252408388641	0.975944228497166	0.970141885944405	0.976333546128326	0.982956648140503	0.968145109236262	0.968144760184045	0.974055952903859	0.968081241462304	0.975888436211603	0.968477160660817
YDL010W	GRX6	0.999895309445267	0.984214651151633	0.99538614992604	0.998452925603454	0.986667072100338	0.989210472271439	0.993273341254631	0.996569643737582	0.979385759977443	0.991946162018893	0.985588124604939	0.986621286031505	0.98552610546406	0.981270417073595	0.984741199756049	0.992721258219449	1.00248459003281	0.994922013224997	0.991746218082633	0.98367012405127	0.981800927751219	0.990362233446359	0.985408340584838	0.996258326573483	0.998874867525614	0.993230407275317	0.993140478032629	0.988426891423887	0.973776951083693	0.987471856853174	0.973944135245641	0.975535851213107	0.980806103772887	0.995592440191355	0.982501029158342	0.974566938926926	0.981470611925148	0.970931862269997	0.978063294930074	0.98966768772337	0.972409854436519	0.986208979320664	0.976349028326638
YDL011C	YDL011C	1.00176974336712	0.977670196131002	0.996807696859078	0.979711142179732	0.981514570027484	0.981059934187108	0.997408472429284	0.994510048914503	0.98633683406258	0.992576647583066	0.968890385224449	0.994803404503836	0.989395263129595	0.990286586820012	0.992067315546102	0.997205231719289	0.981030035836608	0.99020686876839	0.983736183611335	0.984173110440979	0.988981622238639	1.00367485666562	0.991838575616117	1.01076363286576	0.990672646259382	0.989398305218519	0.993149918314251	0.989755793754716	0.983803879879163	0.970559985386041	0.981305266822653	0.972676277047727	0.980370945822303	0.985371581853233	0.968069361437697	0.986451181778564	0.987645781570617	0.971261184334983	0.98613379253059	0.971602208730019	0.98523316252193	0.982490357809065	0.978249513237589
YDL012C	YDL012C	0.993866940094981	0.997081941454985	1.00045174131038	0.993254910757132	1.00161415479975	1.01466911545671	1.00197555562034	1.01876994444634	1.0195096095495	1.00461553033176	1.00737862090051	0.998006051953048	1.00648258619323	1.01334461186862	0.997398019802608	0.997733111559362	0.993227120930369	0.989881084754138	1.00195300985254	0.997510435841451	1.00093348966719	1.0117211474773	1.01527310018241	0.989011262625934	1.00024072760864	0.992338949908799	0.997879640301719	0.998340700233469	0.992490607612879	0.985301131186151	0.993002347426659	0.988201219408676	0.97517886024173	0.991095346131609	0.995759178884587	0.987833661662505	0.994047213101355	0.99391854855767	0.98802153898315	0.986010418362747	0.990376879615449	0.983812243020574	0.984065062149425
YDL013W	SLX5	0.944737165937233	0.882241116282328	0.958656940818976	0.97011355022722	0.950448280430975	0.91781540781421	0.92092260397103	0.911700472123572	0.932184291153098	0.934879262192232	0.928855894217871	0.916768021902073	0.92913300191944	0.908281511456547	0.923267611154216	0.961048193381739	0.95660031693845	0.950375814314161	0.946724445634198	0.917367908316779	0.953624393789636	0.951411695568091	0.938192569182887	0.95712831690438	0.937803641884622	0.937644932172387	0.900050911207396	0.933009552958037	0.927786766078347	0.921082022068249	0.947886898505455	0.940417794471358	0.92220795420539	0.947158327215087	0.929799668134752	0.934943411670311	0.943653171128585	0.935429871291833	0.949459493047647	0.944431933493528	0.941670450568568	0.946810283947044	0.945863386241219
YDL018C	ERP3	0.989395097098182	0.995247791700116	0.992631557441782	0.994044932055985	0.985662232917971	0.986970435040167	0.99096247873064	0.990853948071227	0.985444571976592	0.990250171386368	0.982677493660615	0.994625321962253	1.00043069176258	0.989171725536439	0.976222479856843	1.00264759524937	0.988161042968938	0.984510783299313	0.989542017124671	0.980593219603157	0.986024761957513	0.995505542920558	0.98549737034881	0.988094092047752	0.991552319051598	0.998133340476133	0.99511469710635	0.980170669132521	0.986529190118433	0.975667538623894	0.98935443349453	0.984518073889337	0.977585306591696	0.996378482862448	0.984746826649774	0.965771391561074	0.988265436405498	0.979034486296345	0.978665113098379	0.98692301068929	0.978279679949165	0.979069541948373	0.97605134277733
YDL019C	OSH2	0.98642086596357	0.989484097786229	1.00330383192484	0.999241201549364	0.949426825225197	1.02353491538572	1.01211642066547	1.01248690204233	1.01722690875546	1.00400699498015	0.97913941979731	0.987463665919776	0.972664307450166	1.01069508081771	1.00450189788305	1.01780732021482	0.952499049472138	0.980250564277636	0.971401664452465	1.0106684925845	0.997329444472659	1.00258850370982	1.01262651219502	1.00386037135494	0.970733383929233	0.974037707221801	0.974386013340653	1.01869485265141	1.00520961313709	0.95961135234727	0.98268401315394	0.971524565955397	0.984666970253762	0.994740287641569	0.972853605466282	0.988173315842012	1.00519017507414	0.979954442724824	0.993338677944117	0.998613980443001	0.97949395082704	0.984702448447955	0.981891859420374
YDL020C	RPN4	0.988500656835271	0.964426133311234	0.973549249200771	0.968625376725176	0.978618190976887	0.984650288177022	0.983091706164198	0.990440037416902	0.974306159837942	0.972343255020329	0.985398044408058	0.969573229209477	0.97982729588946	0.984938714335442	0.962736484867725	0.979915078685046	0.975334663345412	0.974438722690996	0.971883409101731	0.978209844017149	0.977046907896643	0.985720417389745	0.984788738397693	0.981754941296868	0.979167332041961	0.97769548931105	0.981958125219526	0.961330354628896	0.972058291355325	0.951231587946151	0.946550631149861	0.946472977437102	0.949230475988318	0.963743638325298	0.953037246740127	0.943164220894993	0.951019276901675	0.949522891846998	0.95537103125087	0.948913475372137	0.9468715670931	0.948717766110103	0.944837916476482
YDL022W	GPD1	0.969176626460852	0.958357252118729	0.981398183442197	0.961480192225095	0.938107736543813	0.960980948710654	0.971246103663914	0.981668426323664	0.962763738823511	0.956387822007251	0.951694835943886	0.967786176510104	0.964776655519754	0.951694291941979	0.939622144333951	0.975000445630669	0.954166641177714	0.959690381110659	0.958935928209535	0.977233033969245	0.955479434644235	0.966016056061513	0.97033148312622	0.986165695574733	0.96492050689607	0.970368904130263	0.953248489923506	0.975980909969585	0.965892869659963	0.960165231736342	0.963769755306265	0.95594053144535	0.961381702711199	0.972394039275076	0.961351827740255	0.974403972623437	0.976466711448375	0.949954521294036	0.971131649943348	0.955388645990544	0.954371366468306	0.965120622713515	0.9633545143213
YDL023C	YDL023C	0.97139153646963	0.947261341551069	0.965054022225985	0.975337694371063	0.946711333334829	0.958070473910069	0.967685867324051	0.965677419247118	0.967617301103744	0.964249879008	0.941431479997591	0.959496472696686	0.966187744356162	0.956543074628817	0.952312151881576	0.969982002902383	0.965023353913879	0.969823635677464	0.955563929989765	0.96491098648406	0.968199966901631	0.95772418369855	0.957185041812682	0.9735070785938	0.960992913662105	0.971525547127192	0.973852160330168	0.971797618637095	0.963367351884886	0.976779887272847	0.980984442259609	0.959361523974788	0.976235947926184	0.968854734075653	0.965503708235494	0.974722034441486	0.961806643526763	0.959289964642434	0.965220951215063	0.978275219681284	0.961064991025428	0.978858264193444	0.966718670340864
YDL024C	DIA3	0.973783926711256	0.955824350044778	0.970958288907719	0.969574243550952	0.962590950019552	0.962648834814602	0.958881640867843	0.971789043997816	0.971478430755246	0.970976445525798	0.956264717561999	0.973657992448011	0.963937352480393	0.953870496528339	0.966250545769739	0.961472204222689	0.965642512813736	0.962746867499963	0.966818816534658	0.973322452359238	0.972310929921501	0.973285924591748	0.97121736786918	0.975367601224833	0.956069597226625	0.971363220381427	0.962569094525959	0.9628558706307	0.949391180239034	0.940933532912897	0.962130603250207	0.962498332813053	0.959808446825478	0.969497722701467	0.953496138574228	0.962707632663814	0.967504814241981	0.962002835567999	0.95793184273185	0.957082108006395	0.959261525816542	0.955896536749774	0.957954948266582
YDL025C	RTK1	0.995695717382041	0.986193866394711	1.00141717386841	0.996427656101134	0.99219620101763	0.982372346922687	0.987551438046793	0.992975307962199	0.982491384324403	0.984836694549905	0.987944875615346	0.994580759012629	0.992417880927523	0.976696661417514	0.983882893969296	0.99238793232231	0.999590648162014	0.995846448488015	0.9848251752925	0.990723285538003	0.991666004227244	0.987225276551252	0.987650927279748	0.989271605571565	0.989454687013317	0.99041510175184	0.990310617332103	0.970180000279504	0.972439126496403	0.979180350239392	0.979104289641025	0.979054078799738	0.977791924364814	0.985931811002612	0.967771921933836	0.970029771995297	0.984858816050015	0.971039474597601	0.972744542675009	0.966347186908077	0.974327693838937	0.972759586925652	0.96736393239706
YDL026W	YDL026W	0.981028374042955	0.975054156403353	0.9829032140841	0.992932268725665	0.983582290162326	0.976443547121954	0.969739904545674	0.987266619836657	0.983482742687084	0.984642861170587	0.975445934356446	0.975781317117583	0.984996845949288	0.974578039775393	0.976706099990427	0.985961991670859	0.990775865880279	0.982431441205174	0.982113254748325	0.967340501771747	0.99450802892671	0.993463518462183	0.984283750921452	0.989840378041587	0.97452010797959	0.979203909247226	0.980841816525114	0.976454628217335	0.967585358840758	0.976343244207465	0.981585152729155	0.97912757059186	0.984352591919783	0.989524802004816	0.976116291798337	0.972711332628678	0.97819525338333	0.978421361842612	0.98315239114527	0.982262414367694	0.98529433194114	0.975083272492286	0.982610134781966
YDL027C	YDL027C	0.969136623836259	0.955915128460516	0.984324538210182	0.975151023451079	0.946732895535723	0.96520345219811	0.978127710470186	0.983287811111264	0.959683397767263	0.964590171340144	0.945748534798898	0.974512106239147	0.972087669444687	0.967629199002493	0.963627698207766	0.985835661151141	0.963462406662449	0.960233221461592	0.976085260379759	0.97115042687359	0.974777087488251	0.976468868768624	0.979716707283261	0.984893518328186	0.965228357017647	0.970175496936877	0.951691330178419	0.967325234547018	0.966597255917833	0.944804604015999	0.959863226636903	0.949959465674075	0.957569351029802	0.970192645907928	0.938226590677995	0.957278428887938	0.973726970316316	0.955404249007548	0.958752769742878	0.955461045279253	0.960374248100818	0.950370465346492	0.96571814389968
YDL035C	GPR1	0.993767052670634	0.997775435838016	0.999632063281232	1.00688342301248	0.996304036784231	1.00295103330963	1.0013893034627	1.01698175869409	1.00641656173757	0.999884425181866	1.00576226881654	0.991491151040259	0.997967469858611	1.00461140823603	0.998635016347182	1.00566039318888	1.00544984037977	0.990851795585711	0.990729270774449	1.00344092301059	0.993258317967899	0.999075401213346	1.00345228082316	0.99654257155382	0.993562325213253	1.00128570658719	0.995122806190886	0.989917678444321	0.995718635787498	0.986221523181723	0.98896886208797	0.978919476983592	0.974530344427186	0.989982271776774	0.981132315678072	0.985668774259709	0.98495677494459	0.996521923476346	0.985289493968421	0.994590981941445	0.990870782872692	0.989937079245894	0.982172826925118
YDL036C|NB	PUS9	0.978687352590549	0.979144087460965	0.995510635392875	0.970471254293714	0.965978140975095	0.972258746085034	0.984652538813152	0.993030232811702	0.967530996463116	0.980939010880252	0.950078124825841	0.974889859796462	0.976478353787742	0.982333230553248	0.969519125479161	0.978777162825441	0.964848117558054	0.972697345263083	0.977065971961721	0.979964910395487	0.977260725570987	0.98657008453643	0.990030248554515	0.987452981386477	0.960227757216686	0.977639766735606	0.971292750220868	0.983873794174319	0.967760219326132	0.972268304787784	0.977031681046001	0.965413837959599	0.972128913934574	0.981364143748603	0.961053001071795	0.978599209157948	0.983644119796335	0.971583493993582	0.971108073601455	0.97795811562842	0.971973310161003	0.967123413427204	0.977741588625954
YDL037C	BSC1	0.996412793328603	0.980851921867002	0.99668924248191	0.993476505162899	0.991465310875901	0.964058276776331	0.990591841784231	0.999325597341845	0.985738310907247	0.995856880495976	0.980078069092001	0.987511057743801	0.987163044426734	0.981532200601482	0.97633327233462	0.991983826307169	0.996248302423782	0.992118993123627	0.988780755869254	0.980873855579762	0.998744546295723	0.997324392684311	0.992684611104425	1.00071188628214	0.986898827949204	0.99337628719371	0.993261335346724	0.981968495738795	0.983522526479318	0.985871293144833	0.987351849480427	0.976373705729471	0.991606065978031	0.991803659013395	0.990645647416993	0.987179263167972	0.987527581382731	0.980248050126989	0.984961133938125	0.992040177128572	0.989851791765277	0.991481451088287	0.982251277495487
YDL039C	PRM7	0.989800980480157	0.988506469993186	0.99202729440012	0.997569730717346	0.988071248950926	0.986971324791833	0.983334958548212	0.992380004247749	0.983689817256223	0.981041431808649	0.976931334728758	0.987502413599736	0.981961344809961	0.994712995912736	0.986082861846022	0.997148897366115	1.008138142182	0.997582428504589	0.990084739705953	0.992527882237549	0.986392599018361	1.00278713519516	0.994590205036865	1.00560245148477	0.985690748017448	0.986755330923491	0.987345335630021	0.979179152688853	0.982008296133064	0.982505070734011	0.978465980237746	0.984853052286766	0.985113151869331	0.988467019477717	0.975109566374972	0.981896913888649	0.981306838857309	0.971794510918018	0.990580742754572	0.98911489337422	0.973285713905059	0.986959393324941	0.986273185115442
YDL044C	MTF2	0.895677468679717	0.9007281116176	0.945183347414384	0.948765480130594	0.914412928249646	0.900309337514318	0.911469666911961	0.907457244263265	0.921762474402316	0.91101981785407	0.930916304506095	0.89487530891395	0.892288673185112	0.905928535338846	0.906179635008135	0.954382389425657	0.941167621692402	0.934804088639831	0.941729239267384	0.87741049083672	0.921559701601049	0.913378699543786	0.915928320969341	0.940800666475502	0.919672587930658	0.922254816981734	0.893998023254579	0.919789110575942	0.917900495860993	0.928760722591133	0.927595277511454	0.921536574084131	0.921077368792454	0.959358305073543	0.946583947794021	0.92309439006354	0.945282334953354	0.941188652140613	0.927159599567763	0.944605291274856	0.928955650160424	0.933354530093128	0.928771059161318
YDL047W	SIT4	0.74464921898494	0.71342899907565	0.719623303294467	0.815050154296686	0.713785855055556	0.715204758000761	0.727123611414974	0.746525609062196	0.706796113102221	0.769942147155088	0.711363356240641	0.723584620593017	0.709739337202616	0.717809297293121	0.710851166246233	0.771786376135516	0.737720639991404	0.749611359064733	0.822959396687522	0.74131851325191	0.773287059732847	0.771642373271564	0.779535246752429	0.769742815438808	0.722051370413383	0.744506531578928	0.710055357652265	0.690794495657112	0.765162751379052	0.691305387434786	0.712387913312393	0.73698846743974	0.775644536010075	0.780663316484301	0.77748534369457	0.700335810739671	0.812087175675729	0.771423403698084	0.733191413538244	0.77468591709244	0.793996987718344	0.742170684074083	0.783649027220509
YDL048C	STP4	1.00750913651255	0.992622347417985	1.00305051485284	0.999011272022202	0.992674317554916	0.991573580705969	1.00138608500023	0.996383648605305	0.990394677318355	0.999654444187654	0.993710555544285	1.00615020571629	0.997809081238882	0.990102123453036	0.982975373312696	0.998061106728667	1.00351656658837	0.994052319409969	0.995672792144885	0.991339903989556	0.994424328009063	1.00104224722404	0.996031225410106	1.00039820398843	0.989324321988499	0.995137623903753	1.00042200274417	0.993506038961605	0.982225329232259	0.987449732771153	0.996201785398432	0.986126533737291	0.99064271603412	0.993362331248794	0.989092934762609	0.981538758720189	0.997396584957162	0.988863073815695	0.993691219000915	0.992286538340052	0.991860695387049	0.985835712637428	0.994629498109972
YDL049C	KNH1	0.995914798627189	0.98882195227463	0.998864377065815	1.0000204201028	0.992573279992209	0.975578687193273	0.990273295295801	0.997073523083558	0.988879565486324	0.991414604501125	0.987070280539592	0.98988702757248	0.987370948808375	0.983578815002623	0.979935796940103	0.998670165346103	0.989971925800483	0.991024693108073	0.987313224284965	0.977595823801859	0.994097659698408	0.988559883204952	0.987833079431526	0.986069286167378	0.978986603497291	0.99385161997569	0.988599475841696	0.981262888423731	0.975965221747706	0.988685554533307	0.987548061693893	0.98975696999983	0.990506508646875	0.989527201085786	0.973467271293748	0.980918441411522	0.987679996581482	0.982132368022304	0.984808154193563	0.982152724125948	0.988045499587523	0.981344952953141	0.990027490993098
YDL050C	YDL050C	1.00489915629307	1.02223049613306	1.00803757831399	1.0047782059367	1.00467409409622	1.02201819662777	1.00830588291182	1.01877563682731	1.00756166651136	1.00300373835344	1.01061354688771	1.01061625116341	1.01432401930952	1.00610930308925	1.01669479424146	1.00650320354809	1.01126179016468	1.01729339033886	1.01633226759622	1.01610134786825	1.00850696147421	1.0150938917965	1.00303191998684	1.00958973279215	1.01754920864989	1.0183029508285	1.02369492233767	1.00479017385122	1.01396455184953	1.00477927925385	1.00979548666255	1.01464616973225	1.00708218069392	1.01669326215234	1.0162018379108	1.00060379565283	1.01012997859867	0.996778505929534	1.00695314308396	1.01544829909896	0.995465253322245	1.01187909666852	1.00839849758205
YDL051W	LHP1	1.00957300137705	1.01028307076646	0.99654111549724	0.998307832551036	1.001662865745	1.01639428148683	1.01166624284861	1.02086912891825	1.00065524313583	1.00665161678941	1.00613622664034	1.00743960515398	1.0066803541224	1.00575576439224	1.01765997542581	1.00539639458984	1.00580480508348	0.998910430404666	1.01723900036436	1.0056677707491	1.01001307603707	0.99916881693989	1.00266969416173	0.997965377101496	1.00833332322895	1.01818591004171	1.01297488141224	1.00583058226441	1.00220188483921	0.995616517160653	0.999683230475073	1.00609603403645	1.00227910702646	1.00635398403164	1.00527556808532	0.991871381932349	1.01212450004433	1.00333079206007	1.0015923719005	1.00049980047786	1.00280543286315	1.00629419928207	1.00345898276735
YDL052C	SLC1	1.00442732094426	0.989936616971545	0.990792031331079	0.9912770482354	0.990032808270125	1.00673395428219	1.00339503777493	1.01579134279481	1.01809319435224	1.01083644018501	1.01374178324925	1.0108594795344	1.00476140392422	1.0167338872005	0.996526411850762	0.990377649419887	0.985251961384295	1.00044091444693	0.998050513966311	0.994564386801785	1.00505076387749	1.00416217893054	0.999976286235579	1.00596515569148	0.991831000816503	0.99088761562519	1.00396267273786	0.961755912690285	0.992024511132903	0.97054593622937	0.969308745789421	0.980210868502933	0.982606381326075	0.987257071669532	0.980046156145921	0.977280678235689	0.962308225847987	0.974334211703016	0.975291240191271	0.977949717105155	0.973325646576026	0.97326501368758	0.970820121395394
YDL056W	MBP1	0.960117798554406	0.962055972243269	0.983689782011536	0.987345056354183	0.978829055753763	0.935174627943866	0.953423381521215	0.964425449254908	0.947443758783719	0.977427654926833	0.961581899463933	0.946137554824152	0.959511113464867	0.950229243702229	0.955217961773315	0.977194940776158	0.984767313497446	0.973795860659766	0.968764562622228	0.946396091877063	0.979061975748585	0.978191047819008	0.964547297493093	0.979810981980545	0.964718516418358	0.960265423184656	0.943821959531362	0.94322431303032	0.947691650964824	0.961492848630325	0.952145042691886	0.960146170901808	0.955419516257617	0.973570772952727	0.965486312391115	0.952000592556361	0.963439847193666	0.957353457171572	0.963101156734628	0.927874630004925	0.95634363472744	0.965223262817044	0.9507817476825
YDL057W	YDL057W	0.989362891536595	0.980010694206669	0.991474318426033	0.992619288847192	0.985014091093002	0.974731830407401	0.975037578802578	0.994516961834612	0.977029346965873	0.987624864754846	0.985443848996386	0.987297875328271	0.980955130352115	0.98282124185424	0.973972149709783	0.990565644119156	0.991918332408791	0.985325274205366	1.00274223799749	0.994601034682889	0.99577638911276	0.999156771164702	0.986080272216252	0.995808750141092	0.976356329756068	0.993541614969842	0.993750828004613	0.979814762714512	0.978211346404133	0.976174617177612	0.983955449751207	0.983202926079693	0.986410375102669	0.986582595744893	0.981538692982689	0.979054328502915	0.984762382770044	0.982739433838155	0.992500715578372	0.985430507688383	0.978297225934131	0.986936191896054	0.987456140187005
YDL059C	RAD59	0.974388787661942	0.946091490278451	0.978988464896776	0.98723102185617	0.97248852795874	0.946575288359882	0.974830980509168	0.963039787793912	0.973226693644974	0.976677526477738	0.968732849218968	0.963641811950659	0.957745375332213	0.956026082477843	0.953276382677602	0.982223183045597	0.975705948638893	0.970989818154819	0.980110486690627	0.962674592027269	0.98160096818119	0.982277820054598	0.971733380261515	0.981562694845333	0.95780973499003	0.971590057641755	0.962813512506739	0.981984166187175	0.964653213661417	0.975489109615809	0.98235980799056	0.968039768929396	0.97570096533173	0.973466043738802	0.983255661808288	0.97229483336117	0.982108670713693	0.981772720557446	0.979007356341786	0.992121220365353	0.97572308592819	0.982964721779494	0.9784529464855
YDL063C	SYO1	0.920831787398225	0.923957137005754	0.940727602883427	0.941689508547571	0.928520576922712	0.910750985882756	0.929009382171418	0.937484866635761	0.919769852747906	0.930012368997423	0.908800137089154	0.919709310415211	0.924349289649491	0.913254825942474	0.920941153379852	0.946928747620872	0.934076234514131	0.939266757497238	0.923557629053616	0.920580034488853	0.947092480886284	0.938771004170664	0.923196515975688	0.945944128628581	0.921963992527479	0.934180701965667	0.932042994176495	0.91988849284777	0.919281848153552	0.915584530498495	0.930929901791698	0.919775107098722	0.930378614211602	0.935501608801022	0.908498289029912	0.923162957613539	0.92924377374472	0.917457808454095	0.924537878024761	0.925903636579488	0.917279005160044	0.92811783783012	0.929475712549016
YDL066W	IDP1	0.966180870411548	0.967912938143853	0.986907274324863	0.987050200341093	0.961860393357926	0.968869979880872	0.975946050767654	0.986649274691591	0.978362259088973	0.979442897287413	0.950865967100075	0.968938206804136	0.977280206384674	0.993585225724018	0.982383763686843	0.994772846795125	0.976890581218569	0.971215555717682	0.973167245992704	0.990381262360958	0.986292606921212	0.974073927970614	0.96326855603373	0.990503893338295	0.972070572193921	0.962061218633224	0.971671665523071	0.98041303427398	0.968266098508021	0.954752269343792	0.968025640992092	0.971046844802825	0.956452188864213	0.978854303607724	0.964929944877941	0.950211204087432	0.978817762952573	0.960255642229623	0.978856273645045	0.979903749260189	0.966733270008573	0.961127303479053	0.9727871940048
YDL067C	COX9	0.872899596724246	0.836223892399965	0.910383115436385	0.916952948475964	0.878771103453769	0.898928083320911	0.906475697833776	0.910842211035047	0.859335797118511	0.908163143895408	0.887894232248522	0.909844441270709	0.885440471582211	0.898800244693902	0.884034355739328	0.935328143531073	0.86544958936429	0.893225900055691	0.937506696260989	0.873701511325358	0.879075174111642	0.891101390335283	0.907506966842233	0.908689253780505	0.878179694936565	0.898827388226025	0.868787505801136	0.910564148947434	0.888992951167335	0.870869193940796	0.903776306184649	0.927040337874336	0.930000237060082	0.901698519642418	0.879399174410431	0.906184069799014	0.936516240419956	0.90476861583076	0.916868305748927	0.843926238814334	0.921754710171931	0.924897159896193	0.918408954700388
YDL069C	CBS1	0.899819163848399	0.860592297326272	0.929859246757197	0.909657231142397	0.910129298182724	0.862571097865856	0.894481114956193	0.910167777365071	0.904544608321581	0.914759889600733	0.909939302965507	0.891958080804408	0.863903042563577	0.88630827184672	0.880693144036414	0.926196122924946	0.951395491675866	0.906037879571025	0.920371145879197	0.880017063211467	0.915426204618447	0.900484970341526	0.918666531363127	0.919235706517822	0.903798005790308	0.894923612505428	0.875095069536741	0.88000159271386	0.89868750887824	0.898819163772362	0.890500592552459	0.920030490715021	0.936130191172397	0.907255369737334	0.897071967067081	0.913052297288557	0.915424633236743	0.912116831058374	0.907723395111513	0.901202254479189	0.909303682288878	0.910152106076202	0.913058158633842
YDL070W	BDF2	0.991892809314436	0.972738110110165	0.979240120583283	0.984894779375994	0.976881386791812	0.961805059493913	0.982314071912646	0.978538372687621	0.97799356103307	0.978606815115298	0.967014531278678	0.979119265081293	0.971603231818833	0.970601300405249	0.977415889420124	0.980535446421101	0.982647269992678	0.98458319394982	0.979610063282842	0.979617205828455	0.982599790574923	0.980043653511599	0.974916984415076	0.987264986366638	0.970090551492838	0.96952115729344	0.983753816199291	0.972088554615757	0.962464876815131	0.956418564245648	0.966604139621514	0.968900703256112	0.975565474640715	0.971217108759575	0.968388832040666	0.964891654814995	0.972169919439179	0.971815920143631	0.967697642924924	0.973608556543025	0.973042472316068	0.96680437650006	0.96989822932738
YDL071C	YDL071C	1.01134942035474	1.01563055756596	0.997624255800713	1.00095835944259	1.01585237727474	1.01978073773696	1.0110244065251	1.02629862327901	1.02539458909865	1.01362012351559	1.01558532131131	0.997819288650644	1.01075585580084	1.01767428453948	1.0163292242423	1.00226798645389	1.00436619683161	1.00716705278669	1.00921148105924	1.01669125491433	1.00923762516087	1.01990785696366	1.01135242406366	1.01196213804734	1.01117009361291	1.01285311662189	1.00896380959499	1.00945783384464	1.01547297772964	1.01119655029507	1.01550493714061	1.00962527505647	1.0075832062902	1.00693733184281	1.0179722780733	1.01041668865731	1.00630406163587	1.00723553838015	1.00870410247227	1.01851338933733	1.0113994624521	1.01154083940382	1.01070720062045
[truncated: 3,582 more rows]

## Sheet: DF2
ORF	Gene	Delta fitness Std - (5) class	P value T test Std (5) class	Fdr value T test Std (5) class	Correlation SBB fitness value (rho)	P-value correlation SBB fitness	Fdr correlation SBB fitness	Correlation value SO4 concentraiton fitness (rho)	P value SO4 concentration fitness	Fdr SO4 concentration fitness	Correlation value NH4 concentraiton fitness (rho)	P value NH4 concentration fitness	Fdr NH4 concentration fitness	Correlation value PO4 concentraiton fitness (rho)	P value PO4 concentration fitness	Fdr PO4 concentration fitness	KS	KSa	D=max|F1-F2|	Prob > D	FDR Adj PValue	D+=max(F1-F2)	Prob > D+	FDR Adj PValue 2	D-=max(F2-F1)	Prob > D-	FDR Adj PValue 3
[truncated: 4,090 more rows]
