# Supplementary material for: A systems biology approach to explore the impact of maple tree dormancy release on sap variation and maple syrup quality
Source: Sci Rep. 2018 Oct 2;8:14658. doi: 10.1038/s41598-018-32940-y (PMC6168607; doi:10.1038/s41598-018-32940-y)
Supplement: Supplementary file 4 — Supplementary data 3 [file 41598_2018_32940_MOESM4_ESM.xlsx]

## Sheet: Note
Note	Supplementary data S3
DF1	Gene ontology obtain with Goelite combinding data with VanderSluis et al. 2014
DF1	YMDB enrichment obtain with Goelite on the 3 genes lists ( Sap, Sbb , Quality)
Reference
A systems biology approach to explore maple tree dormancy release impact on sap variation and its relation to maple syrup quality
Guillaume N’guyen1-2, Nathalie Martin3, Mani Jain2, Luc Lagacé3, Christian R Landry2, Marie Filteau1
VanderSluis, B. et al. Broad metabolic sensitivity profiling of a prototrophic yeast deletion collection. Genome biology 15, R64 1474-1760X (2014).

## Sheet: DF1
Ontology-ID	Ontology-term	Ontology-name	Ontology-type	elite_term_in	number_changed.A1.D-GO_z-score_elite	number_measured.A1.D-GO_z-score_elite	z_score.A1.D-GO_z-score_elite	permuteP.A1.D-GO_z-score_elite	number_changed.A2.SBB_005-GO_z-score_elite	number_measured.A2.SBB_005-GO_z-score_elite	z_score.A2.SBB_005-GO_z-score_elite	permuteP.A2.SBB_005-GO_z-score_elite	number_changed.A3.quality-GO_z-score_elite	number_measured.A3.quality-GO_z-score_elite	z_score.A3.quality-GO_z-score_elite	permuteP.A3.quality-GO_z-score_elite	number_changed.B0.allantoin-GO_z-score_elite	number_measured.B0.allantoin-GO_z-score_elite	z_score.B0.allantoin-GO_z-score_elite	permuteP.B0.allantoin-GO_z-score_elite	number_changed.B1.ammonium-GO_z-score_elite	number_measured.B1.ammonium-GO_z-score_elite	z_score.B1.ammonium-GO_z-score_elite	permuteP.B1.ammonium-GO_z-score_elite	number_changed.B2.arginine-GO_z-score_elite	number_measured.B2.arginine-GO_z-score_elite	z_score.B2.arginine-GO_z-score_elite	permuteP.B2.arginine-GO_z-score_elite	number_changed.B3.galactose-GO_z-score_elite	number_measured.B3.galactose-GO_z-score_elite	z_score.B3.galactose-GO_z-score_elite	permuteP.B3.galactose-GO_z-score_elite	number_changed.B4.glucose-GO_z-score_elite	number_measured.B4.glucose-GO_z-score_elite	z_score.B4.glucose-GO_z-score_elite	permuteP.B4.glucose-GO_z-score_elite	number_changed.B5.glutamate-GO_z-score_elite	number_measured.B5.glutamate-GO_z-score_elite	z_score.B5.glutamate-GO_z-score_elite	permuteP.B5.glutamate-GO_z-score_elite	number_changed.B6.glutamine-GO_z-score_elite	number_measured.B6.glutamine-GO_z-score_elite	z_score.B6.glutamine-GO_z-score_elite	permuteP.B6.glutamine-GO_z-score_elite	number_changed.B7.proline-GO_z-score_elite	number_measured.B7.proline-GO_z-score_elite	z_score.B7.proline-GO_z-score_elite	permuteP.B7.proline-GO_z-score_elite	number_changed.B8.ribose-GO_z-score_elite
GO:0004003	ATP-dependent DNA helicase activity	GeneOntology	molecular_function	A3.quality-GO_z-score_elite	3	4	1.38096625049	0.1836	3	4	2.27733298105	0.0532	2	4	3.82212083751	0.0147	1	7	0.977195603666	0.3247	0	7	-0.443383295491	1.0	1	7	0.788523127711	0.4041	0	7	-0.797324286934	0.6491	0	7	-0.36733597934	1.0	0	7	-0.819074808191	0.6538	2	7	2.72297493108	0.0517	0	7	-0.810963408718	0.6582	0
GO:0030906	retromer complex, inner shell	GeneOntology	cellular_component	B5.glutamate-GO_z-score_elite	2	2	1.69501930489	0.1638	1	2	0.797855676876	0.4436	1	2	2.7018227046	0.106	0	2	-0.348297830153	1.0	0	2	-0.236842819449	1.0	0	2	-0.381823926786	1.0	0	2	-0.425908089125	1.0	0	2	-0.196220493457	1.0	2	2	4.57235008089	0.0065	0	2	-0.337144155559	1.0	0	2	-0.433193722325	1.0	0
GO:0035639	purine ribonucleoside triphosphate binding	GeneOntology	molecular_function	B3.galactose-GO_z-score_elite|B8.ribose-GO_z-score_elite	136	336	-0.225303655503	0.8674	100	336	1.92228182137	0.0565	25	336	1.44946975712	0.1816	29	401	1.38083522393	0.1705	16	401	1.64059721891	0.0958	31	401	0.789153398595	0.4961	51	401	3.37672902868	0.0008	8	401	0.165981544133	0.9991	39	401	0.74402596092	0.5547	24	401	0.571214558023	0.6456	46	401	2.18867618664	0.0289	27
GO:0022904	respiratory electron transport chain	GeneOntology	biological_process	B1.ammonium-GO_z-score_elite|B3.galactose-GO_z-score_elite|B5.glutamate-GO_z-score_elite|B6.glutamine-GO_z-score_elite|B7.proline-GO_z-score_elite|B8.ribose-GO_z-score_elite	1	15	-2.71278017296	0.0065	7	15	1.89228519277	0.0594	1	15	0.161295245482	0.5611	2	16	1.17087072683	0.224	3	16	3.94246490337	0.004	2	16	0.909109778447	0.329	8	16	6.05147617662	0.0	0	16	-0.556017592372	1.0	6	16	4.08377248003	0.0014	4	16	3.48700579634	0.0089	10	16	7.71841426843	0.0	9
GO:0005856	cytoskeleton	GeneOntology	cellular_component	A1.D-GO_z-score_elite	30	54	2.18474501199	0.0362	10	54	-1.17656122956	0.2727	4	54	0.544529515102	0.7149	6	61	1.39658678585	0.125	2	61	0.266393149537	0.7913	5	61	0.439326803196	0.7987	1	61	-1.90312977777	0.0531	1	61	-0.143978808436	0.6681	6	61	0.307507522527	0.8175	3	61	-0.159965793025	0.9676	3	61	-1.02841884731	0.375	0
GO:0031072	heat shock protein binding	GeneOntology	molecular_function	B4.glucose-GO_z-score_elite	6	15	-0.0827742043194	0.9993	4	15	0.109807988779	0.9876	0	15	-0.9545003451	0.6266	2	18	0.987854593324	0.2701	0	18	-0.712024703138	1.0	0	18	-1.14788393734	0.3984	1	18	-0.42478539285	0.7876	2	18	2.88122988669	0.0394	2	18	0.358131662686	0.7838	2	18	1.08113318511	0.2494	0	18	-1.30231785054	0.2719	0
GO:0006914	autophagy	GeneOntology	biological_process	B2.arginine-GO_z-score_elite	26	50	1.58601837226	0.1521	14	50	0.419693517502	0.7449	2	50	-0.523191064343	0.7088	3	63	-0.329302883143	0.7735	2	63	0.219659369376	0.8002	12	63	3.897669379	0.0024	4	63	-0.569410107081	0.6494	2	63	0.756290969105	0.3045	9	63	1.57387237193	0.1639	4	63	0.34517477849	0.7458	7	63	0.724553172387	0.4817	2
GO:0042393	histone binding	GeneOntology	molecular_function	A1.D-GO_z-score_elite	12	15	3.07323295805	0.0022	3	15	-0.484351079217	0.7614	2	15	1.27709083606	0.192	2	19	0.905005949796	0.2909	0	19	-0.731632242333	0.698	0	19	-1.17949404749	0.3911	1	19	-0.482756258612	0.5457	0	19	-0.606145628369	1.0	2	19	0.277490675782	0.8044	2	19	0.997622042448	0.2698	0	19	-1.33818071904	0.2697	0
GO:0072666	establishment of protein localization to vacuole	GeneOntology	biological_process	B3.galactose-GO_z-score_elite	32	50	3.32397790528	0.001	15	50	0.74688682323	0.5083	4	50	0.705708290944	0.4591	3	57	-0.148770110251	0.9603	2	57	0.364811756834	0.7676	8	57	2.1892731537	0.05	9	57	2.05949524533	0.0416	1	57	-0.0748185199895	0.6439	19	57	6.62738471293	0.0	3	57	-0.0381681524756	0.9575	8	57	1.48288134329	0.1235	2
GO:0034517	ribophagy	GeneOntology	biological_process	B0.allantoin-GO_z-score_elite|B4.glucose-GO_z-score_elite|B6.glutamine-GO_z-score_elite	0	1	-0.834462073987	1.0	1	1	1.71220754474	0.25	0	1	-0.245924082986	1.0	2	2	5.74371880458	0.0049	1	2	4.10489598131	0.0512	1	2	2.42878347251	0.135	0	2	-0.425908089125	1.0	2	2	10.1952898059	0.0003	0	2	-0.437526602568	1.0	2	2	5.93373713783	0.0024	1	2	2.09244490646	0.16	0
GO:0006357	regulation of transcription from RNA polymerase II promoter	GeneOntology	biological_process	B7.proline-GO_z-score_elite	47	110	0.363897631914	0.7739	23	110	-1.10847151176	0.3177	7	110	0.303899866219	0.8318	11	133	1.29087815914	0.25	4	133	0.201776216454	0.9694	10	133	0.338781620645	0.8594	16	133	1.57998732742	0.1509	7	133	2.91033858596	0.0094	14	133	0.745456264157	0.5452	11	133	1.5062026403	0.1636	21	133	3.02382458595	0.0022	6
GO:0005783	endoplasmic reticulum	GeneOntology	cellular_component	A1.D-GO_z-score_elite|B2.arginine-GO_z-score_elite	97	176	3.89850674846	0.0001	39	176	-1.02557052386	0.3375	3	176	-2.35103133067	0.0181	9	205	-0.841187740726	0.4471	3	205	-1.14214715946	0.31	27	205	3.73056910189	0.0018	12	205	-1.31131674606	0.1962	2	205	-0.986822978685	0.4261	19	205	0.278893595188	0.8021	5	205	-1.91658435979	0.056	10	205	-1.94357657919	0.0622	4
GO:1990104	DNA bending complex	GeneOntology	cellular_component	A3.quality-GO_z-score_elite	2	10	-1.3549819575	0.211	5	10	1.78624119918	0.083	3	10	3.317808272	0.0139	0	11	-0.817797035178	0.652	0	11	-0.556102676447	1.0	1	11	0.303348943877	0.5572	1	11	0.0934923990574	0.6116	1	11	1.75737591515	0.1759	1	11	0.0420681648863	0.6059	1	11	0.54692944554	0.4523	0	11	-1.01713106171	0.6137	0
GO:0005884	actin filament	GeneOntology	cellular_component	B2.arginine-GO_z-score_elite	3	4	1.38096625049	0.1888	0	4	-1.16861757034	0.368	0	4	-0.492073388375	1.0	1	4	1.66172171182	0.2142	1	4	2.73584459598	0.0999	2	4	3.43572017241	0.0272	0	4	-0.602483107267	1.0	0	4	-0.277570526661	1.0	0	4	-0.618918479733	1.0	0	4	-0.476918996433	1.0	0	4	-0.61278925322	1.0	0
GO:0043332	mating projection tip	GeneOntology	cellular_component	B2.arginine-GO_z-score_elite	14	39	-0.657831702785	0.5228	4	39	-2.18928723246	0.0448	1	39	-0.850230124248	0.4134	3	45	0.275904085983	0.9273	1	45	-0.209309409847	0.6862	11	45	4.73343856576	0.0001	0	45	-2.03175424092	0.0516	0	45	-0.936051298195	0.6348	4	45	0.0371889798077	0.978	2	45	-0.278774477704	0.9168	2	45	-0.995547877233	0.422	0
GO:0009073	aromatic amino acid family biosynthetic process	GeneOntology	biological_process	B3.galactose-GO_z-score_elite	1	5	-0.957385040631	0.3523	0	5	-1.3067536831	0.3315	0	5	-0.550238785498	1.0	1	7	0.977195603666	0.3353	0	7	-0.443383295491	1.0	1	7	0.788523127711	0.4044	3	7	3.31290217464	0.016	1	7	2.41173562626	0.1192	1	7	0.520750264153	0.4556	0	7	-0.631153129721	1.0	0	7	-0.810963408718	0.659	0
GO:0008641	small protein activating enzyme activity	GeneOntology	molecular_function	B5.glutamate-GO_z-score_elite	1	4	-0.652803493664	0.5304	1	4	-0.0199673865436	0.686	1	4	1.66502372457	0.1977	0	4	-0.49269681493	1.0	0	4	-0.335034251377	1.0	0	4	-0.540122321489	1.0	0	4	-0.602483107267	1.0	0	4	-0.277570526661	1.0	2	4	2.92452921279	0.0345	0	4	-0.476918996433	1.0	0	4	-0.61278925322	1.0	0
GO:0042180	cellular ketone metabolic process	GeneOntology	biological_process	A2.SBB_005-GO_z-score_elite	2	15	-2.18677897923	0.034	11	15	4.26892146475	0.0002	3	15	2.39288642665	0.0416	6	15	5.72939731683	0.0004	6	15	8.87880888188	0.0	1	15	-0.0194123109322	0.6755	9	15	7.26393259981	0.0	0	15	-0.538290839827	1.0	6	15	4.29716444878	0.0004	2	15	1.36883145595	0.183	9	15	7.1259098837	0.0	5
GO:0008023	transcription elongation factor complex	GeneOntology	cellular_component	B2.arginine-GO_z-score_elite	1	7	-1.44075742188	0.2251	1	7	-0.677948393506	0.5603	0	7	-0.651250257118	1.0	1	8	0.827059812152	0.3736	0	8	-0.474058962722	1.0	3	8	3.45498406275	0.0144	2	8	1.71102581184	0.1333	1	8	2.20717474916	0.1292	1	8	0.37771341695	0.4948	1	8	0.894136148958	0.36	1	8	0.396744307886	0.4955	0
GO:0032320	positive regulation of Ras GTPase activity	GeneOntology	biological_process	A2.SBB_005-GO_z-score_elite	4	11	-0.316384614336	0.774	6	11	2.22041396512	0.035	0	11	-0.816884873006	0.6658	0	12	-0.854273498255	0.6414	0	12	-0.580906702228	1.0	1	12	0.212430764166	0.6011	0	12	-1.04462894033	0.6116	0	12	-0.481271925528	1.0	1	12	-0.0491446491762	0.6426	1	12	0.454804224254	0.4789	0	12	-1.06249848422	0.4307	0
GO:0005315	inorganic phosphate transmembrane transporter activity	GeneOntology	molecular_function	B2.arginine-GO_z-score_elite	0	3	-1.44577182946	0.2739	2	3	1.64039104579	0.1579	1	3	2.06433800074	0.1479	1	3	2.06074978179	0.1638	0	3	-0.290110093144	1.0	2	3	4.12260668563	0.0148	0	3	-0.521697198565	1.0	0	3	-0.240351579017	1.0	1	3	1.50961320184	0.2236	0	3	-0.412969760281	1.0	1	3	1.5318245026	0.2317	0
GO:0033962	cytoplasmic mRNA processing body assembly	GeneOntology	biological_process	B7.proline-GO_z-score_elite	0	1	-0.834462073987	1.0	1	1	1.71220754474	0.2489	0	1	-0.245924082986	1.0	1	2	2.69771048721	0.1087	1	2	4.10489598131	0.0522	1	2	2.42878347251	0.1388	1	2	2.13558645951	0.1611	0	2	-0.196220493457	1.0	1	2	2.06741173916	0.1531	1	2	2.79829649114	0.1059	2	2	4.61808353525	0.0071	1
GO:0045041	protein import into mitochondrial intermembrane space	GeneOntology	biological_process	A2.SBB_005-GO_z-score_elite|B3.galactose-GO_z-score_elite|B7.proline-GO_z-score_elite	1	3	-0.271753545953	0.7854	3	3	2.96653558207	0.0148	1	3	2.06433800074	0.1397	1	3	2.06074978179	0.1535	0	3	-0.290110093144	1.0	0	3	-0.467698261751	1.0	2	3	3.66175478488	0.0183	0	3	-0.240351579017	1.0	1	3	1.50961320184	0.2227	0	3	-0.412969760281	1.0	2	3	3.59427041659	0.0167	1
GO:0070469	respiratory chain	GeneOntology	cellular_component	A2.SBB_005-GO_z-score_elite|B0.allantoin-GO_z-score_elite|B1.ammonium-GO_z-score_elite|B2.arginine-GO_z-score_elite|B3.galactose-GO_z-score_elite|B6.glutamine-GO_z-score_elite|B7.proline-GO_z-score_elite|B8.ribose-GO_z-score_elite	0	11	-2.77182875732	0.0054	6	11	2.22041396512	0.035	1	11	0.485286006229	0.4486	3	12	2.88121371372	0.0262	2	12	2.96876838687	0.0345	3	12	2.51029885995	0.0492	7	12	6.28507427901	0.0	0	12	-0.481271925528	1.0	3	12	1.99881761649	0.0746	3	12	3.0182462155	0.0219	8	12	7.19704630746	0.0	5
GO:0043162	ubiquitin-dependent protein catabolic process via the multivesicular body sorting pathway	GeneOntology	biological_process	B1.ammonium-GO_z-score_elite|B5.glutamate-GO_z-score_elite|B6.glutamine-GO_z-score_elite|B7.proline-GO_z-score_elite	4	6	1.27657967708	0.1916	2	6	0.444615300742	0.8329	0	6	-0.602848462739	1.0	2	9	2.13491450373	0.0893	2	9	3.59431362013	0.0197	0	9	-0.810715762353	0.6419	1	9	0.304292204877	0.5405	0	9	-0.416629330386	1.0	4	9	3.79871327092	0.0043	3	9	3.72241214338	0.0115	4	9	3.84698188351	0.0038	2
GO:0009150	purine ribonucleotide metabolic process	GeneOntology	biological_process	B0.allantoin-GO_z-score_elite	22	63	-0.998323808679	0.3645	17	63	0.285127690886	0.8864	3	63	-0.32518604088	0.781	10	76	2.82175594339	0.0096	4	76	1.37066764811	0.1212	6	76	0.385686483317	0.8207	14	76	3.22338462084	0.0021	1	76	-0.370334680986	0.741	9	76	0.96955611345	0.4092	5	76	0.469462263515	0.7818	13	76	2.68204642351	0.0074	10
GO:0032993	protein-DNA complex	GeneOntology	cellular_component	A3.quality-GO_z-score_elite	2	10	-1.3549819575	0.211	5	10	1.78624119918	0.083	3	10	3.317808272	0.0139	0	11	-0.817797035178	0.652	0	11	-0.556102676447	1.0	1	11	0.303348943877	0.5572	1	11	0.0934923990574	0.6116	1	11	1.75737591515	0.1759	1	11	0.0420681648863	0.6059	1	11	0.54692944554	0.4523	0	11	-1.01713106171	0.6137	0
GO:0016854	racemase and epimerase activity	GeneOntology	molecular_function	B0.allantoin-GO_z-score_elite|B3.galactose-GO_z-score_elite	0	2	-1.18028762772	0.516	0	2	-0.826085207342	0.6172	0	2	-0.347842234603	1.0	2	3	4.5481315222	0.0093	1	3	3.25536998749	0.0728	0	3	-0.467698261751	1.0	2	3	3.66175478488	0.0188	0	3	-0.240351579017	1.0	0	3	-0.535928780611	1.0	1	3	2.14744275346	0.154	0	3	-0.530621411388	1.0	0
GO:0017006	protein-tetrapyrrole linkage	GeneOntology	biological_process	A2.SBB_005-GO_z-score_elite|A3.quality-GO_z-score_elite|B3.galactose-GO_z-score_elite|B7.proline-GO_z-score_elite	0	3	-1.44577182946	0.2698	3	3	2.96653558207	0.0163	2	3	4.55475901047	0.0057	0	3	-0.426631958623	1.0	0	3	-0.290110093144	1.0	0	3	-0.467698261751	1.0	2	3	3.66175478488	0.0199	0	3	-0.240351579017	1.0	0	3	-0.535928780611	1.0	1	3	2.14744275346	0.1529	3	3	5.65671633057	0.0008	0
GO:0008425	2-polyprenyl-6-methoxy-1,4-benzoquinone methyltransferase activity	GeneOntology	molecular_function	B1.ammonium-GO_z-score_elite|B7.proline-GO_z-score_elite	0	2	-1.18028762772	0.5152	2	2	2.42179656109	0.0654	1	2	2.7018227046	0.1052	1	2	2.69771048721	0.1099	2	2	8.44663478207	0.0006	1	2	2.42878347251	0.1335	2	2	4.69708100814	0.0065	0	2	-0.196220493457	1.0	1	2	2.06741173916	0.161	1	2	2.79829649114	0.1032	2	2	4.61808353525	0.0063	1
GO:0032138	single base insertion or deletion binding	GeneOntology	molecular_function	B2.arginine-GO_z-score_elite	1	2	0.257365838585	0.6518	1	2	0.797855676876	0.4428	0	2	-0.347842234603	1.0	0	2	-0.348297830153	1.0	0	2	-0.236842819449	1.0	2	2	5.23939087181	0.0058	0	2	-0.425908089125	1.0	0	2	-0.196220493457	1.0	0	2	-0.437526602568	1.0	0	2	-0.337144155559	1.0	0	2	-0.433193722325	1.0	0
GO:0043414	macromolecule methylation	GeneOntology	biological_process	B0.allantoin-GO_z-score_elite	9	15	1.49522937686	0.1859	3	15	-0.484351079217	0.7564	1	15	0.161295245482	0.5641	4	18	3.02280303435	0.017	3	18	3.63885701652	0.0102	3	18	1.66864209425	0.137	4	18	2.14210320134	0.0539	0	18	-0.589901095284	1.0	4	18	2.03160718943	0.0554	2	18	1.08113318511	0.2515	2	18	0.384986928293	0.7813	1
GO:0031331	positive regulation of cellular catabolic process	GeneOntology	biological_process	B9.urea-GO_z-score_elite	3	8	-0.204282156149	0.985	2	8	-0.0282554093389	0.9025	0	8	-0.696322224391	1.0	0	8	-0.697144665245	1.0	0	8	-0.474058962722	1.0	1	8	0.642161551537	0.4489	0	8	-0.852487516469	0.6424	0	8	-0.39275027974	1.0	0	8	-0.875742857053	0.6362	0	8	-0.674819735062	1.0	2	8	1.66055888263	0.1334	0
GO:0046112	nucleobase biosynthetic process	GeneOntology	biological_process	B4.glucose-GO_z-score_elite	2	11	-1.54410668583	0.1405	3	11	0.140203281797	0.9617	0	11	-0.816884873006	0.6617	1	12	0.390888905738	0.5034	0	12	-0.580906702228	1.0	1	12	0.212430764166	0.5862	1	12	0.00247151957492	0.6395	2	12	3.76662125049	0.0167	0	12	-1.07312578201	0.4264	0	12	-0.826916771371	0.6505	1	12	-0.0300553852569	0.639	0
GO:0030060	L-malate dehydrogenase activity	GeneOntology	molecular_function	B8.ribose-GO_z-score_elite	0	3	-1.44577182946	0.2858	1	3	0.314246509512	0.5932	0	3	-0.426083008983	1.0	1	3	2.06074978179	0.1664	0	3	-0.290110093144	1.0	1	3	1.82745421194	0.1983	0	3	-0.521697198565	1.0	0	3	-0.240351579017	1.0	1	3	1.50961320184	0.2311	0	3	-0.412969760281	1.0	0	3	-0.530621411388	1.0	2
GO:0017119	Golgi transport complex	GeneOntology	cellular_component	A3.quality-GO_z-score_elite|B5.glutamate-GO_z-score_elite	5	5	2.68128844326	0.0112	3	5	1.77586885423	0.1093	2	5	3.30908309182	0.0265	1	5	1.37629940188	0.2578	0	5	-0.374628860463	1.0	0	5	-0.603954398627	1.0	1	5	0.946984383844	0.3498	0	5	-0.310374027949	1.0	4	5	5.64748141808	0.0003	1	5	1.4505261025	0.2369	0	5	-0.685209165015	1.0	0
GO:0035384	thioester biosynthetic process	GeneOntology	biological_process	B9.urea-GO_z-score_elite	2	2	1.69501930489	0.1632	0	2	-0.826085207342	0.6163	0	2	-0.347842234603	1.0	1	2	2.69771048721	0.1123	0	2	-0.236842819449	1.0	1	2	2.42878347251	0.1351	1	2	2.13558645951	0.1628	0	2	-0.196220493457	1.0	0	2	-0.437526602568	1.0	0	2	-0.337144155559	1.0	0	2	-0.433193722325	1.0	0
GO:0000131	incipient cellular bud site	GeneOntology	cellular_component	B9.urea-GO_z-score_elite	7	19	-0.373807007121	0.8207	1	19	-2.02454778662	0.0561	0	19	-1.07491354558	0.4272	3	21	1.69567399346	0.1128	1	21	0.573863538991	0.4208	3	21	1.36828098273	0.1917	1	21	-0.591080841924	0.559	0	21	-0.637417999725	1.0	1	21	-0.646320625669	0.5467	1	21	-0.125166336805	0.6899	2	21	0.155538118982	0.8308	0
GO:0051569	regulation of histone H3-K4 methylation	GeneOntology	biological_process	B3.galactose-GO_z-score_elite	0	1	-0.834462073987	1.0	0	1	-0.584041346549	1.0	0	1	-0.245924082986	1.0	1	2	2.69771048721	0.1138	0	2	-0.236842819449	1.0	0	2	-0.381823926786	1.0	2	2	4.69708100814	0.0077	1	2	4.9995346562	0.0336	0	2	-0.437526602568	1.0	0	2	-0.337144155559	1.0	0	2	-0.433193722325	1.0	0
GO:1903509	liposaccharide metabolic process	GeneOntology	biological_process	B2.arginine-GO_z-score_elite	4	9	0.207318762643	0.9918	2	9	-0.221561972995	0.9277	0	9	-0.738674171359	0.6923	0	11	-0.817797035178	0.6592	0	11	-0.556102676447	1.0	3	11	2.70307824471	0.0384	1	11	0.0934923990574	0.6049	0	11	-0.460722186297	1.0	2	11	1.1114409163	0.2161	0	11	-0.791608408019	0.6517	1	11	0.0610787626717	0.6125	1
GO:0044431	Golgi apparatus part	GeneOntology	cellular_component	A1.D-GO_z-score_elite	52	86	3.70866256551	0.0001	18	86	-0.971863878909	0.3843	6	86	0.516121049638	0.6169	3	101	-1.20497683601	0.2791	0	101	-1.70538092922	0.1208	10	101	1.2581534486	0.2499	8	101	-0.144922347496	0.9999	3	101	0.809608713126	0.2696	22	101	4.70719326798	0.0	4	101	-0.639347657109	0.662	6	101	-0.95851179199	0.3919	0
GO:0000741	karyogamy	GeneOntology	biological_process	B0.allantoin-GO_z-score_elite	6	12	0.631379067016	0.5622	4	12	0.6293581165	0.7157	1	12	0.393585498146	0.4862	3	12	2.88121371372	0.0254	0	12	-0.580906702228	1.0	0	12	-0.936503283728	0.6149	1	12	0.00247151957492	0.6509	0	12	-0.481271925528	1.0	2	12	0.974836483659	0.2567	2	12	1.73652521988	0.1232	0	12	-1.06249848422	0.4264	0
GO:0000959	mitochondrial RNA metabolic process	GeneOntology	biological_process	A2.SBB_005-GO_z-score_elite|B3.galactose-GO_z-score_elite|B5.glutamate-GO_z-score_elite|B7.proline-GO_z-score_elite|B8.ribose-GO_z-score_elite	6	12	0.631379067016	0.5692	9	12	3.94928292989	0.0003	6	12	6.62820795428	0.0	4	16	3.32869096916	0.01	2	16	2.40460110014	0.0633	0	16	-1.08195029348	0.4009	7	16	5.1441830553	0.0003	0	16	-0.556017592372	1.0	7	16	4.97103313339	0.0003	3	16	2.37641833381	0.054	7	16	5.03463589842	0.0	5
GO:0072655	establishment of protein localization to mitochondrion	GeneOntology	biological_process	B0.allantoin-GO_z-score_elite|B8.ribose-GO_z-score_elite	5	15	-0.608775398047	0.6091	5	15	0.703967056775	0.5403	2	15	1.27709083606	0.1791	4	19	2.88594032785	0.019	1	19	0.680166209092	0.3836	0	19	-1.17949404749	0.3911	4	19	2.01599887363	0.0688	1	19	1.08335238404	0.2849	2	19	0.277490675782	0.8049	1	19	-0.0219257591747	0.6451	6	19	3.5893741643	0.0032	4
GO:0016668	oxidoreductase activity, acting on a sulfur group of donors, NAD(P) as acceptor	GeneOntology	molecular_function	A3.quality-GO_z-score_elite	2	7	-0.671712397242	0.6807	2	7	0.190747496414	0.8668	2	7	2.61146875448	0.0468	0	8	-0.697144665245	1.0	0	8	-0.474058962722	1.0	1	8	0.642161551537	0.4529	0	8	-0.852487516469	0.6388	0	8	-0.39275027974	1.0	1	8	0.37771341695	0.4987	0	8	-0.674819735062	1.0	0	8	-0.867070266859	0.6328	0
GO:0008408	3'-5' exonuclease activity	GeneOntology	molecular_function	B8.ribose-GO_z-score_elite	3	7	0.0973326273937	0.9743	1	7	-0.677948393506	0.5634	1	7	0.98010924868	0.3243	1	8	0.827059812152	0.3719	1	8	1.69852135562	0.1793	1	8	0.642161551537	0.4531	1	8	0.429269147686	0.4856	0	8	-0.39275027974	1.0	1	8	0.37771341695	0.491	2	8	2.46309203298	0.0622	1	8	0.396744307886	0.4844	2
GO:0032543	mitochondrial translation	GeneOntology	biological_process	A1.D-GO_z-score_elite|A2.SBB_005-GO_z-score_elite|A3.quality-GO_z-score_elite|B1.ammonium-GO_z-score_elite|B3.galactose-GO_z-score_elite|B5.glutamate-GO_z-score_elite|B7.proline-GO_z-score_elite|B8.ribose-GO_z-score_elite|B9.urea-GO_z-score_elite	26	41	2.92914053365	0.004	30	41	7.06194468746	0.0	16	41	9.25726101118	0.0	14	56	6.26047377985	0.0	12	56	8.65441687816	0.0	6	56	1.17486021623	0.2797	31	56	12.8440135899	0.0	2	56	0.932137125172	0.2587	15	56	4.8199294345	0.0	7	56	2.38072595286	0.0265	33	56	13.5550587797	0.0	19
GO:0004042	acetyl-CoA	GeneOntology	molecular_function	A1.D-GO_z-score_elite|B5.glutamate-GO_z-score_elite|B6.glutamine-GO_z-score_elite	1	1	1.19837681205	0.4123	0	1	-0.584041346549	1.0	0	1	-0.245924082986	1.0	0	1	-0.246251451709	1.0	0	1	-0.167451195692	1.0	0	1	-0.26995487232	1.0	0	1	-0.30112299349	1.0	0	1	-0.138730641381	1.0	0	1	-0.309337445474	1.0	0	1	-0.238365647311	1.0	0	1	-0.306274038362	1.0	0
GO:0008565	protein transporter activity	GeneOntology	molecular_function	B5.glutamate-GO_z-score_elite	11	19	1.49679684843	0.1559	4	19	-0.439803887759	0.793	2	19	0.909123333652	0.2706	1	24	-0.328180841135	0.7516	1	24	0.434159402752	0.4575	0	24	-1.32651124074	0.2432	2	24	0.00350078697512	0.8688	0	24	-0.681698217356	1.0	5	24	2.10601802389	0.0438	1	24	-0.263539640035	0.7332	2	24	-0.0425719878198	0.8682	1
GO:0000502	proteasome complex	GeneOntology	cellular_component	A2.SBB_005-GO_z-score_elite	3	6	0.446043018123	0.6497	4	6	2.3209262031	0.0387	0	6	-0.602848462739	1.0	1	7	0.977195603666	0.3419	1	7	1.87889761894	0.1689	0	7	-0.71479621527	1.0	0	7	-0.797324286934	0.6486	0	7	-0.36733597934	1.0	1	7	0.520750264153	0.4537	1	7	1.04591090068	0.3153	1	7	0.539933698072	0.4404	0
GO:0000989	transcription factor binding transcription factor activity	GeneOntology	molecular_function	B6.glutamine-GO_z-score_elite	14	33	0.161375544703	1.0	5	33	-1.36310364127	0.2373	2	33	0.0890314950067	0.8385	4	39	1.22706981586	0.1763	3	39	1.91307050806	0.0746	3	39	0.224435066849	0.9495	8	39	2.77325033927	0.0118	4	39	3.85871847746	0.0032	7	39	2.04870206782	0.0315	6	39	2.78498898197	0.0158	5	39	0.951420745864	0.3319	0
GO:0044255	cellular lipid metabolic process	GeneOntology	biological_process	A1.D-GO_z-score_elite	62	120	2.40850874344	0.0172	28	120	-0.538414874679	0.5949	3	120	-1.54124765564	0.1569	6	141	-0.761834095287	0.4865	7	141	1.66160495281	0.0616	14	141	1.50814048912	0.1901	7	141	-1.46763295851	0.1675	1	141	-1.04803600469	0.3089	16	141	1.12030084774	0.2854	6	141	-0.601321247664	0.5792	12	141	-0.0282088318558	1.0	6
GO:0043233	organelle lumen	GeneOntology	cellular_component	B9.urea-GO_z-score_elite	30	63	1.07024097404	0.2961	29	63	3.79003377679	0.0002	12	63	4.61131871859	0.0	8	78	1.74437524928	0.0711	9	78	4.82639563228	0.0003	3	78	-1.04478772009	0.3657	19	78	5.18534950576	0.0001	1	78	-0.397392316601	0.7523	19	78	4.93824703326	0.0001	12	78	3.9590786008	0.0008	22	78	6.25475588625	0.0	16
GO:0003924	GTPase activity	GeneOntology	molecular_function	B1.ammonium-GO_z-score_elite|B3.galactose-GO_z-score_elite|B5.glutamate-GO_z-score_elite|B7.proline-GO_z-score_elite|B8.ribose-GO_z-score_elite|B9.urea-GO_z-score_elite	16	33	0.872599215513	0.4865	6	33	-0.961412543963	0.4273	1	33	-0.665320629352	0.5611	5	40	1.85718791318	0.0671	5	40	3.81408126182	0.0031	5	40	1.44199325647	0.1524	8	40	2.69087099925	0.0146	0	40	-0.881932674898	0.6508	9	40	3.09990623212	0.0037	5	40	2.00780986355	0.0605	9	40	3.16124857838	0.0036	5
GO:0033615	mitochondrial proton-transporting ATP synthase complex assembly	GeneOntology	biological_process	B0.allantoin-GO_z-score_elite|B5.glutamate-GO_z-score_elite	3	9	-0.471122577383	0.7343	4	9	1.31114205538	0.1695	1	9	0.700489588526	0.3909	3	10	3.31130872321	0.0163	1	10	1.41357243111	0.2323	0	10	-0.854681795274	0.6391	6	10	5.92707596956	0.0	2	10	4.21288646201	0.0131	5	10	4.62773297543	0.0003	2	10	2.05270175396	0.0941	4	10	3.55308036637	0.0053	5
GO:0043022	ribosome binding	GeneOntology	molecular_function	B3.galactose-GO_z-score_elite|B7.proline-GO_z-score_elite|B8.ribose-GO_z-score_elite	2	8	-0.923767859708	0.4654	3	8	0.784459390856	0.5866	2	8	2.35613843574	0.0634	1	10	0.584012003997	0.4309	1	10	1.41357243111	0.2292	0	10	-0.854681795274	0.6296	3	10	2.48685768177	0.044	0	10	-0.439223610288	1.0	0	10	-0.979367703094	0.6138	0	10	-0.754669762486	0.6762	4	10	3.55308036637	0.0047	3
GO:0098588	bounding membrane of organelle	GeneOntology	cellular_component	A1.D-GO_z-score_elite	171	322	4.63052878563	0.0	78	322	-0.525367398826	0.6361	13	322	-1.3570695135	0.2313	19	389	-0.746620349905	0.5004	9	389	-0.528794968758	0.6616	34	389	1.61097480329	0.1466	26	389	-1.22853039833	0.2456	7	389	-0.135756439749	0.9994	51	389	3.22657434257	0.001	21	389	0.0204032060773	1.0	31	389	-0.450961751976	0.7256	10
GO:0009055	electron carrier activity	GeneOntology	molecular_function	B1.ammonium-GO_z-score_elite	8	43	-3.01124683922	0.0032	14	43	1.07956858269	0.2906	1	43	-0.961202375706	0.4291	1	48	-1.091145311	0.3031	4	48	2.39925059672	0.0329	5	48	1.00409485222	0.3742	7	48	1.58310852711	0.0995	0	48	-0.96713470628	0.6314	5	48	0.415674417263	0.7784	5	48	1.55786391171	0.1092	7	48	1.49565353924	0.1646	6
GO:0008236	serine-type peptidase activity	GeneOntology	molecular_function	A3.quality-GO_z-score_elite|B3.galactose-GO_z-score_elite	3	11	-0.930245650081	0.3874	3	11	0.140203281797	0.9598	3	11	3.0896277647	0.0184	0	15	-0.955483946656	0.6233	1	15	0.93835990294	0.3201	2	15	1.00863132219	0.2906	4	15	2.57930791219	0.031	0	15	-0.538290839827	1.0	1	15	-0.284026638621	0.7271	1	15	0.221972668532	0.5655	3	15	1.58305097172	0.122	1
GO:0072509	divalent inorganic cation transmembrane transporter activity	GeneOntology	molecular_function	A1.D-GO_z-score_elite	13	17	2.97616302402	0.0032	1	17	-1.85567634261	0.0825	0	17	-1.01645467485	0.621	3	20	1.79252096982	0.0951	1	20	0.625494511412	0.4018	1	20	-0.319396349114	0.7763	2	20	0.273839222021	0.8256	0	20	-0.621974266462	1.0	3	20	0.995165515889	0.2291	1	20	-0.074806912166	0.6655	2	20	0.228014404765	0.8176	3
GO:0000103	sulfate assimilation	GeneOntology	biological_process	A3.quality-GO_z-score_elite	0	4	-1.66968836574	0.1484	3	4	2.27733298105	0.0516	3	4	5.97921795046	0.0005	0	5	-0.550924108721	1.0	1	5	2.37240930289	0.1191	0	5	-0.603954398627	1.0	1	5	0.946984383844	0.3493	1	5	2.97700421808	0.0881	1	5	0.892823293298	0.3475	0	5	-0.53328165533	1.0	1	5	0.912774043671	0.3558	0
GO:0000011	vacuole inheritance	GeneOntology	biological_process	B5.glutamate-GO_z-score_elite|B7.proline-GO_z-score_elite	5	7	1.63542267667	0.0987	2	7	0.190747496414	0.8655	1	7	0.98010924868	0.3205	0	8	-0.697144665245	1.0	0	8	-0.474058962722	1.0	1	8	0.642161551537	0.4422	2	8	1.71102581184	0.1386	1	8	2.20717474916	0.1323	4	8	4.13808223896	0.0023	0	8	-0.674819735062	1.0	4	8	4.18818803212	0.0022	0
GO:0044743	intracellular protein transmembrane import	GeneOntology	biological_process	B0.allantoin-GO_z-score_elite|B8.ribose-GO_z-score_elite	2	11	-1.54410668583	0.1442	4	11	0.833606842904	0.4417	1	11	0.485286006229	0.4416	3	13	2.70013918849	0.0327	0	13	-0.604706416378	1.0	1	13	0.129133593445	0.6125	2	13	0.924880559142	0.2894	0	13	-0.500989608612	1.0	1	13	-0.133152993462	0.6767	0	13	-0.860795503892	0.642	2	13	0.878110521662	0.2861	3
GO:0004222	metalloendopeptidase activity	GeneOntology	molecular_function	A2.SBB_005-GO_z-score_elite|B0.allantoin-GO_z-score_elite|B3.galactose-GO_z-score_elite|B7.proline-GO_z-score_elite|B8.ribose-GO_z-score_elite	6	13	0.374839320847	0.7831	7	13	2.35658036783	0.0257	1	13	0.309870344254	0.5086	5	15	4.61525043958	0.0011	1	15	0.93835990294	0.3263	2	15	1.00863132219	0.2921	6	15	4.45315778724	0.0008	0	15	-0.538290839827	1.0	1	15	-0.284026638621	0.7226	2	15	1.36883145595	0.1873	6	15	4.35448042771	0.0005	4
GO:0034518	RNA cap binding complex	GeneOntology	cellular_component	A3.quality-GO_z-score_elite	1	3	-0.271753545953	0.7951	1	3	0.314246509512	0.5843	2	3	4.55475901047	0.0078	0	4	-0.49269681493	1.0	0	4	-0.335034251377	1.0	0	4	-0.540122321489	1.0	1	4	1.20924251419	0.293	0	4	-0.277570526661	1.0	1	4	1.15280536653	0.2816	0	4	-0.476918996433	1.0	0	4	-0.61278925322	1.0	0
GO:0006450	regulation of translational fidelity	GeneOntology	biological_process	B0.allantoin-GO_z-score_elite|B3.galactose-GO_z-score_elite|B5.glutamate-GO_z-score_elite	0	3	-1.44577182946	0.2784	1	3	0.314246509512	0.5871	0	3	-0.426083008983	1.0	2	4	3.81614023857	0.0197	0	4	-0.335034251377	1.0	0	4	-0.540122321489	1.0	3	4	4.83269375711	0.0022	1	4	3.39734759194	0.0665	2	4	2.92452921279	0.0327	1	4	1.74075433698	0.1966	1	4	1.17357574871	0.2795	0
GO:0006904	vesicle docking involved in exocytosis	GeneOntology	biological_process	B3.galactose-GO_z-score_elite|B7.proline-GO_z-score_elite	1	2	0.257365838585	0.6448	0	2	-0.826085207342	0.6257	0	2	-0.347842234603	1.0	0	3	-0.426631958623	1.0	0	3	-0.290110093144	1.0	0	3	-0.467698261751	1.0	2	3	3.66175478488	0.0156	1	3	4.00252143391	0.0507	1	3	1.50961320184	0.2274	0	3	-0.412969760281	1.0	2	3	3.59427041659	0.0195	0
GO:0000812	Swr1 complex	GeneOntology	cellular_component	B5.glutamate-GO_z-score_elite	0	4	-1.66968836574	0.1517	0	4	-1.16861757034	0.3652	0	4	-0.492073388375	1.0	1	4	1.66172171182	0.201	0	4	-0.335034251377	1.0	1	4	1.44779892546	0.2606	1	4	1.20924251419	0.291	1	4	3.39734759194	0.064	2	4	2.92452921279	0.0358	0	4	-0.476918996433	1.0	0	4	-0.61278925322	1.0	0
GO:0033179	proton-transporting V-type ATPase, V0 domain	GeneOntology	cellular_component	B2.arginine-GO_z-score_elite	3	3	2.07628302106	0.0668	3	3	2.96653558207	0.0162	1	3	2.06433800074	0.1544	1	4	1.66172171182	0.2047	0	4	-0.335034251377	1.0	2	4	3.43572017241	0.0265	0	4	-0.602483107267	1.0	0	4	-0.277570526661	1.0	0	4	-0.618918479733	1.0	0	4	-0.476918996433	1.0	1	4	1.17357574871	0.2775	0
GO:0006513	protein monoubiquitination	GeneOntology	biological_process	A1.D-GO_z-score_elite	8	10	2.50736446844	0.0116	4	10	1.05910465143	0.4122	1	10	0.586769405705	0.4169	1	12	0.390888905738	0.5119	0	12	-0.580906702228	1.0	1	12	0.212430764166	0.5922	2	12	1.04957197948	0.2587	1	12	1.64267466248	0.1928	1	12	-0.0491446491762	0.6395	0	12	-0.826916771371	0.6443	1	12	-0.0300553852569	0.641	0
GO:0016835	carbon-oxygen lyase activity	GeneOntology	molecular_function	B4.glucose-GO_z-score_elite	5	15	-0.608775398047	0.6072	1	15	-1.67266921521	0.1237	0	15	-0.9545003451	0.6262	1	18	-0.0296196271904	0.6475	0	18	-0.712024703138	1.0	1	18	-0.209041926814	0.7448	2	18	0.430844138548	0.4358	2	18	2.88122988669	0.0409	3	18	1.19486942606	0.187	1	18	0.0337854120347	0.6358	2	18	0.384986928293	0.7884	1
GO:0015078	hydrogen ion transmembrane transporter activity	GeneOntology	molecular_function	B5.glutamate-GO_z-score_elite|B6.glutamine-GO_z-score_elite|B7.proline-GO_z-score_elite	9	34	-1.73681173141	0.1234	12	34	1.32681975223	0.2359	4	34	1.53191725194	0.1092	7	46	2.79174161365	0.0145	5	46	3.41046229823	0.0059	6	46	1.69496273021	0.1081	15	46	6.00380373979	0.0	2	46	1.23287702225	0.1855	9	46	2.61769307482	0.0115	6	46	2.31924818559	0.0341	19	46	7.97465444806	0.0	12
GO:0009119	ribonucleoside metabolic process	GeneOntology	biological_process	B0.allantoin-GO_z-score_elite|B7.proline-GO_z-score_elite	19	65	-1.95612826989	0.0567	20	65	0.997385081038	0.3924	3	65	-0.381854353047	0.7826	11	79	3.17441778732	0.0037	4	79	1.28782392178	0.1317	9	79	1.64174243747	0.128	14	79	3.06016554931	0.0034	2	79	0.424491906179	0.4007	9	79	0.845856168681	0.4008	5	79	0.379356426203	0.7801	14	79	2.93321579432	0.0037	12
GO:0000910	cytokinesis	GeneOntology	biological_process	B2.arginine-GO_z-score_elite	4	8	0.51520354741	0.7094	2	8	-0.0282554093389	0.8982	1	8	0.829908105675	0.3515	1	12	0.390888905738	0.5001	1	12	1.19393084232	0.2634	3	12	2.51029885995	0.048	1	12	0.00247151957492	0.6421	0	12	-0.481271925528	1.0	0	12	-1.07312578201	0.4295	0	12	-0.826916771371	0.6499	1	12	-0.0300553852569	0.6562	0
GO:0000288	nuclear-transcribed mRNA catabolic process, deadenylation-dependent decay	GeneOntology	biological_process	A2.SBB_005-GO_z-score_elite|A3.quality-GO_z-score_elite	1	3	-0.271753545953	0.7964	3	3	2.96653558207	0.0145	2	3	4.55475901047	0.0086	0	4	-0.49269681493	1.0	0	4	-0.335034251377	1.0	0	4	-0.540122321489	1.0	0	4	-0.602483107267	1.0	0	4	-0.277570526661	1.0	0	4	-0.618918479733	1.0	0	4	-0.476918996433	1.0	0	4	-0.61278925322	1.0	0
GO:0006875	cellular metal ion homeostasis	GeneOntology	biological_process	B4.glucose-GO_z-score_elite	15	28	1.35258027153	0.1711	7	28	-0.0530233805193	0.9999	1	28	-0.488390552127	0.5222	2	37	-0.0820983773421	0.8838	3	37	2.01889390192	0.0678	6	37	2.28896598556	0.0462	6	37	1.74936391352	0.0792	3	37	2.79284358834	0.027	1	37	-1.30549536316	0.2135	3	37	0.740220496626	0.3182	6	37	1.66763305666	0.0711	0
GO:0015081	sodium ion transmembrane transporter activity	GeneOntology	molecular_function	B6.glutamine-GO_z-score_elite	3	5	0.861951701316	0.5781	1	5	-0.279212837325	0.7665	0	5	-0.550238785498	1.0	0	6	-0.603586381257	1.0	1	6	2.09758136133	0.1437	0	6	-0.661685782381	1.0	0	6	-0.738081894309	1.0	0	6	-0.340042364094	1.0	1	6	0.688770079712	0.4056	2	6	3.03813901964	0.0346	1	6	0.708236383273	0.391	0
GO:0051204	protein insertion into mitochondrial membrane	GeneOntology	biological_process	B7.proline-GO_z-score_elite	1	4	-0.652803493664	0.5287	2	4	1.12868279725	0.2665	1	4	1.66502372457	0.1984	1	6	1.15595098245	0.2979	1	6	2.09758136133	0.1412	0	6	-0.661685782381	1.0	2	6	2.22123068508	0.083	0	6	-0.340042364094	1.0	0	6	-0.758216319154	0.6789	0	6	-0.584257503776	1.0	3	6	3.62612436752	0.0096	1
GO:0007005	mitochondrion organization	GeneOntology	biological_process	B0.allantoin-GO_z-score_elite	55	124	0.762758532254	0.4556	51	124	4.09054010995	0.0	24	124	6.68203865974	0.0	27	153	6.48638934085	0.0	18	153	7.00385229055	0.0	18	153	2.49450517389	0.0282	47	153	10.2443323475	0.0	6	153	1.88576688594	0.0509	25	153	3.4011563912	0.0006	12	153	1.38060984539	0.1957	50	153	10.866673672	0.0	29
GO:0050660	flavin adenine dinucleotide binding	GeneOntology	molecular_function	B1.ammonium-GO_z-score_elite|B3.galactose-GO_z-score_elite	9	28	-0.961994335938	0.4449	5	28	-0.924520446798	0.3963	2	28	0.32991942254	0.7841	2	33	0.0853060099041	0.8567	4	33	3.32694764326	0.0107	3	33	0.526942552679	0.6472	7	33	2.69511159732	0.0162	0	33	-0.800313071212	0.6781	4	33	0.692272643639	0.4603	3	33	0.950062309383	0.2556	2	33	-0.518214693402	0.7112	2
GO:0045910	negative regulation of DNA recombination	GeneOntology	biological_process	B2.arginine-GO_z-score_elite|B6.glutamine-GO_z-score_elite	3	5	0.861951701316	0.5835	2	5	0.748328008453	0.3701	0	5	-0.550238785498	1.0	0	6	-0.603586381257	1.0	0	6	-0.410439250383	1.0	3	6	4.2089858165	0.0062	1	6	0.741574395387	0.4074	1	6	2.6613037801	0.1014	1	6	0.688770079712	0.4028	2	6	3.03813901964	0.0377	1	6	0.708236383273	0.4014	0
GO:0004335	galactokinase activity	GeneOntology	molecular_function	B3.galactose-GO_z-score_elite	2	2	1.69501930489	0.1634	0	2	-0.826085207342	0.622	0	2	-0.347842234603	1.0	0	2	-0.348297830153	1.0	0	2	-0.236842819449	1.0	0	2	-0.381823926786	1.0	2	2	4.69708100814	0.0069	0	2	-0.196220493457	1.0	0	2	-0.437526602568	1.0	0	2	-0.337144155559	1.0	0	2	-0.433193722325	1.0	0
GO:0046961	proton-transporting ATPase activity, rotational mechanism	GeneOntology	molecular_function	A3.quality-GO_z-score_elite	6	11	0.911337457153	0.5393	4	11	0.833606842904	0.4444	3	11	3.0896277647	0.0207	3	19	1.89547313882	0.0931	2	19	2.09196466052	0.08	3	19	1.56227234333	0.1497	6	19	3.68183562846	0.0022	2	19	2.77285039644	0.039	2	19	0.277490675782	0.7983	2	19	0.997622042448	0.265	7	19	4.41063331152	0.0006	3
GO:0008654	phospholipid biosynthetic process	GeneOntology	biological_process	B5.glutamate-GO_z-score_elite	15	30	1.00105950809	0.3411	9	30	0.576752637985	0.6746	2	30	0.228631877654	0.8116	0	32	-1.39870747517	0.2609	2	32	1.22834239964	0.1972	4	32	1.28839279303	0.1971	1	32	-1.06746854993	0.2963	0	32	-0.787989608949	0.6808	6	32	2.01524874236	0.0414	3	32	1.00697512233	0.2573	3	32	0.162093338117	0.9367	2
GO:0016417	S-acyltransferase activity	GeneOntology	molecular_function	B0.allantoin-GO_z-score_elite|B1.ammonium-GO_z-score_elite|B5.glutamate-GO_z-score_elite|B6.glutamine-GO_z-score_elite|B8.ribose-GO_z-score_elite	3	5	0.861951701316	0.5725	0	5	-1.3067536831	0.3372	0	5	-0.550238785498	1.0	3	6	4.67502570987	0.0036	2	6	4.60560197305	0.0087	0	6	-0.661685782381	1.0	2	6	2.22123068508	0.0816	1	6	2.6613037801	0.0959	3	6	3.58274287744	0.0093	2	6	3.03813901964	0.0361	2	6	2.16718037539	0.0796	2
GO:0009312	oligosaccharide biosynthetic process	GeneOntology	biological_process	A3.quality-GO_z-score_elite	1	4	-0.652803493664	0.5267	3	4	2.27733298105	0.0564	2	4	3.82212083751	0.0154	0	4	-0.49269681493	1.0	0	4	-0.335034251377	1.0	0	4	-0.540122321489	1.0	1	4	1.20924251419	0.2977	0	4	-0.277570526661	1.0	0	4	-0.618918479733	1.0	0	4	-0.476918996433	1.0	0	4	-0.61278925322	1.0	0
GO:0070001	aspartic-type peptidase activity	GeneOntology	molecular_function	B5.glutamate-GO_z-score_elite	5	9	0.885760102668	0.4924	0	9	-1.75426600137	0.1243	0	9	-0.738674171359	0.6942	1	10	0.584012003997	0.4475	0	10	-0.530153382026	1.0	0	10	-0.854681795274	0.6332	0	10	-0.953360606023	0.6189	0	10	-0.439223610288	1.0	3	10	2.38489270402	0.0405	0	10	-0.754669762486	0.6665	0	10	-0.96966890319	0.615	0
GO:0015631	tubulin binding	GeneOntology	molecular_function	A3.quality-GO_z-score_elite	7	11	1.5251984929	0.2164	5	11	1.52701040401	0.1218	3	11	3.0896277647	0.0171	2	14	1.3832358858	0.1908	1	14	1.01599665376	0.3071	1	14	0.0521808073303	0.6406	0	14	-1.12862518228	0.3972	0	14	-0.519969908648	1.0	1	14	-0.211141563359	0.6982	1	14	0.293548103653	0.5425	0	14	-1.14793157563	0.4053	0
GO:0008170	N-methyltransferase activity	GeneOntology	molecular_function	B0.allantoin-GO_z-score_elite|B1.ammonium-GO_z-score_elite|B5.glutamate-GO_z-score_elite|B6.glutamine-GO_z-score_elite	7	10	1.86364006412	0.0946	4	10	1.05910465143	0.4161	2	10	1.95228883885	0.0943	3	11	3.08327898042	0.0255	3	11	5.00443798429	0.0021	2	11	1.50321359429	0.1832	2	11	1.18700932423	0.2235	0	11	-0.460722186297	1.0	5	11	4.31955917052	0.0009	3	11	3.22400515266	0.0195	2	11	1.13928858706	0.2263	2
GO:0045184	establishment of protein localization	GeneOntology	biological_process	A1.D-GO_z-score_elite	113	213	3.68200544281	0.0006	54	213	-0.0285777889116	1.0	13	213	0.260510491834	0.8783	12	266	-0.878263454526	0.4151	4	266	-1.27028659182	0.2535	20	266	0.488009362632	0.7245	22	266	-0.0263254727906	1.0	2	266	-1.41163866864	0.1798	49	266	5.8018384869	0.0	11	266	-0.930287253999	0.3993	24	266	0.269690511968	0.8286	12
GO:0032806	carboxy-terminal domain protein kinase complex	GeneOntology	cellular_component	B3.galactose-GO_z-score_elite	0	2	-1.18028762772	0.5193	0	2	-0.826085207342	0.62	0	2	-0.347842234603	1.0	1	3	2.06074978179	0.163	0	3	-0.290110093144	1.0	0	3	-0.467698261751	1.0	2	3	3.66175478488	0.0191	0	3	-0.240351579017	1.0	1	3	1.50961320184	0.2259	1	3	2.14744275346	0.1529	1	3	1.5318245026	0.2208	0
GO:0010035	response to inorganic substance	GeneOntology	biological_process	A1.D-GO_z-score_elite	13	19	2.4320987762	0.0167	3	19	-0.968051854045	0.4275	1	19	-0.0828951059636	0.6575	1	22	-0.237390883643	0.7218	0	22	-0.787588102881	0.6755	1	22	-0.420040313673	0.8034	1	22	-0.641944328258	0.5624	0	22	-0.6525041652	1.0	1	22	-0.697677350847	0.5691	0	22	-1.12112635077	0.4065	1	22	-0.677011142319	0.5658	0
GO:0032786	positive regulation of DNA-templated transcription, elongation	GeneOntology	biological_process	B0.allantoin-GO_z-score_elite|B3.galactose-GO_z-score_elite|B6.glutamine-GO_z-score_elite	2	8	-0.923767859708	0.4717	1	8	-0.840970209534	0.3862	2	8	2.35613843574	0.0621	3	11	3.08327898042	0.0204	0	11	-0.556102676447	1.0	3	11	2.70307824471	0.0377	5	11	4.46756009974	0.0004	1	11	1.75737591515	0.1794	3	11	2.1808136677	0.0509	3	11	3.22400515266	0.0184	3	11	2.21749841144	0.0535	0
GO:1990234	transferase complex	GeneOntology	cellular_component	B4.glucose-GO_z-score_elite	44	86	1.93182087172	0.0613	20	86	-0.470093817668	0.712	4	86	-0.42617345023	0.8089	14	105	3.40816137819	0.0028	5	105	1.29765109051	0.1291	10	105	1.12777412798	0.335	13	105	1.53058581579	0.1424	8	105	4.37442490412	0.0004	19	105	3.44526753134	0.0009	8	105	1.03306990567	0.3708	11	105	0.705090510799	0.6017	5
GO:0001228	RNA polymerase II transcription regulatory region sequence-specific DNA binding transcription factor activity involved in positive regulation of transcription	GeneOntology	molecular_function	B7.proline-GO_z-score_elite	3	13	-1.31968935524	0.2704	1	13	-1.47162227082	0.1798	0	13	-0.888319347738	0.6404	3	17	2.12304499939	0.0677	0	17	-0.691872482199	1.0	1	17	-0.149462520315	0.718	3	17	1.39678291737	0.1614	1	17	1.21244160708	0.2631	0	17	-1.27811608243	0.3809	1	17	0.0926941939292	0.6088	4	17	2.20652843484	0.042	1
GO:0034440	lipid oxidation	GeneOntology	biological_process	A2.SBB_005-GO_z-score_elite	2	6	-0.384493640835	0.9542	4	6	2.3209262031	0.0404	0	6	-0.602848462739	1.0	0	6	-0.603586381257	1.0	1	6	2.09758136133	0.1423	1	6	0.961871417245	0.3548	0	6	-0.738081894309	1.0	0	6	-0.340042364094	1.0	0	6	-0.758216319154	0.6855	0	6	-0.584257503776	1.0	1	6	0.708236383273	0.3988	0
GO:0003676	nucleic acid binding	GeneOntology	molecular_function	A3.quality-GO_z-score_elite	166	420	-0.680420917035	0.5434	129	420	2.66042127559	0.0087	43	420	4.29154159058	0.0	36	491	1.65080714106	0.1196	19	491	1.66440662391	0.0982	38	491	0.893127652491	0.4382	56	491	2.65800974294	0.0112	11	491	0.613941647359	0.5996	40	491	-0.493225055941	0.7045	36	491	2.05807409636	0.0453	55	491	2.22583272557	0.0403	25
GO:0000815	ESCRT III complex	GeneOntology	cellular_component	B6.glutamine-GO_z-score_elite|B7.proline-GO_z-score_elite	2	2	1.69501930489	0.1638	1	2	0.797855676876	0.4424	0	2	-0.347842234603	1.0	1	3	2.06074978179	0.1611	0	3	-0.290110093144	1.0	0	3	-0.467698261751	1.0	1	3	1.57002879316	0.2276	0	3	-0.240351579017	1.0	2	3	3.5551551843	0.0186	2	3	4.7078552672	0.0084	2	3	3.59427041659	0.0176	1
GO:0044087	regulation of cellular component biogenesis	GeneOntology	biological_process	B0.allantoin-GO_z-score_elite	11	23	0.662927114439	0.528	2	23	-1.84957900639	0.0855	0	23	-1.18338825643	0.4037	6	28	3.59354785679	0.0045	1	28	0.275133956233	0.5183	1	28	-0.679810816594	0.5928	4	28	1.14867575274	0.1975	1	28	0.656677994516	0.3946	2	28	-0.299150983908	0.9078	0	28	-1.26580319002	0.2725	4	28	1.08285892161	0.1891	1
GO:0033588	Elongator holoenzyme complex	GeneOntology	cellular_component	B7.proline-GO_z-score_elite	1	4	-0.652803493664	0.5263	0	4	-1.16861757034	0.3661	0	4	-0.492073388375	1.0	0	4	-0.49269681493	1.0	0	4	-0.335034251377	1.0	1	4	1.44779892546	0.2551	0	4	-0.602483107267	1.0	0	4	-0.277570526661	1.0	0	4	-0.618918479733	1.0	0	4	-0.476918996433	1.0	2	4	2.95994075064	0.0333	0
GO:0035770	ribonucleoprotein granule	GeneOntology	cellular_component	A3.quality-GO_z-score_elite	4	12	-0.544255209387	0.7672	7	12	2.62131300453	0.0149	3	12	2.8874344806	0.0227	1	16	0.0919606056594	0.602	1	16	0.866737296914	0.3341	2	16	0.909109778447	0.3174	2	16	0.60771744869	0.3771	0	16	-0.556017592372	1.0	2	16	0.534729866616	0.3843	3	16	2.37641833381	0.0509	3	16	1.45626473841	0.1396	1
GO:0006552	leucine catabolic process	GeneOntology	biological_process	B5.glutamate-GO_z-score_elite	1	2	0.257365838585	0.6417	0	2	-0.826085207342	0.623	1	2	2.7018227046	0.1035	0	2	-0.348297830153	1.0	0	2	-0.236842819449	1.0	0	2	-0.381823926786	1.0	0	2	-0.425908089125	1.0	0	2	-0.196220493457	1.0	2	2	4.57235008089	0.0061	0	2	-0.337144155559	1.0	0	2	-0.433193722325	1.0	0
GO:0090262	regulation of transcription-coupled nucleotide-excision repair	GeneOntology	biological_process	B3.galactose-GO_z-score_elite	1	3	-0.271753545953	0.7889	0	3	-1.01189802677	0.5802	0	3	-0.426083008983	1.0	1	3	2.06074978179	0.1654	0	3	-0.290110093144	1.0	2	3	4.12260668563	0.0136	2	3	3.66175478488	0.0171	1	3	4.00252143391	0.054	1	3	1.50961320184	0.2228	1	3	2.14744275346	0.1528	1	3	1.5318245026	0.2286	0
GO:0044108	cellular alcohol biosynthetic process	GeneOntology	biological_process	A1.D-GO_z-score_elite	4	4	2.39785112257	0.0264	0	4	-1.16861757034	0.3654	0	4	-0.492073388375	1.0	0	7	-0.652033446084	1.0	0	7	-0.443383295491	1.0	2	7	2.29184247069	0.0845	1	7	0.572751200258	0.4547	0	7	-0.36733597934	1.0	1	7	0.520750264153	0.4456	0	7	-0.631153129721	1.0	1	7	0.539933698072	0.4428	0
GO:0002181	cytoplasmic translation	GeneOntology	biological_process	A2.SBB_005-GO_z-score_elite|A3.quality-GO_z-score_elite|B3.galactose-GO_z-score_elite|B7.proline-GO_z-score_elite|B8.ribose-GO_z-score_elite	2	6	-0.384493640835	0.9571	4	6	2.3209262031	0.0383	2	6	2.92075244514	0.0383	1	7	0.977195603666	0.3349	1	7	1.87889761894	0.1663	0	7	-0.71479621527	1.0	3	7	3.31290217464	0.0167	0	7	-0.36733597934	1.0	1	7	0.520750264153	0.4497	1	7	1.04591090068	0.3155	3	7	3.24172791165	0.0178	3
GO:0005868	cytoplasmic dynein complex	GeneOntology	cellular_component	B0.allantoin-GO_z-score_elite	2	2	1.69501930489	0.1688	1	2	0.797855676876	0.4362	0	2	-0.347842234603	1.0	2	2	5.74371880458	0.0038	0	2	-0.236842819449	1.0	0	2	-0.381823926786	1.0	0	2	-0.425908089125	1.0	0	2	-0.196220493457	1.0	0	2	-0.437526602568	1.0	0	2	-0.337144155559	1.0	0	2	-0.433193722325	1.0	0
GO:0016070	RNA metabolic process	GeneOntology	biological_process	B6.glutamine-GO_z-score_elite	117	295	-0.50796593547	0.6351	78	295	0.415885424966	0.7265	28	295	2.94097910881	0.0023	33	359	2.97917573957	0.0044	14	359	1.4324839234	0.1617	29	359	1.01688868424	0.3617	47	359	3.44495522604	0.0007	10	359	1.31213054587	0.2105	43	359	2.28747653362	0.0269	35	359	3.8591758875	0.0005	56	359	4.99243038806	0.0	21
GO:0031386	protein tag	GeneOntology	molecular_function	B7.proline-GO_z-score_elite	1	1	1.19837681205	0.4033	0	1	-0.584041346549	1.0	0	1	-0.245924082986	1.0	1	3	2.06074978179	0.1641	0	3	-0.290110093144	1.0	0	3	-0.467698261751	1.0	0	3	-0.521697198565	1.0	0	3	-0.240351579017	1.0	0	3	-0.535928780611	1.0	0	3	-0.412969760281	1.0	2	3	3.59427041659	0.0166	0
GO:0006116	NADH oxidation	GeneOntology	biological_process	B1.ammonium-GO_z-score_elite|B3.galactose-GO_z-score_elite|B5.glutamate-GO_z-score_elite	1	8	-1.64325356327	0.141	0	8	-1.65368500973	0.1298	0	8	-0.696322224391	1.0	1	9	0.697691869069	0.3993	2	9	3.59431362013	0.0217	0	9	-0.810715762353	0.6373	3	9	2.72151340737	0.0342	1	9	2.03492566461	0.142	3	9	2.61678804024	0.0294	1	9	0.763571721719	0.3898	2	9	1.46359705585	0.1633	1
GO:0007034	vacuolar transport	GeneOntology	biological_process	A1.D-GO_z-score_elite|B5.glutamate-GO_z-score_elite	53	78	4.88717628831	0.0	24	78	1.09479697786	0.2919	5	78	0.272591529947	0.7855	4	95	-0.640495064895	0.652	2	95	-0.377023808401	0.7043	9	95	1.05162289007	0.3254	12	95	1.54350884865	0.1239	1	95	-0.605915788637	0.5526	28	95	7.25029738093	0.0	5	95	-0.0495260409463	0.996	12	95	1.42946570892	0.1847	3
GO:0030904	retromer complex	GeneOntology	cellular_component	A1.D-GO_z-score_elite|B5.glutamate-GO_z-score_elite	4	4	2.39785112257	0.0273	2	4	1.12868279725	0.2667	1	4	1.66502372457	0.1983	0	5	-0.550924108721	1.0	0	5	-0.374628860463	1.0	0	5	-0.603954398627	1.0	0	5	-0.673685030697	1.0	0	5	-0.310374027949	1.0	4	5	5.64748141808	0.0002	0	5	-0.53328165533	1.0	1	5	0.912774043671	0.3531	0
GO:0010324	membrane invagination	GeneOntology	biological_process	B2.arginine-GO_z-score_elite	16	28	1.7383427061	0.0882	9	28	0.81847368576	0.5169	1	28	-0.488390552127	0.5242	1	34	-0.700249317154	0.5765	1	34	0.0768215780788	0.583	7	34	3.21091561533	0.0088	2	34	-0.515726451953	0.7069	0	34	-0.812456004424	0.6632	4	34	0.628824353745	0.4579	0	34	-1.39595405513	0.257	5	34	1.28207722918	0.1433	2
GO:0001882	nucleoside binding	GeneOntology	molecular_function	B3.galactose-GO_z-score_elite|B8.ribose-GO_z-score_elite	136	336	-0.225303655503	0.8674	100	336	1.92228182137	0.0565	25	336	1.44946975712	0.1816	29	401	1.38083522393	0.1705	16	401	1.64059721891	0.0958	31	401	0.789153398595	0.4961	51	401	3.37672902868	0.0008	8	401	0.165981544133	0.9991	39	401	0.74402596092	0.5547	24	401	0.571214558023	0.6456	46	401	2.18867618664	0.0289	27
GO:0051055	negative regulation of lipid biosynthetic process	GeneOntology	biological_process	B3.galactose-GO_z-score_elite	3	4	1.38096625049	0.195	1	4	-0.0199673865436	0.6823	0	4	-0.492073388375	1.0	1	4	1.66172171182	0.2057	1	4	2.73584459598	0.0982	1	4	1.44779892546	0.258	2	4	3.02096813565	0.0362	0	4	-0.277570526661	1.0	0	4	-0.618918479733	1.0	0	4	-0.476918996433	1.0	0	4	-0.61278925322	1.0	0
GO:0042181	ketone biosynthetic process	GeneOntology	biological_process	A3.quality-GO_z-score_elite|B0.allantoin-GO_z-score_elite|B3.galactose-GO_z-score_elite|B5.glutamate-GO_z-score_elite|B7.proline-GO_z-score_elite|B9.urea-GO_z-score_elite	1	10	-1.99870636182	0.054	8	10	3.96765084243	0.0003	3	10	3.317808272	0.0146	6	10	7.40225380204	0.0001	6	10	11.1322014968	0.0	1	10	0.403581403714	0.5291	9	10	9.36729425735	0.0	0	10	-0.439223610288	1.0	6	10	5.74915311113	0.0	2	10	2.05270175396	0.0931	9	10	9.20651695331	0.0	5
GO:0006301	postreplication repair	GeneOntology	biological_process	B2.arginine-GO_z-score_elite	1	4	-0.652803493664	0.5347	0	4	-1.16861757034	0.3494	0	4	-0.492073388375	1.0	0	5	-0.550924108721	1.0	0	5	-0.374628860463	1.0	2	5	2.9526141295	0.0483	0	5	-0.673685030697	1.0	0	5	-0.310374027949	1.0	0	5	-0.692062748297	1.0	0	5	-0.53328165533	1.0	0	5	-0.685209165015	1.0	0
GO:0006465	signal peptide processing	GeneOntology	biological_process	A2.SBB_005-GO_z-score_elite|B3.galactose-GO_z-score_elite	2	3	0.902264737553	0.3601	3	3	2.96653558207	0.0167	1	3	2.06433800074	0.1422	1	3	2.06074978179	0.1563	0	3	-0.290110093144	1.0	0	3	-0.467698261751	1.0	2	3	3.66175478488	0.0186	0	3	-0.240351579017	1.0	0	3	-0.535928780611	1.0	0	3	-0.412969760281	1.0	2	3	3.59427041659	0.0179	1
GO:0019321	pentose metabolic process	GeneOntology	biological_process	B9.urea-GO_z-score_elite	3	5	0.861951701316	0.5807	1	5	-0.279212837325	0.7654	0	5	-0.550238785498	1.0	0	6	-0.603586381257	1.0	0	6	-0.410439250383	1.0	0	6	-0.661685782381	1.0	1	6	0.741574395387	0.407	0	6	-0.340042364094	1.0	0	6	-0.758216319154	0.6788	0	6	-0.584257503776	1.0	0	6	-0.75070760885	0.6769	0
GO:0015935	small ribosomal subunit	GeneOntology	cellular_component	B1.ammonium-GO_z-score_elite	8	17	0.504945359862	0.6296	9	17	2.61061430969	0.0149	6	17	5.27411760352	0.0003	7	27	4.53831132695	0.0005	3	27	2.68361548629	0.0294	2	27	0.127408785333	0.8736	9	27	4.72499175337	0.0002	1	27	0.695430058398	0.3768	5	27	1.80715110191	0.0629	3	27	1.32568521561	0.1801	8	27	3.92035862921	0.0011	4
GO:0010638	positive regulation of organelle organization	GeneOntology	biological_process	B9.urea-GO_z-score_elite	5	18	-1.14757873556	0.3333	7	18	1.31415188288	0.271	6	18	5.06819107231	0.0002	3	29	1.07730730813	0.2185	2	29	1.38343169793	0.1659	2	29	0.0223404095139	0.8859	7	29	3.09795391032	0.0081	2	29	1.98881658185	0.0889	2	29	-0.351641454566	0.6873	1	29	-0.462039269513	0.5345	7	29	3.00396392478	0.0064	2
GO:0090174	organelle membrane fusion	GeneOntology	biological_process	B5.glutamate-GO_z-score_elite	1	4	-0.652803493664	0.5222	3	4	2.27733298105	0.0512	1	4	1.66502372457	0.1958	0	8	-0.697144665245	1.0	1	8	1.69852135562	0.1805	2	8	2.04857280714	0.1039	2	8	1.71102581184	0.1352	1	8	2.20717474916	0.1304	3	8	2.88462596495	0.0234	0	8	-0.674819735062	1.0	3	8	2.92437345738	0.0213	0
GO:0019320	hexose catabolic process	GeneOntology	biological_process	B3.galactose-GO_z-score_elite	2	5	-0.0477166696577	0.9224	1	5	-0.279212837325	0.771	0	5	-0.550238785498	1.0	1	6	1.15595098245	0.2886	0	6	-0.410439250383	1.0	0	6	-0.661685782381	1.0	5	6	6.66019955417	0.0	0	6	-0.340042364094	1.0	1	6	0.688770079712	0.4013	0	6	-0.584257503776	1.0	0	6	-0.75070760885	0.6689	0
GO:0005732	small nucleolar ribonucleoprotein complex	GeneOntology	cellular_component	A3.quality-GO_z-score_elite	2	2	1.69501930489	0.1652	2	2	2.42179656109	0.0667	2	2	5.75148764381	0.0031	0	2	-0.348297830153	1.0	0	2	-0.236842819449	1.0	1	2	2.42878347251	0.1438	0	2	-0.425908089125	1.0	0	2	-0.196220493457	1.0	0	2	-0.437526602568	1.0	0	2	-0.337144155559	1.0	0	2	-0.433193722325	1.0	0
GO:0009451	RNA modification	GeneOntology	biological_process	B7.proline-GO_z-score_elite	16	32	1.03420817909	0.3592	4	32	-1.68814495444	0.1073	1	32	-0.631851563817	0.5668	5	35	2.19315800731	0.0459	5	35	4.21688282514	0.0028	3	35	0.420129877894	0.6658	5	35	1.28544774079	0.1567	0	35	-0.824426390621	0.6585	4	35	0.567335743626	0.7136	4	35	1.59459844017	0.1115	9	35	3.6372907793	0.0018	3
GO:0006289	nucleotide-excision repair	GeneOntology	biological_process	B4.glucose-GO_z-score_elite	3	8	-0.204282156149	0.9846	1	8	-0.840970209534	0.3722	0	8	-0.696322224391	1.0	1	12	0.390888905738	0.5	0	12	-0.580906702228	1.0	1	12	0.212430764166	0.6026	1	12	0.00247151957492	0.6423	2	12	3.76662125049	0.0193	2	12	0.974836483659	0.2609	2	12	1.73652521988	0.1354	2	12	1.0023877137	0.2529	0
GO:0000372	Group I intron splicing	GeneOntology	biological_process	B3.galactose-GO_z-score_elite|B7.proline-GO_z-score_elite	1	3	-0.271753545953	0.7902	2	3	1.64039104579	0.1566	2	3	4.55475901047	0.009	0	4	-0.49269681493	1.0	1	4	2.73584459598	0.0943	1	4	1.44779892546	0.256	4	4	6.64441937857	0.0001	0	4	-0.277570526661	1.0	2	4	2.92452921279	0.0364	1	4	1.74075433698	0.1965	4	4	6.53267075451	0.0001	2
GO:0005938	cell cortex	GeneOntology	cellular_component	B9.urea-GO_z-score_elite	10	23	0.23762130183	0.8347	7	23	0.552500192735	0.6262	3	23	1.52318934843	0.1192	3	24	1.43553099431	0.1444	0	24	-0.822826020705	0.6605	1	24	-0.512806710344	0.5631	0	24	-1.47966596149	0.256	0	24	-0.681698217356	1.0	0	24	-1.52003034832	0.1748	0	24	-1.17128728905	0.3989	1	24	-0.773774643481	0.4004	0
GO:0016469	proton-transporting two-sector ATPase complex	GeneOntology	cellular_component	B3.galactose-GO_z-score_elite|B7.proline-GO_z-score_elite	1	6	-1.21503029979	0.3668	1	6	-0.493540150438	0.5211	0	6	-0.602848462739	1.0	1	8	0.827059812152	0.3782	1	8	1.69852135562	0.184	1	8	0.642161551537	0.4448	4	8	4.27453914015	0.0024	1	8	2.20717474916	0.1275	2	8	1.63116969095	0.1304	1	8	0.894136148958	0.3606	3	8	2.92437345738	0.0221	2
GO:0006413	translational initiation	GeneOntology	biological_process	B6.glutamine-GO_z-score_elite	8	13	1.50452510491	0.1596	7	13	2.35658036783	0.0244	2	13	1.50806003625	0.154	2	15	1.27280980784	0.2031	2	15	2.52644969873	0.0532	2	15	1.00863132219	0.2906	3	15	1.64238297467	0.1206	0	15	-0.538290839827	1.0	3	15	1.54844979634	0.117	3	15	2.51569024336	0.0429	4	15	2.50686079038	0.0292	4
GO:1901607	alpha-amino acid biosynthetic process	GeneOntology	biological_process	B5.glutamate-GO_z-score_elite	15	55	-2.09423858742	0.042	18	55	1.25226129175	0.2076	7	55	2.26512994828	0.0233	3	64	-0.357802633889	0.7744	1	64	-0.57697967158	0.5406	0	64	-2.17770918603	0.0458	4	64	-0.602974737502	0.6581	4	64	2.58507711117	0.0259	11	64	2.41566818248	0.0117	4	64	0.312468141396	0.7516	5	64	-0.219939901368	0.9949	4
GO:0032978	protein insertion into membrane from inner side	GeneOntology	biological_process	B3.galactose-GO_z-score_elite|B7.proline-GO_z-score_elite	1	2	0.257365838585	0.6522	2	2	2.42179656109	0.0656	1	2	2.7018227046	0.1044	1	4	1.66172171182	0.2104	1	4	2.73584459598	0.0948	0	4	-0.540122321489	1.0	2	4	3.02096813565	0.0372	0	4	-0.277570526661	1.0	0	4	-0.618918479733	1.0	0	4	-0.476918996433	1.0	2	4	2.95994075064	0.0364	1
GO:0097525	spliceosomal snRNP complex	GeneOntology	cellular_component	A3.quality-GO_z-score_elite	2	3	0.902264737553	0.3621	2	3	1.64039104579	0.1595	2	3	4.55475901047	0.0086	0	3	-0.426631958623	1.0	0	3	-0.290110093144	1.0	1	3	1.82745421194	0.2039	0	3	-0.521697198565	1.0	0	3	-0.240351579017	1.0	0	3	-0.535928780611	1.0	0	3	-0.412969760281	1.0	0	3	-0.530621411388	1.0	0
GO:0051920	peroxiredoxin activity	GeneOntology	molecular_function	B5.glutamate-GO_z-score_elite|B9.urea-GO_z-score_elite	3	4	1.38096625049	0.194	2	4	1.12868279725	0.2655	1	4	1.66502372457	0.1977	1	6	1.15595098245	0.2976	0	6	-0.410439250383	1.0	1	6	0.961871417245	0.3622	1	6	0.741574395387	0.4123	1	6	2.6613037801	0.1086	3	6	3.58274287744	0.0097	0	6	-0.584257503776	1.0	1	6	0.708236383273	0.4091	0
GO:0070938	contractile ring	GeneOntology	cellular_component	B9.urea-GO_z-score_elite	2	4	0.364081378414	0.8746	0	4	-1.16861757034	0.3679	0	4	-0.492073388375	1.0	1	7	0.977195603666	0.3356	0	7	-0.443383295491	1.0	0	7	-0.71479621527	1.0	2	7	1.94282668745	0.1103	1	7	2.41173562626	0.1128	1	7	0.520750264153	0.4516	0	7	-0.631153129721	1.0	1	7	0.539933698072	0.4564	0
GO:0070124	mitochondrial translational initiation	GeneOntology	biological_process	A2.SBB_005-GO_z-score_elite|B3.galactose-GO_z-score_elite|B7.proline-GO_z-score_elite|B8.ribose-GO_z-score_elite	3	3	2.07628302106	0.0678	3	3	2.96653558207	0.0157	1	3	2.06433800074	0.1511	1	4	1.66172171182	0.2092	0	4	-0.335034251377	1.0	0	4	-0.540122321489	1.0	2	4	3.02096813565	0.0351	0	4	-0.277570526661	1.0	1	4	1.15280536653	0.2936	1	4	1.74075433698	0.2052	2	4	2.95994075064	0.0346	2
GO:0006012	galactose metabolic process	GeneOntology	biological_process	B3.galactose-GO_z-score_elite|B9.urea-GO_z-score_elite	4	7	0.86637765203	0.4314	3	7	1.05944338634	0.2499	0	7	-0.651250257118	1.0	1	8	0.827059812152	0.3634	0	8	-0.474058962722	1.0	0	8	-0.764249704069	0.6611	7	8	8.11980913261	0.0	0	8	-0.39275027974	1.0	0	8	-0.875742857053	0.6462	0	8	-0.674819735062	1.0	0	8	-0.867070266859	0.6436	0
GO:0005874	microtubule	GeneOntology	cellular_component	A1.D-GO_z-score_elite|B0.allantoin-GO_z-score_elite	14	22	2.16059571251	0.0458	8	22	1.18088719539	0.3256	3	22	1.60978343812	0.1085	5	26	2.977638579	0.012	1	26	0.351340794682	0.4944	0	26	-1.38104120898	0.2611	1	26	-0.827813408556	0.4116	1	26	0.735880936729	0.3674	2	26	-0.188629701723	0.8912	2	26	0.525295654593	0.4068	1	26	-0.864141344857	0.4107	0
GO:0032977	membrane insertase activity	GeneOntology	molecular_function	B3.galactose-GO_z-score_elite|B7.proline-GO_z-score_elite	1	1	1.19837681205	0.4062	1	1	1.71220754474	0.2529	1	1	4.06629553258	0.0526	1	2	2.69771048721	0.1095	1	2	4.10489598131	0.0482	0	2	-0.381823926786	1.0	2	2	4.69708100814	0.0072	0	2	-0.196220493457	1.0	0	2	-0.437526602568	1.0	0	2	-0.337144155559	1.0	2	2	4.61808353525	0.0081	1
GO:0000781	chromosome, telomeric region	GeneOntology	cellular_component	B2.arginine-GO_z-score_elite	6	14	0.137796599204	0.9992	6	14	1.49988446418	0.1976	1	14	0.232787565014	0.5303	1	18	-0.0296196271904	0.6456	0	18	-0.712024703138	1.0	4	18	2.60748410478	0.0348	1	18	-0.42478539285	0.7846	1	18	1.1456643957	0.2691	3	18	1.19486942606	0.1808	2	18	1.08113318511	0.2507	3	18	1.22863931771	0.1726	1
GO:0004497	monooxygenase activity	GeneOntology	molecular_function	B1.ammonium-GO_z-score_elite|B3.galactose-GO_z-score_elite	1	6	-1.21503029979	0.3721	2	6	0.444615300742	0.8248	0	6	-0.602848462739	1.0	2	8	2.35126428955	0.0725	2	8	3.87110167396	0.0156	0	8	-0.764249704069	0.6624	3	8	2.99278247599	0.0228	0	8	-0.39275027974	1.0	2	8	1.63116969095	0.1342	1	8	0.894136148958	0.3533	2	8	1.66055888263	0.131	1
GO:0006356	regulation of transcription from RNA polymerase I promoter	GeneOntology	biological_process	B6.glutamine-GO_z-score_elite|B7.proline-GO_z-score_elite	1	9	-1.82800525743	0.0841	0	9	-1.75426600137	0.1225	0	9	-0.738674171359	0.69	2	11	1.78292030855	0.1304	0	11	-0.556102676447	1.0	2	11	1.50321359429	0.1751	5	11	4.46756009974	0.0006	1	11	1.75737591515	0.173	3	11	2.1808136677	0.0546	3	11	3.22400515266	0.0193	4	11	3.29570823583	0.0084	0
GO:0044391	ribosomal subunit	GeneOntology	cellular_component	B0.allantoin-GO_z-score_elite|B9.urea-GO_z-score_elite	26	52	1.32244102142	0.1986	31	52	5.70437224262	0.0	14	52	6.65051601325	0.0	16	71	6.1604911241	0.0	11	71	6.66517353098	0.0	7	71	1.03650049852	0.3408	30	71	10.4547873453	0.0	2	71	0.580230496237	0.3487	14	71	3.30910084277	0.001	7	71	1.69028817359	0.0831	31	71	10.656569253	0.0	20
GO:0003712	transcription cofactor activity	GeneOntology	molecular_function	B5.glutamate-GO_z-score_elite	7	17	0.0107018270299	0.9998	3	17	-0.739103679537	0.5832	2	17	1.08040275127	0.2343	3	23	1.51770848046	0.1351	3	23	3.0461580081	0.0169	1	23	-0.467314342425	0.5502	4	23	1.58141263305	0.1128	3	23	3.9418933878	0.0061	6	23	2.9564279627	0.0083	4	23	2.56212142464	0.0348	4	23	1.51422714914	0.1162	0
GO:0070972	protein localization to endoplasmic reticulum	GeneOntology	biological_process	B6.glutamine-GO_z-score_elite	2	4	0.364081378414	0.8726	0	4	-1.16861757034	0.3691	0	4	-0.492073388375	1.0	0	5	-0.550924108721	1.0	0	5	-0.374628860463	1.0	0	5	-0.603954398627	1.0	0	5	-0.673685030697	1.0	1	5	2.97700421808	0.0804	0	5	-0.692062748297	1.0	3	5	5.41814161815	0.0014	0	5	-0.685209165015	1.0	0
GO:0016893	endonuclease activity, active with either ribo- or deoxyribonucleic acids and producing 5'-phosphomonoesters	GeneOntology	molecular_function	B3.galactose-GO_z-score_elite	5	9	0.885760102668	0.4926	3	9	0.544790041194	0.6296	0	9	-0.738674171359	0.6901	1	11	0.482561636688	0.4784	0	11	-0.556102676447	1.0	2	11	1.50321359429	0.1887	4	11	3.37404317457	0.0089	0	11	-0.460722186297	1.0	2	11	1.1114409163	0.2236	0	11	-0.791608408019	0.6618	1	11	0.0610787626717	0.6006	1
GO:0042026	protein refolding	GeneOntology	biological_process	B0.allantoin-GO_z-score_elite	3	4	1.38096625049	0.1848	1	4	-0.0199673865436	0.6842	0	4	-0.492073388375	1.0	2	6	2.91548834616	0.0413	0	6	-0.410439250383	1.0	1	6	0.961871417245	0.3636	0	6	-0.738081894309	1.0	1	6	2.6613037801	0.0958	1	6	0.688770079712	0.4073	1	6	1.22694075793	0.2897	0	6	-0.75070760885	0.6741	0
GO:0098660	inorganic ion transmembrane transport	GeneOntology	biological_process	B7.proline-GO_z-score_elite	17	30	1.74665272264	0.094	8	30	0.155650010518	0.9997	4	30	1.81024353762	0.0809	5	43	1.67865884253	0.0947	4	43	2.66161489101	0.0221	3	43	0.0482691768006	0.9582	8	43	2.45781112974	0.021	3	43	2.46509513369	0.0371	6	43	1.21922211268	0.2329	4	43	1.14774354055	0.1959	11	43	4.0045885219	0.0008	3
GO:0051231	spindle elongation	GeneOntology	biological_process	A2.SBB_005-GO_z-score_elite|B0.allantoin-GO_z-score_elite	3	4	1.38096625049	0.1824	3	4	2.27733298105	0.049	0	4	-0.492073388375	1.0	2	4	3.81614023857	0.0183	0	4	-0.335034251377	1.0	0	4	-0.540122321489	1.0	0	4	-0.602483107267	1.0	0	4	-0.277570526661	1.0	0	4	-0.618918479733	1.0	1	4	1.74075433698	0.1957	0	4	-0.61278925322	1.0	0
GO:0004713	protein tyrosine kinase activity	GeneOntology	molecular_function	B2.arginine-GO_z-score_elite	2	4	0.364081378414	0.8749	2	4	1.12868279725	0.2684	0	4	-0.492073388375	1.0	0	5	-0.550924108721	1.0	0	5	-0.374628860463	1.0	2	5	2.9526141295	0.0455	0	5	-0.673685030697	1.0	0	5	-0.310374027949	1.0	2	5	2.47770933489	0.0571	0	5	-0.53328165533	1.0	1	5	0.912774043671	0.3495	1
GO:0017076	purine nucleotide binding	GeneOntology	molecular_function	B3.galactose-GO_z-score_elite|B8.ribose-GO_z-score_elite	136	336	-0.225303655503	0.8674	100	336	1.92228182137	0.0565	25	336	1.44946975712	0.1816	29	401	1.38083522393	0.1705	16	401	1.64059721891	0.0958	31	401	0.789153398595	0.4961	51	401	3.37672902868	0.0008	8	401	0.165981544133	0.9991	39	401	0.74402596092	0.5547	24	401	0.571214558023	0.6456	46	401	2.18867618664	0.0289	27
GO:0005545	1-phosphatidylinositol binding	GeneOntology	molecular_function	B3.galactose-GO_z-score_elite|B5.glutamate-GO_z-score_elite	2	4	0.364081378414	0.8697	0	4	-1.16861757034	0.3674	0	4	-0.492073388375	1.0	1	4	1.66172171182	0.2078	0	4	-0.335034251377	1.0	1	4	1.44779892546	0.2619	3	4	4.83269375711	0.0022	0	4	-0.277570526661	1.0	2	4	2.92452921279	0.0375	0	4	-0.476918996433	1.0	0	4	-0.61278925322	1.0	0
GO:1902749	regulation of cell cycle G2/M phase transition	GeneOntology	biological_process	A3.quality-GO_z-score_elite	2	5	-0.0477166696577	0.9246	2	5	0.748328008453	0.3731	2	5	3.30908309182	0.0256	0	6	-0.603586381257	1.0	0	6	-0.410439250383	1.0	1	6	0.961871417245	0.3623	0	6	-0.738081894309	1.0	0	6	-0.340042364094	1.0	0	6	-0.758216319154	0.6811	0	6	-0.584257503776	1.0	0	6	-0.75070760885	0.6738	0
GO:0030276	clathrin binding	GeneOntology	molecular_function	A1.D-GO_z-score_elite	7	9	2.24264278272	0.0269	1	9	-0.987913987185	0.4015	0	9	-0.738674171359	0.6923	0	10	-0.779636355611	0.6634	0	10	-0.530153382026	1.0	0	10	-0.854681795274	0.6231	1	10	0.193378823241	0.5755	0	10	-0.439223610288	1.0	0	10	-0.979367703094	0.6247	0	10	-0.754669762486	0.6743	0	10	-0.96966890319	0.6123	0
GO:0018208	peptidyl-proline modification	GeneOntology	biological_process	A1.D-GO_z-score_elite	8	10	2.50736446844	0.0143	4	10	1.05910465143	0.4146	0	10	-0.778750027444	0.6811	2	13	1.50366844756	0.1644	0	13	-0.604706416378	1.0	2	13	1.23313895624	0.2405	0	13	-1.08742732788	0.4113	0	13	-0.500989608612	1.0	1	13	-0.133152993462	0.6675	0	13	-0.860795503892	0.6407	1	13	-0.113959232145	0.6629	0
GO:0006396	RNA processing	GeneOntology	biological_process	A2.SBB_005-GO_z-score_elite|B0.allantoin-GO_z-score_elite|B1.ammonium-GO_z-score_elite|B5.glutamate-GO_z-score_elite	17	62	-2.20224430267	0.0371	25	62	2.71725263843	0.0093	11	62	4.12634231945	0.0005	13	79	4.15367065113	0.0001	6	79	2.68363762665	0.0136	7	79	0.738167969506	0.5103	21	79	5.94237306111	0.0001	1	79	-0.410692633687	0.7505	15	79	3.26177345046	0.0015	8	79	1.8913627535	0.0593	17	79	4.15115675302	0.0004	11
GO:0019866	organelle inner membrane	GeneOntology	cellular_component	A2.SBB_005-GO_z-score_elite	29	113	-3.38298075709	0.0009	52	113	5.11232328998	0.0	20	113	5.59540139148	0.0	25	131	6.70475749908	0.0	18	131	7.87400098364	0.0	13	131	1.44919578101	0.1842	53	131	13.5589585214	0.0	4	131	0.996923396408	0.1937	27	131	4.89944487284	0.0	11	131	1.55962571252	0.1677	57	131	14.5300371506	0.0	35
GO:0005739	mitochondrion	GeneOntology	cellular_component	A2.SBB_005-GO_z-score_elite|A3.quality-GO_z-score_elite|B0.allantoin-GO_z-score_elite|B1.ammonium-GO_z-score_elite|B3.galactose-GO_z-score_elite|B5.glutamate-GO_z-score_elite|B6.glutamine-GO_z-score_elite|B7.proline-GO_z-score_elite|B8.ribose-GO_z-score_elite|B9.urea-GO_z-score_elite	205	515	-0.624610474268	0.5786	182	515	5.62111211894	0.0	65	515	7.37302440687	0.0	65	615	5.65807641362	0.0	49	615	8.71014072537	0.0	49	615	1.2642826975	0.283	130	615	12.576746006	0.0	15	615	1.09555444834	0.352	89	615	5.50313736039	0.0	50	615	3.30562723709	0.0011	137	615	13.2476966431	0.0	92
GO:0043489	RNA stabilization	GeneOntology	biological_process	B3.galactose-GO_z-score_elite|B7.proline-GO_z-score_elite	0	1	-0.834462073987	1.0	0	1	-0.584041346549	1.0	0	1	-0.245924082986	1.0	0	2	-0.348297830153	1.0	0	2	-0.236842819449	1.0	1	2	2.42878347251	0.1324	2	2	4.69708100814	0.0056	0	2	-0.196220493457	1.0	1	2	2.06741173916	0.1534	0	2	-0.337144155559	1.0	2	2	4.61808353525	0.0074	1
GO:0010563	negative regulation of phosphorus metabolic process	GeneOntology	biological_process	A1.D-GO_z-score_elite	8	9	2.92108412274	0.0037	3	9	0.544790041194	0.6246	0	9	-0.738674171359	0.688	1	9	0.697691869069	0.4006	1	9	1.54571603664	0.2056	2	9	1.84158728514	0.1363	2	9	1.51290280613	0.1674	0	9	-0.416629330386	1.0	1	9	0.252937578871	0.531	0	9	-0.715848489112	1.0	1	9	0.271904642022	0.5322	0
GO:0097035	regulation of membrane lipid distribution	GeneOntology	biological_process	A1.D-GO_z-score_elite	5	6	2.10711633604	0.0435	2	6	0.444615300742	0.8253	0	6	-0.602848462739	1.0	0	7	-0.652033446084	1.0	0	7	-0.443383295491	1.0	0	7	-0.71479621527	1.0	0	7	-0.797324286934	0.6442	0	7	-0.36733597934	1.0	2	7	1.8605753365	0.1089	1	7	1.04591090068	0.3221	0	7	-0.810963408718	0.6493	1
GO:0016538	cyclin-dependent protein serine/threonine kinase regulator activity	GeneOntology	molecular_function	B2.arginine-GO_z-score_elite	2	10	-1.3549819575	0.2074	3	10	0.331968103684	0.9427	2	10	1.95228883885	0.0978	0	12	-0.854273498255	0.6331	0	12	-0.580906702228	1.0	4	12	3.65923290785	0.0081	1	12	0.00247151957492	0.6475	1	12	1.64267466248	0.1862	0	12	-1.07312578201	0.4275	0	12	-0.826916771371	0.6514	1	12	-0.0300553852569	0.6469	0
GO:0044440	endosomal part	GeneOntology	cellular_component	B5.glutamate-GO_z-score_elite	29	38	4.44451531284	0.0	12	38	0.874686912638	0.4479	4	38	1.28945766142	0.1342	3	52	0.0162436131501	0.9548	2	52	0.498585406864	0.3788	0	52	-1.95982648044	0.0497	5	52	0.342291227545	0.7856	0	52	-1.00716087208	0.6301	18	52	6.65550618157	0.0	6	52	1.98341244219	0.0575	9	52	2.26390328039	0.0231	2
GO:0005507	copper ion binding	GeneOntology	molecular_function	B3.galactose-GO_z-score_elite	5	9	0.885760102668	0.4783	4	9	1.31114205538	0.1649	2	9	2.13965334841	0.0817	1	16	0.0919606056594	0.6079	0	16	-0.671126506312	1.0	3	16	1.90463981441	0.098	4	16	2.42230369133	0.042	1	16	1.28434271988	0.2425	0	16	-1.23979144009	0.3894	0	16	-0.955344053792	0.6305	3	16	1.45626473841	0.1332	0
GO:0051273	beta-glucan metabolic process	GeneOntology	biological_process	B0.allantoin-GO_z-score_elite|B4.glucose-GO_z-score_elite	1	4	-0.652803493664	0.5278	1	4	-0.0199673865436	0.6929	0	4	-0.492073388375	1.0	2	5	3.30352291248	0.0273	1	5	2.37240930289	0.1159	0	5	-0.603954398627	1.0	2	5	2.56765379839	0.0556	2	5	6.26438246411	0.0024	1	5	0.892823293298	0.3517	0	5	-0.53328165533	1.0	1	5	0.912774043671	0.3547	0
GO:0009081	branched-chain amino acid metabolic process	GeneOntology	biological_process	A3.quality-GO_z-score_elite	4	10	-0.0675331488525	0.9952	4	10	1.05910465143	0.4131	3	10	3.317808272	0.0132	0	10	-0.779636355611	0.6682	0	10	-0.530153382026	1.0	1	10	0.403581403714	0.5304	0	10	-0.953360606023	0.616	0	10	-0.439223610288	1.0	4	10	3.50631283972	0.0069	1	10	0.649015995738	0.4276	0	10	-0.96966890319	0.6179	2
GO:0006487	protein N-linked glycosylation	GeneOntology	biological_process	B5.glutamate-GO_z-score_elite	10	19	1.02914588454	0.3485	4	19	-0.439803887759	0.7932	0	19	-1.07491354558	0.4272	1	23	-0.283699281718	0.7412	0	23	-0.805395153684	0.6736	0	23	-1.2984102322	0.251	1	23	-0.690887217404	0.5735	1	23	0.869126447663	0.332	6	23	2.9564279627	0.0097	3	23	1.63497242662	0.1193	0	23	-1.47309563946	0.2486	1
GO:0005774	vacuolar membrane	GeneOntology	cellular_component	B2.arginine-GO_z-score_elite|B5.glutamate-GO_z-score_elite	48	96	1.8092201685	0.071	31	96	1.56559755615	0.1276	4	96	-0.658713076686	0.6575	3	117	-1.49190554165	0.1579	3	117	-0.110204664266	0.9548	15	117	2.63167371415	0.0182	7	117	-0.927367781988	0.4015	3	117	0.545437191907	0.6068	17	117	2.2554557739	0.0246	8	117	0.711685831652	0.5273	12	117	0.659276320007	0.6222	2
GO:0042625	ATPase activity, coupled to transmembrane movement of ions	GeneOntology	molecular_function	B8.ribose-GO_z-score_elite	11	20	1.27198639795	0.2534	8	20	1.50009634636	0.1933	4	20	2.76518599956	0.0212	4	30	1.80359000775	0.0866	2	30	1.32966962872	0.1781	3	30	0.700868862413	0.6076	7	30	2.99109869065	0.0086	2	30	1.93022160785	0.0926	4	30	0.895853001283	0.4299	3	30	1.12709628946	0.2129	8	30	3.5522581964	0.0021	5
GO:0009126	purine nucleoside monophosphate metabolic process	GeneOntology	biological_process	B0.allantoin-GO_z-score_elite	13	45	-1.66949379832	0.1274	13	45	0.535698445936	0.6037	3	45	0.280664355439	0.9179	7	54	2.30943329647	0.0319	1	54	-0.397826806566	0.7549	3	54	-0.363800887671	0.7813	10	54	2.7352400839	0.011	1	54	-0.0198036190868	0.6125	6	54	0.623265479677	0.6091	3	54	0.0587975966156	0.9468	9	54	2.13823169936	0.0277	7
GO:0016593	Cdc73/Paf1 complex	GeneOntology	cellular_component	B3.galactose-GO_z-score_elite	1	3	-0.271753545953	0.7889	0	3	-1.01189802677	0.5802	0	3	-0.426083008983	1.0	1	4	1.66172171182	0.2126	0	4	-0.335034251377	1.0	2	4	3.43572017241	0.0255	2	4	3.02096813565	0.0332	1	4	3.39734759194	0.0686	1	4	1.15280536653	0.2883	1	4	1.74075433698	0.1995	1	4	1.17357574871	0.2884	0
GO:0006122	mitochondrial electron transport, ubiquinol to cytochrome c	GeneOntology	biological_process	A2.SBB_005-GO_z-score_elite	0	8	-2.36273926683	0.0257	5	8	2.40988899125	0.0269	1	8	0.829908105675	0.3549	2	9	2.13491450373	0.0875	1	9	1.54571603664	0.2055	1	9	0.515435761393	0.486	5	9	5.13873460987	0.0002	0	9	-0.416629330386	1.0	3	9	2.61678804024	0.035	2	9	2.24299193255	0.0833	6	9	6.23036671117	0.0	5
GO:0034308	primary alcohol metabolic process	GeneOntology	biological_process	B3.galactose-GO_z-score_elite	2	7	-0.671712397242	0.6848	0	7	-1.54664428343	0.1979	0	7	-0.651250257118	1.0	1	6	1.15595098245	0.2875	1	6	2.09758136133	0.1435	0	6	-0.661685782381	1.0	3	6	3.70088697478	0.009	1	6	2.6613037801	0.0991	2	6	2.13575647858	0.0805	0	6	-0.584257503776	1.0	0	6	-0.75070760885	0.6777	1
GO:0032266	phosphatidylinositol-3-phosphate binding	GeneOntology	molecular_function	B5.glutamate-GO_z-score_elite	5	12	0.0435619288145	0.9979	3	12	-0.0346268461781	0.9702	0	12	-0.853338993082	0.6399	0	15	-0.955483946656	0.6189	1	15	0.93835990294	0.3225	2	15	1.00863132219	0.2944	0	15	-1.1683918379	0.3903	0	15	-0.538290839827	1.0	4	15	2.46468801382	0.0296	0	15	-0.924886118883	0.6354	2	15	0.659241153052	0.3509	0
GO:0006984	ER-nucleus signaling pathway	GeneOntology	biological_process	B5.glutamate-GO_z-score_elite	4	8	0.51520354741	0.7155	4	8	1.59717419105	0.118	0	8	-0.696322224391	1.0	0	9	-0.739530765593	0.6852	1	9	1.54571603664	0.2045	2	9	1.84158728514	0.1315	0	9	-0.90431839637	0.631	0	9	-0.416629330386	1.0	4	9	3.79871327092	0.0034	0	9	-0.715848489112	1.0	1	9	0.271904642022	0.5309	0
GO:1902495	transmembrane transporter complex	GeneOntology	cellular_component	B2.arginine-GO_z-score_elite	1	8	-1.64325356327	0.1337	4	8	1.59717419105	0.1166	1	8	0.829908105675	0.3587	3	10	3.31130872321	0.0147	1	10	1.41357243111	0.2279	3	10	2.92010780169	0.0285	6	10	5.92707596956	0.0	0	10	-0.439223610288	1.0	2	10	1.26347256832	0.202	2	10	2.05270175396	0.0984	6	10	5.81445500114	0.0001	5
GO:0003735	structural constituent of ribosome	GeneOntology	molecular_function	A2.SBB_005-GO_z-score_elite|A3.quality-GO_z-score_elite|B0.allantoin-GO_z-score_elite|B1.ammonium-GO_z-score_elite|B3.galactose-GO_z-score_elite|B5.glutamate-GO_z-score_elite|B7.proline-GO_z-score_elite|B8.ribose-GO_z-score_elite	58	129	0.921427984187	0.3602	52	129	3.95762284159	0.0001	20	129	4.89679212692	0.0	23	163	4.71669429559	0.0	16	163	5.6780104661	0.0	11	163	-0.0228601028815	1.0	38	163	7.08833024761	0.0	2	163	-0.633895882957	0.5635	23	163	2.48502589364	0.0125	13	163	1.50350921812	0.1493	40	163	7.43863911451	0.0	27
GO:0008104	protein localization	GeneOntology	biological_process	A1.D-GO_z-score_elite	116	221	3.57927603937	0.0006	59	221	0.446113965834	0.6913	15	221	0.719715864489	0.5563	11	273	-1.24655738524	0.2298	3	273	-1.71433213945	0.115	19	273	0.113902733321	1.0	19	273	-0.840838164535	0.431	2	273	-1.45579095415	0.1744	48	273	5.37417877228	0.0	11	273	-1.02398420873	0.3333	21	273	-0.541064859767	0.672	11
GO:0070069	cytochrome complex	GeneOntology	cellular_component	B3.galactose-GO_z-score_elite|B5.glutamate-GO_z-score_elite|B6.glutamine-GO_z-score_elite|B7.proline-GO_z-score_elite|B8.ribose-GO_z-score_elite	0	14	-3.12848086192	0.0011	6	14	1.49988446418	0.188	1	14	0.232787565014	0.5398	4	15	3.50110356233	0.0076	2	15	2.52644969873	0.0541	3	15	2.03667495531	0.086	9	15	7.26393259981	0.0	0	15	-0.538290839827	1.0	5	15	3.3809262313	0.0054	3	15	2.51569024336	0.0433	11	15	8.97352952103	0.0	9
GO:0016485	protein processing	GeneOntology	biological_process	B7.proline-GO_z-score_elite	11	18	1.73477337008	0.0939	7	18	1.31415188288	0.276	2	18	0.992007965589	0.2485	2	23	0.617004599373	0.371	0	23	-0.805395153684	0.667	0	23	-1.2984102322	0.2589	6	23	3.09627920002	0.0092	0	23	-0.667257022406	1.0	1	23	-0.747120175079	0.3955	0	23	-1.14647456744	0.3965	8	23	4.50154993773	0.0003	3
GO:0015851	nucleobase transport	GeneOntology	biological_process	B0.allantoin-GO_z-score_elite	3	8	-0.204282156149	0.9855	1	8	-0.840970209534	0.3859	0	8	-0.696322224391	1.0	3	10	3.31130872321	0.0175	0	10	-0.530153382026	1.0	0	10	-0.854681795274	0.6456	1	10	0.193378823241	0.5754	0	10	-0.439223610288	1.0	1	10	0.142052432611	0.5801	0	10	-0.754669762486	0.6711	1	10	0.161018414199	0.5784	0
GO:0030174	regulation of DNA-dependent DNA replication initiation	GeneOntology	biological_process	B5.glutamate-GO_z-score_elite	2	3	0.902264737553	0.3677	0	3	-1.01189802677	0.587	0	3	-0.426083008983	1.0	0	3	-0.426631958623	1.0	0	3	-0.290110093144	1.0	1	3	1.82745421194	0.2016	0	3	-0.521697198565	1.0	0	3	-0.240351579017	1.0	2	3	3.5551551843	0.0193	0	3	-0.412969760281	1.0	1	3	1.5318245026	0.2246	0
GO:0004601	peroxidase activity	GeneOntology	molecular_function	B2.arginine-GO_z-score_elite	3	11	-0.930245650081	0.3786	2	11	-0.553200279309	0.7002	0	11	-0.816884873006	0.656	1	12	0.390888905738	0.5015	0	12	-0.580906702228	1.0	3	12	2.51029885995	0.0468	1	12	0.00247151957492	0.637	0	12	-0.481271925528	1.0	1	12	-0.0491446491762	0.6356	0	12	-0.826916771371	0.6494	0	12	-1.06249848422	0.4269	0
GO:0005667	transcription factor complex	GeneOntology	cellular_component	A3.quality-GO_z-score_elite	2	7	-0.671712397242	0.6899	4	7	1.92813927626	0.0751	2	7	2.61146875448	0.0493	1	8	0.827059812152	0.3645	0	8	-0.474058962722	1.0	0	8	-0.764249704069	0.6592	1	8	0.429269147686	0.4946	1	8	2.20717474916	0.1348	1	8	0.37771341695	0.4855	1	8	0.894136148958	0.3514	1	8	0.396744307886	0.4966	1
GO:0006397	mRNA processing	GeneOntology	biological_process	A3.quality-GO_z-score_elite|B3.galactose-GO_z-score_elite|B7.proline-GO_z-score_elite|B8.ribose-GO_z-score_elite	12	41	-1.54289370001	0.1546	16	41	2.01043582398	0.0523	9	41	4.51404356382	0.0002	8	55	2.84013692756	0.0121	4	55	2.08427807791	0.0474	6	55	1.22199621433	0.2759	17	55	6.11295811887	0.0	1	55	-0.0384657270705	0.622	10	55	2.49976424152	0.0126	7	55	2.4343230988	0.0293	13	55	4.01741111339	0.0003	8
GO:0018904	ether metabolic process	GeneOntology	biological_process	B2.arginine-GO_z-score_elite	0	3	-1.44577182946	0.279	2	3	1.64039104579	0.1559	0	3	-0.426083008983	1.0	0	4	-0.49269681493	1.0	0	4	-0.335034251377	1.0	2	4	3.43572017241	0.0315	0	4	-0.602483107267	1.0	0	4	-0.277570526661	1.0	0	4	-0.618918479733	1.0	0	4	-0.476918996433	1.0	0	4	-0.61278925322	1.0	0
GO:0070271	protein complex biogenesis	GeneOntology	biological_process	A2.SBB_005-GO_z-score_elite|A3.quality-GO_z-score_elite|B0.allantoin-GO_z-score_elite|B1.ammonium-GO_z-score_elite|B3.galactose-GO_z-score_elite|B5.glutamate-GO_z-score_elite|B7.proline-GO_z-score_elite	3	16	-1.81738203381	0.0811	11	16	3.98765319885	0.0005	7	16	6.57775502668	0.0	6	22	4.36673647815	0.001	4	22	4.46254028223	0.0023	2	22	0.429622135152	0.4756	11	22	7.10159798003	0.0	0	22	-0.6525041652	1.0	5	22	2.33135053276	0.0301	3	22	1.72245775709	0.1104	15	22	10.0121958377	0.0	10
GO:1901616	organic hydroxy compound catabolic process	GeneOntology	biological_process	B2.arginine-GO_z-score_elite	3	6	0.446043018123	0.6448	1	6	-0.493540150438	0.527	0	6	-0.602848462739	1.0	1	5	1.37629940188	0.2439	0	5	-0.374628860463	1.0	3	5	4.73089839357	0.0035	1	5	0.946984383844	0.3492	0	5	-0.310374027949	1.0	0	5	-0.692062748297	1.0	0	5	-0.53328165533	1.0	1	5	0.912774043671	0.3479	0
GO:0016829	lyase activity	GeneOntology	molecular_function	B5.glutamate-GO_z-score_elite	18	48	-0.503474931313	0.6718	10	48	-0.737312234462	0.51	5	48	1.41847015355	0.1095	2	54	-0.641793045591	0.5447	0	54	-1.23915437919	0.4001	1	54	-1.45306102484	0.1593	5	54	0.253451001493	0.788	3	54	1.99382836966	0.067	9	54	2.07946111326	0.0304	5	54	1.27394792667	0.1646	4	54	-0.308817184025	0.8134	5
GO:0046933	proton-transporting ATP synthase activity, rotational mechanism	GeneOntology	molecular_function	B3.galactose-GO_z-score_elite	2	8	-0.923767859708	0.4779	1	8	-0.840970209534	0.3762	1	8	0.829908105675	0.3654	2	12	1.63605130973	0.1494	2	12	2.96876838687	0.0324	1	12	0.212430764166	0.5869	5	12	4.1908733592	0.002	1	12	1.64267466248	0.1871	2	12	0.974836483659	0.2577	1	12	0.454804224254	0.4858	5	12	4.09971701058	0.0013	2
GO:0009060	aerobic respiration	GeneOntology	biological_process	B0.allantoin-GO_z-score_elite	5	26	-2.27024958411	0.0264	12	26	2.43524336073	0.0208	3	26	1.2880369095	0.1564	8	31	4.83668279727	0.0003	5	31	4.59909461781	0.0007	5	31	2.07413936889	0.0747	14	31	7.46032095286	0.0	1	31	0.549296212423	0.4169	7	31	2.74169231335	0.0103	5	31	2.66483419403	0.0232	16	31	8.5914713063	0.0	12
GO:0043934	sporulation	GeneOntology	biological_process	B0.allantoin-GO_z-score_elite	24	47	1.40559404504	0.1714	14	47	0.690065740243	0.5033	2	47	-0.431001611515	0.7038	7	54	2.30943329647	0.0288	3	54	1.28482833868	0.1642	4	54	0.180829180915	0.9855	8	54	1.74252445094	0.0753	2	54	0.987012375286	0.2356	3	54	-0.832930153907	0.4853	3	54	0.0587975966156	0.9518	4	54	-0.308817184025	0.8099	2
GO:0009295	nucleoid	GeneOntology	cellular_component	B0.allantoin-GO_z-score_elite|B1.ammonium-GO_z-score_elite|B3.galactose-GO_z-score_elite|B5.glutamate-GO_z-score_elite|B7.proline-GO_z-score_elite	3	9	-0.471122577383	0.7344	1	9	-0.987913987185	0.3902	1	9	0.700489588526	0.4043	3	11	3.08327898042	0.0219	2	11	3.15092443071	0.0309	0	11	-0.896515706541	0.6253	5	11	4.46756009974	0.0008	0	11	-0.460722186297	1.0	5	11	4.31955917052	0.0011	2	11	1.8854672991	0.117	4	11	3.29570823583	0.0114	2
GO:0004032	alditol	GeneOntology	molecular_function	B9.urea-GO_z-score_elite	2	4	0.364081378414	0.8752	0	4	-1.16861757034	0.3693	0	4	-0.492073388375	1.0	1	6	1.15595098245	0.2886	0	6	-0.410439250383	1.0	0	6	-0.661685782381	1.0	2	6	2.22123068508	0.0839	1	6	2.6613037801	0.0971	1	6	0.688770079712	0.3992	1	6	1.22694075793	0.2818	0	6	-0.75070760885	0.6793	0
GO:0016679	oxidoreductase activity, acting on diphenols and related substances as donors	GeneOntology	molecular_function	B0.allantoin-GO_z-score_elite|B3.galactose-GO_z-score_elite|B7.proline-GO_z-score_elite|B8.ribose-GO_z-score_elite	0	6	-2.04556695875	0.0893	3	6	1.38277075192	0.1748	1	6	1.1589519912	0.2811	3	8	3.87546876695	0.0074	1	8	1.69852135562	0.1859	2	8	2.04857280714	0.1103	6	8	6.83805246846	0.0	0	8	-0.39275027974	1.0	2	8	1.63116969095	0.138	2	8	2.46309203298	0.0687	6	8	6.71581718161	0.0001	5
GO:0005768	endosome	GeneOntology	cellular_component	A1.D-GO_z-score_elite|B5.glutamate-GO_z-score_elite	37	55	3.98642887964	0.0001	16	55	0.627844507132	0.5288	4	55	0.506203258888	0.7197	4	71	-0.0305792003964	0.984	2	71	0.046672993851	0.8399	2	71	-1.34375510305	0.2367	6	71	0.0422137512393	0.9973	1	71	-0.299808836361	0.7252	22	71	6.70332432399	0.0	6	71	1.15921790284	0.2601	8	71	0.817535427818	0.5262	2
GO:0080134	regulation of response to stress	GeneOntology	biological_process	B2.arginine-GO_z-score_elite|B4.glucose-GO_z-score_elite|B7.proline-GO_z-score_elite	2	7	-0.671712397242	0.6884	2	7	0.190747496414	0.8689	0	7	-0.651250257118	1.0	2	7	2.60642465342	0.0559	1	7	1.87889761894	0.1615	4	7	5.29848115665	0.0012	2	7	1.94282668745	0.1125	2	7	5.19080723186	0.0064	1	7	0.520750264153	0.4463	2	7	2.72297493108	0.0531	3	7	3.24172791165	0.0139	0
GO:0031974	membrane-enclosed lumen	GeneOntology	cellular_component	A2.SBB_005-GO_z-score_elite|B7.proline-GO_z-score_elite	39	89	0.538720020932	0.66	39	89	4.03740086676	0.0001	16	89	5.06187352286	0.0	11	108	2.02855593487	0.0521	13	108	6.02481201416	0.0	7	108	-0.13031997802	0.9997	27	108	6.37098627999	0.0	2	108	-0.0282099046882	0.8538	24	108	5.03648042318	0.0	17	108	4.84389648205	0.0	30	108	7.22880654967	0.0	21
GO:0006897	endocytosis	GeneOntology	biological_process	B5.glutamate-GO_z-score_elite|B9.urea-GO_z-score_elite	19	46	0.0354360233367	1.0	9	46	-0.920429890331	0.4043	2	46	-0.399082838077	0.7057	3	55	-0.0845260585008	0.9592	3	55	1.25052311452	0.1616	4	55	0.142540274276	0.9835	7	55	1.19405605766	0.313	0	55	-1.03621958639	0.4403	9	55	2.01873466529	0.0338	2	55	-0.576209456898	0.7162	5	55	0.137373480321	0.9912	1
GO:0042278	purine nucleoside metabolic process	GeneOntology	biological_process	B0.allantoin-GO_z-score_elite|B7.proline-GO_z-score_elite|B8.ribose-GO_z-score_elite	18	60	-1.75569668263	0.0856	19	60	1.11859222529	0.2992	3	60	-0.236946334849	0.9635	10	73	2.96529146396	0.0066	4	73	1.45734675453	0.1097	8	73	1.42828961411	0.1721	14	73	3.39437656143	0.0013	1	73	-0.328537874869	0.7253	9	73	1.09853721181	0.2724	5	73	0.563317024435	0.5702	13	73	2.84407452237	0.0049	12
GO:0006325	chromatin organization	GeneOntology	biological_process	A3.quality-GO_z-score_elite	39	71	2.40338764207	0.0163	18	71	-0.01613009377	1.0	11	71	3.59583711541	0.0016	5	88	-0.0144957682987	0.9941	0	88	-1.58906951628	0.1739	7	88	0.438244639664	0.6781	4	88	-1.29521276344	0.2497	2	88	0.26804121591	0.7919	14	88	2.41201854593	0.0142	7	88	1.08474607762	0.33	6	88	-0.595715872623	0.5998	2
GO:0000287	magnesium ion binding	GeneOntology	molecular_function	B8.ribose-GO_z-score_elite	9	31	-1.36637727928	0.2055	5	31	-1.19519394926	0.2942	2	31	0.18057587514	0.8243	1	33	-0.667638008069	0.5698	0	33	-0.965996980684	0.6372	0	33	-1.55732295911	0.1735	4	33	0.79558100202	0.4624	0	33	-0.800313071212	0.6749	4	33	0.692272643639	0.4536	3	33	0.950062309383	0.2551	4	33	0.730412558378	0.4599	4
GO:0000314	organellar small ribosomal subunit	GeneOntology	cellular_component	B5.glutamate-GO_z-score_elite	5	11	0.297476421409	0.9972	8	11	3.60722108733	0.0014	6	11	6.9961404024	0.0	5	17	4.21671384271	0.0022	2	17	2.29241459317	0.0699	1	17	-0.149462520315	0.7189	8	17	5.79838065614	0.0001	1	17	1.21244160708	0.2624	4	17	2.16541447565	0.0448	2	17	1.17026419836	0.236	8	17	5.67851560994	0.0001	3
GO:0036442	hydrogen-exporting ATPase activity	GeneOntology	molecular_function	B3.galactose-GO_z-score_elite|B4.glucose-GO_z-score_elite	6	11	0.911337457153	0.5393	4	11	0.833606842904	0.4444	3	11	3.0896277647	0.0207	3	19	1.89547313882	0.0931	2	19	2.09196466052	0.08	3	19	1.56227234333	0.1497	6	19	3.68183562846	0.0022	2	19	2.77285039644	0.039	2	19	0.277490675782	0.7983	2	19	0.997622042448	0.265	7	19	4.41063331152	0.0006	3
GO:0016289	CoA hydrolase activity	GeneOntology	molecular_function	B8.ribose-GO_z-score_elite	1	3	-0.271753545953	0.7913	1	3	0.314246509512	0.5749	0	3	-0.426083008983	1.0	0	3	-0.426631958623	1.0	0	3	-0.290110093144	1.0	1	3	1.82745421194	0.2043	0	3	-0.521697198565	1.0	0	3	-0.240351579017	1.0	1	3	1.50961320184	0.2246	0	3	-0.412969760281	1.0	0	3	-0.530621411388	1.0	2
GO:0032135	DNA insertion or deletion binding	GeneOntology	molecular_function	A2.SBB_005-GO_z-score_elite	1	6	-1.21503029979	0.3683	4	6	2.3209262031	0.0366	2	6	2.92075244514	0.0378	0	6	-0.603586381257	1.0	0	6	-0.410439250383	1.0	2	6	2.58542861687	0.0656	2	6	2.22123068508	0.0841	0	6	-0.340042364094	1.0	0	6	-0.758216319154	0.6844	0	6	-0.584257503776	1.0	1	6	0.708236383273	0.4041	1
GO:0008271	secondary active sulfate transmembrane transporter activity	GeneOntology	molecular_function	A2.SBB_005-GO_z-score_elite	1	4	-0.652803493664	0.5302	4	4	3.42598316485	0.0044	1	4	1.66502372457	0.1944	0	4	-0.49269681493	1.0	0	4	-0.335034251377	1.0	0	4	-0.540122321489	1.0	0	4	-0.602483107267	1.0	0	4	-0.277570526661	1.0	0	4	-0.618918479733	1.0	1	4	1.74075433698	0.1977	0	4	-0.61278925322	1.0	0
GO:0009070	serine family amino acid biosynthetic process	GeneOntology	biological_process	A3.quality-GO_z-score_elite	2	10	-1.3549819575	0.2127	4	10	1.05910465143	0.4044	4	10	4.68332770515	0.0012	1	12	0.390888905738	0.5068	1	12	1.19393084232	0.2644	0	12	-0.936503283728	0.6271	1	12	0.00247151957492	0.64	2	12	3.76662125049	0.0192	3	12	1.99881761649	0.0692	2	12	1.73652521988	0.1325	2	12	1.0023877137	0.2563	0
GO:0045787	positive regulation of cell cycle	GeneOntology	biological_process	A3.quality-GO_z-score_elite	4	11	-0.316384614336	0.7716	5	11	1.52701040401	0.1204	4	11	4.39179864393	0.0019	0	16	-0.986949515507	0.6166	0	16	-0.671126506312	1.0	1	16	-0.0864202575147	0.7051	0	16	-1.20686879395	0.3988	0	16	-0.556017592372	1.0	1	16	-0.352530786738	0.7427	2	16	1.26583087127	0.2121	0	16	-1.2275136316	0.3894	0
GO:0009982	pseudouridine synthase activity	GeneOntology	molecular_function	B7.proline-GO_z-score_elite	4	8	0.51520354741	0.7077	1	8	-0.840970209534	0.3761	0	8	-0.696322224391	1.0	1	8	0.827059812152	0.3725	1	8	1.69852135562	0.1838	0	8	-0.764249704069	0.6524	1	8	0.429269147686	0.4931	0	8	-0.39275027974	1.0	0	8	-0.875742857053	0.6343	1	8	0.894136148958	0.3592	3	8	2.92437345738	0.0217	1
GO:0008169	C-methyltransferase activity	GeneOntology	molecular_function	B2.arginine-GO_z-score_elite|B3.galactose-GO_z-score_elite	0	2	-1.18028762772	0.5152	2	2	2.42179656109	0.0654	1	2	2.7018227046	0.1052	1	3	2.06074978179	0.1623	2	3	6.80085006812	0.0018	2	3	4.12260668563	0.0144	3	3	5.7534807766	0.0006	0	3	-0.240351579017	1.0	1	3	1.50961320184	0.2292	1	3	2.14744275346	0.1515	2	3	3.59427041659	0.0172	1
GO:0005198	structural molecule activity	GeneOntology	molecular_function	B9.urea-GO_z-score_elite	77	176	0.748654313801	0.475	62	176	3.0661319677	0.0028	22	176	3.99660043237	0.0001	25	215	3.84226699531	0.0006	16	215	4.36826095449	0.0	14	215	-0.168504685186	0.8913	41	215	5.87992162956	0.0	3	215	-0.546582074521	0.6313	28	215	2.29337417374	0.0224	14	215	0.759672062976	0.5401	44	215	6.40835655725	0.0	28
GO:0009086	methionine biosynthetic process	GeneOntology	biological_process	A2.SBB_005-GO_z-score_elite|A3.quality-GO_z-score_elite	1	13	-2.44937513931	0.0208	7	13	2.35658036783	0.0256	3	13	2.70624972824	0.0286	1	15	0.158662930591	0.5763	1	15	0.93835990294	0.3184	0	15	-1.04745594405	0.4147	1	15	-0.23146690038	0.7224	2	15	3.26264059029	0.0273	3	15	1.54844979634	0.1215	1	15	0.221972668532	0.5576	2	15	0.659241153052	0.3519	1
GO:0003993	acid phosphatase activity	GeneOntology	molecular_function	B1.ammonium-GO_z-score_elite	3	6	0.446043018123	0.6459	0	6	-1.43169560162	0.2059	0	6	-0.602848462739	1.0	0	7	-0.652033446084	1.0	2	7	4.20117853338	0.0127	1	7	0.788523127711	0.414	0	7	-0.797324286934	0.6532	0	7	-0.36733597934	1.0	0	7	-0.819074808191	0.6559	0	7	-0.631153129721	1.0	0	7	-0.810963408718	0.6557	0
GO:0000229	cytoplasmic chromosome	GeneOntology	cellular_component	B7.proline-GO_z-score_elite	1	2	0.257365838585	0.6464	0	2	-0.826085207342	0.6233	0	2	-0.347842234603	1.0	1	2	2.69771048721	0.1107	1	2	4.10489598131	0.0509	0	2	-0.381823926786	1.0	1	2	2.13558645951	0.1546	0	2	-0.196220493457	1.0	0	2	-0.437526602568	1.0	1	2	2.79829649114	0.1074	2	2	4.61808353525	0.0091	0
GO:0019001	guanyl nucleotide binding	GeneOntology	molecular_function	B1.ammonium-GO_z-score_elite|B5.glutamate-GO_z-score_elite|B7.proline-GO_z-score_elite|B9.urea-GO_z-score_elite	23	47	1.10697133715	0.2983	10	47	-0.659204123953	0.6225	2	47	-0.431001611515	0.7039	6	56	1.62236496894	0.0887	6	56	3.6960939958	0.0033	5	56	0.639901772893	0.5767	10	56	2.60560182512	0.0143	0	56	-1.04573647432	0.4389	11	56	2.91281438702	0.0034	6	56	1.78394020187	0.0746	10	56	2.49852725519	0.0135	5
GO:0046835	carbohydrate phosphorylation	GeneOntology	biological_process	B3.galactose-GO_z-score_elite	2	2	1.69501930489	0.1634	0	2	-0.826085207342	0.622	0	2	-0.347842234603	1.0	0	2	-0.348297830153	1.0	0	2	-0.236842819449	1.0	0	2	-0.381823926786	1.0	2	2	4.69708100814	0.0069	0	2	-0.196220493457	1.0	0	2	-0.437526602568	1.0	0	2	-0.337144155559	1.0	0	2	-0.433193722325	1.0	0
GO:0005773	vacuole	GeneOntology	cellular_component	B2.arginine-GO_z-score_elite	57	120	1.46333422937	0.1504	39	120	1.81041024806	0.0902	5	120	-0.739255897669	0.5655	5	143	-1.16575149252	0.2838	1	143	-1.51756103438	0.1597	20	143	3.48423636587	0.003	8	143	-1.20036504347	0.272	1	143	-1.06461189534	0.3118	16	143	1.06001448026	0.2855	4	143	-1.39361617049	0.1898	10	143	-0.688967830261	0.5587	2
GO:0000123	histone acetyltransferase complex	GeneOntology	cellular_component	A1.D-GO_z-score_elite	9	11	2.75292056439	0.0081	3	11	0.140203281797	0.9603	1	11	0.485286006229	0.4511	1	15	0.158662930591	0.5793	0	15	-0.649729892848	1.0	1	15	-0.0194123109322	0.6744	0	15	-1.1683918379	0.3913	1	15	1.36217487523	0.2304	6	15	4.29716444878	0.0009	3	15	2.51569024336	0.0406	2	15	0.659241153052	0.3503	1
GO:0051668	localization within membrane	GeneOntology	biological_process	B0.allantoin-GO_z-score_elite|B7.proline-GO_z-score_elite	3	4	1.38096625049	0.1826	1	4	-0.0199673865436	0.6892	0	4	-0.492073388375	1.0	2	6	2.91548834616	0.0406	0	6	-0.410439250383	1.0	0	6	-0.661685782381	1.0	2	6	2.22123068508	0.0783	0	6	-0.340042364094	1.0	2	6	2.13575647858	0.0814	2	6	3.03813901964	0.0364	3	6	3.62612436752	0.0086	1
GO:1903827	regulation of cellular protein localization	GeneOntology	biological_process	B0.allantoin-GO_z-score_elite	2	3	0.902264737553	0.3603	0	3	-1.01189802677	0.5766	0	3	-0.426083008983	1.0	2	3	4.5481315222	0.0085	0	3	-0.290110093144	1.0	0	3	-0.467698261751	1.0	0	3	-0.521697198565	1.0	0	3	-0.240351579017	1.0	0	3	-0.535928780611	1.0	0	3	-0.412969760281	1.0	0	3	-0.530621411388	1.0	0
GO:0001402	signal transduction involved in filamentous growth	GeneOntology	biological_process	B3.galactose-GO_z-score_elite	1	4	-0.652803493664	0.5138	1	4	-0.0199673865436	0.6878	1	4	1.66502372457	0.1959	0	4	-0.49269681493	1.0	0	4	-0.335034251377	1.0	1	4	1.44779892546	0.2594	2	4	3.02096813565	0.0356	0	4	-0.277570526661	1.0	0	4	-0.618918479733	1.0	0	4	-0.476918996433	1.0	0	4	-0.61278925322	1.0	0
GO:1990204	oxidoreductase complex	GeneOntology	cellular_component	B0.allantoin-GO_z-score_elite|B1.ammonium-GO_z-score_elite|B6.glutamine-GO_z-score_elite	5	18	-1.14757873556	0.3408	5	18	0.22887193729	0.9961	2	18	0.992007965589	0.2535	7	20	5.65458197161	0.0	3	20	3.37795910693	0.0119	2	20	0.571502172592	0.4306	9	20	5.95738718078	0.0	1	20	1.02496175994	0.2962	5	20	2.5831823027	0.0212	4	20	2.90678287273	0.0201	8	20	5.03143388194	0.0001	7
GO:0051537	2 iron, 2 sulfur cluster binding	GeneOntology	molecular_function	B8.ribose-GO_z-score_elite	3	8	-0.204282156149	0.9859	3	8	0.784459390856	0.5936	0	8	-0.696322224391	1.0	0	9	-0.739530765593	0.6716	0	9	-0.502881546852	1.0	0	9	-0.810715762353	0.6418	1	9	0.304292204877	0.536	0	9	-0.416629330386	1.0	1	9	0.252937578871	0.5329	1	9	0.763571721719	0.38	1	9	0.271904642022	0.5315	2
GO:0006106	fumarate metabolic process	GeneOntology	biological_process	B5.glutamate-GO_z-score_elite|B7.proline-GO_z-score_elite	2	2	1.69501930489	0.167	0	2	-0.826085207342	0.6193	0	2	-0.347842234603	1.0	0	2	-0.348297830153	1.0	0	2	-0.236842819449	1.0	0	2	-0.381823926786	1.0	1	2	2.13558645951	0.1653	0	2	-0.196220493457	1.0	2	2	4.57235008089	0.006	0	2	-0.337144155559	1.0	2	2	4.61808353525	0.0073	1
GO:0051174	regulation of phosphorus metabolic process	GeneOntology	biological_process	B2.arginine-GO_z-score_elite	20	45	0.466151921619	0.6474	11	45	-0.153552173732	1.0	3	45	0.280664355439	0.916	3	47	0.197765307408	0.9393	1	47	-0.254009954743	0.7082	7	47	2.22067783322	0.0476	7	47	1.64383978257	0.0892	1	47	0.121306633132	0.5653	4	47	-0.0543936892893	0.9818	1	47	-0.993457665938	0.3106	4	47	-0.0160818368986	0.9835	0
GO:0008610	lipid biosynthetic process	GeneOntology	biological_process	A1.D-GO_z-score_elite	37	65	2.62740433344	0.0087	10	65	-1.87897875425	0.0668	2	65	-0.922018470234	0.4073	4	78	-0.226381143462	0.988	6	78	2.71957862645	0.0121	10	78	2.13750476386	0.0522	6	78	-0.200803124131	0.9992	1	78	-0.397392316601	0.7408	13	78	2.50721792761	0.0101	6	78	0.91615042002	0.4259	9	78	0.943998871424	0.4007	5
GO:0009199	ribonucleoside triphosphate metabolic process	GeneOntology	biological_process	B7.proline-GO_z-score_elite	17	51	-1.12876845475	0.312	17	51	1.30526924942	0.1994	3	51	0.0556715524774	0.9433	8	61	2.50831651747	0.02	4	61	1.85103757884	0.0687	7	61	1.46514009198	0.1909	14	61	4.17367001315	0.0002	1	61	-0.143978808436	0.6632	8	61	1.22175795792	0.2269	5	61	0.984404880156	0.346	13	61	3.58060920251	0.001	9
GO:0004702	receptor signaling protein serine/threonine kinase activity	GeneOntology	molecular_function	B5.glutamate-GO_z-score_elite	1	3	-0.271753545953	0.785	2	3	1.64039104579	0.1566	0	3	-0.426083008983	1.0	0	4	-0.49269681493	1.0	0	4	-0.335034251377	1.0	1	4	1.44779892546	0.2548	1	4	1.20924251419	0.2882	0	4	-0.277570526661	1.0	2	4	2.92452921279	0.0385	0	4	-0.476918996433	1.0	0	4	-0.61278925322	1.0	0
GO:0016311	dephosphorylation	GeneOntology	biological_process	B1.ammonium-GO_z-score_elite	11	29	-0.342807279771	0.8529	8	29	0.267206468641	0.826	1	29	-0.525833232974	0.5323	2	32	0.13032681463	0.8374	3	32	2.31807473324	0.0447	3	32	0.582958887254	0.6288	1	32	-1.06746854993	0.3097	0	32	-0.787989608949	0.6714	2	32	-0.499607567449	0.7071	1	32	-0.566952379801	0.5478	2	32	-0.471816301104	0.703	1
GO:0044815	DNA packaging complex	GeneOntology	cellular_component	A3.quality-GO_z-score_elite	2	10	-1.3549819575	0.211	5	10	1.78624119918	0.083	3	10	3.317808272	0.0139	0	11	-0.817797035178	0.652	0	11	-0.556102676447	1.0	1	11	0.303348943877	0.5572	1	11	0.0934923990574	0.6116	1	11	1.75737591515	0.1759	1	11	0.0420681648863	0.6059	1	11	0.54692944554	0.4523	0	11	-1.01713106171	0.6137	0
GO:0045265	proton-transporting ATP synthase, stator stalk	GeneOntology	cellular_component	B3.galactose-GO_z-score_elite|B8.ribose-GO_z-score_elite	2	3	0.902264737553	0.3657	1	3	0.314246509512	0.5823	1	3	2.06433800074	0.1535	0	3	-0.426631958623	1.0	0	3	-0.290110093144	1.0	0	3	-0.467698261751	1.0	3	3	5.7534807766	0.0008	0	3	-0.240351579017	1.0	0	3	-0.535928780611	1.0	0	3	-0.412969760281	1.0	1	3	1.5318245026	0.2258	2
GO:0016050	vesicle organization	GeneOntology	biological_process	B5.glutamate-GO_z-score_elite	10	16	1.74825347538	0.1211	6	16	1.11075224417	0.3798	1	16	0.094575206285	0.5837	1	23	-0.283699281718	0.7384	1	23	0.478455900245	0.446	4	23	2.02597332689	0.0799	4	23	1.58141263305	0.1208	1	23	0.869126447663	0.3377	6	23	2.9564279627	0.0093	3	23	1.63497242662	0.1286	5	23	2.26105784628	0.0339	1
GO:0005319	lipid transporter activity	GeneOntology	molecular_function	A1.D-GO_z-score_elite|B5.glutamate-GO_z-score_elite	11	15	2.54723176432	0.0149	6	15	1.29812612477	0.2252	0	15	-0.9545003451	0.6319	2	17	1.07621057773	0.2452	0	17	-0.691872482199	1.0	3	17	1.78240388634	0.1148	2	17	0.516463369611	0.4176	0	17	-0.573205302074	1.0	4	17	2.16541447565	0.0474	1	17	0.0926941939292	0.6092	0	17	-1.26545874025	0.3854	1
GO:0006998	nuclear envelope organization	GeneOntology	biological_process	B2.arginine-GO_z-score_elite	2	2	1.69501930489	0.1674	1	2	0.797855676876	0.437	0	2	-0.347842234603	1.0	0	3	-0.426631958623	1.0	1	3	3.25536998749	0.0741	2	3	4.12260668563	0.015	1	3	1.57002879316	0.2253	0	3	-0.240351579017	1.0	0	3	-0.535928780611	1.0	0	3	-0.412969760281	1.0	0	3	-0.530621411388	1.0	0
GO:0006754	ATP biosynthetic process	GeneOntology	biological_process	B5.glutamate-GO_z-score_elite	5	12	0.0435619288145	0.9976	3	12	-0.0346268461781	0.9692	2	12	1.64050998937	0.135	2	16	1.17087072683	0.2267	0	16	-0.671126506312	1.0	0	16	-1.08195029348	0.4075	6	16	4.23688993397	0.0011	0	16	-0.556017592372	1.0	4	16	2.30925117333	0.0363	1	16	0.155243408741	0.583	4	16	2.35085752841	0.0362	4
GO:0005802	trans-Golgi network	GeneOntology	cellular_component	B5.glutamate-GO_z-score_elite	6	10	1.21991565979	0.3356	2	10	-0.395168444065	0.6868	1	10	0.586769405705	0.4257	0	11	-0.817797035178	0.6537	0	11	-0.556102676447	1.0	1	11	0.303348943877	0.5641	1	11	0.0934923990574	0.6142	0	11	-0.460722186297	1.0	4	11	3.25018641911	0.009	0	11	-0.791608408019	0.6659	0	11	-1.01713106171	0.6177	0
GO:0000070	mitotic sister chromatid segregation	GeneOntology	biological_process	B4.glucose-GO_z-score_elite	3	5	0.861951701316	0.584	2	5	0.748328008453	0.3728	1	5	1.37942215316	0.2413	1	7	0.977195603666	0.3337	0	7	-0.443383295491	1.0	0	7	-0.71479621527	1.0	1	7	0.572751200258	0.4515	2	7	5.19080723186	0.0049	0	7	-0.819074808191	0.6611	0	7	-0.631153129721	1.0	0	7	-0.810963408718	0.6612	0
GO:0005622	intracellular	GeneOntology	cellular_component	B0.allantoin-GO_z-score_elite|B1.ammonium-GO_z-score_elite|B3.galactose-GO_z-score_elite|B7.proline-GO_z-score_elite|B8.ribose-GO_z-score_elite	90	229	-0.557396937866	0.5919	59	229	0.118737953662	0.9356	18	229	1.45943404581	0.1864	23	268	2.09469182987	0.0394	13	268	2.21286811884	0.0234	14	268	-1.05834157711	0.333	31	268	2.00049766833	0.049	5	268	-0.0281937475555	0.9921	28	268	1.03091602922	0.3243	20	268	1.57028302022	0.1239	33	268	2.26593336536	0.0202	23
GO:0006354	DNA-templated transcription, elongation	GeneOntology	biological_process	B2.arginine-GO_z-score_elite	3	9	-0.471122577383	0.7367	0	9	-1.75426600137	0.122	0	9	-0.738674171359	0.6958	1	11	0.482561636688	0.4909	0	11	-0.556102676447	1.0	3	11	2.70307824471	0.0406	2	11	1.18700932423	0.2277	1	11	1.75737591515	0.1752	2	11	1.1114409163	0.2269	1	11	0.54692944554	0.4592	1	11	0.0610787626717	0.6066	0
GO:0005688	U6 snRNP	GeneOntology	cellular_component	A3.quality-GO_z-score_elite	2	2	1.69501930489	0.1652	2	2	2.42179656109	0.0667	2	2	5.75148764381	0.0031	0	2	-0.348297830153	1.0	0	2	-0.236842819449	1.0	1	2	2.42878347251	0.1438	0	2	-0.425908089125	1.0	0	2	-0.196220493457	1.0	0	2	-0.437526602568	1.0	0	2	-0.337144155559	1.0	0	2	-0.433193722325	1.0	0
GO:0045239	tricarboxylic acid cycle enzyme complex	GeneOntology	cellular_component	B3.galactose-GO_z-score_elite|B5.glutamate-GO_z-score_elite|B7.proline-GO_z-score_elite|B8.ribose-GO_z-score_elite	2	3	0.902264737553	0.3582	0	3	-1.01189802677	0.5773	1	3	2.06433800074	0.1481	1	3	2.06074978179	0.1583	1	3	3.25536998749	0.0749	0	3	-0.467698261751	1.0	2	3	3.66175478488	0.0191	0	3	-0.240351579017	1.0	3	3	5.60069716675	0.0004	1	3	2.14744275346	0.1512	2	3	3.59427041659	0.0184	2
GO:0070071	proton-transporting two-sector ATPase complex assembly	GeneOntology	biological_process	B4.glucose-GO_z-score_elite|B7.proline-GO_z-score_elite|B8.ribose-GO_z-score_elite	4	10	-0.0675331488525	0.9949	4	10	1.05910465143	0.4113	1	10	0.586769405705	0.4246	3	13	2.70013918849	0.0342	1	13	1.10072669431	0.2892	1	13	0.129133593445	0.628	7	13	5.9556502767	0.0	3	13	5.62168147356	0.0012	5	13	3.80260176679	0.0029	2	13	1.60240393802	0.1514	5	13	3.85431978308	0.0027	7
GO:0005671	Ada2/Gcn5/Ada3 transcription activator complex	GeneOntology	cellular_component	B6.glutamine-GO_z-score_elite	1	2	0.257365838585	0.6473	0	2	-0.826085207342	0.6242	0	2	-0.347842234603	1.0	0	5	-0.550924108721	1.0	0	5	-0.374628860463	1.0	0	5	-0.603954398627	1.0	0	5	-0.673685030697	1.0	0	5	-0.310374027949	1.0	2	5	2.47770933489	0.0557	2	5	3.43433386032	0.0239	1	5	0.912774043671	0.3417	0
GO:0008380	RNA splicing	GeneOntology	biological_process	A3.quality-GO_z-score_elite	8	25	-0.923153813367	0.4189	10	25	1.67844674322	0.1059	7	25	4.82518337804	0.0005	5	33	2.34413806382	0.0421	2	33	1.18047533129	0.1978	2	33	-0.167812617918	0.9166	8	33	3.32828846243	0.0036	0	33	-0.800313071212	0.6677	7	33	2.54986278452	0.0138	3	33	0.950062309383	0.269	7	33	2.60335343605	0.0152	3
GO:0030880	RNA polymerase complex	GeneOntology	cellular_component	B0.allantoin-GO_z-score_elite|B3.galactose-GO_z-score_elite|B5.glutamate-GO_z-score_elite	2	3	0.902264737553	0.3579	1	3	0.314246509512	0.5819	1	3	2.06433800074	0.1553	2	3	4.5481315222	0.0108	1	3	3.25536998749	0.0762	0	3	-0.467698261751	1.0	2	3	3.66175478488	0.0185	0	3	-0.240351579017	1.0	2	3	3.5551551843	0.0221	0	3	-0.412969760281	1.0	1	3	1.5318245026	0.2285	0
GO:0003684	damaged DNA binding	GeneOntology	molecular_function	B2.arginine-GO_z-score_elite	6	14	0.137796599204	0.9996	4	14	0.270046715231	0.9821	2	14	1.38756884441	0.1624	0	17	-1.01745826558	0.6239	0	17	-0.691872482199	1.0	4	17	2.74833708966	0.0322	2	17	0.516463369611	0.4144	0	17	-0.573205302074	1.0	0	17	-1.27811608243	0.3953	1	17	0.0926941939292	0.6083	1	17	-0.39746194648	0.7609	1
GO:0046983	protein dimerization activity	GeneOntology	molecular_function	B0.allantoin-GO_z-score_elite	11	25	0.30103923895	0.8384	5	25	-0.626254626553	0.6428	1	25	-0.368528066295	0.7502	5	31	2.50674030094	0.0278	1	31	0.171003518079	0.5499	1	31	-0.79236784879	0.419	1	31	-1.03010837356	0.289	1	31	0.549296212423	0.425	1	31	-1.09044580645	0.3002	2	31	0.266483419403	0.8179	3	31	0.219891404549	0.9279	1
GO:0006083	acetate metabolic process	GeneOntology	biological_process	B8.ribose-GO_z-score_elite	2	4	0.364081378414	0.8746	0	4	-1.16861757034	0.3669	0	4	-0.492073388375	1.0	0	5	-0.550924108721	1.0	0	5	-0.374628860463	1.0	1	5	1.17432986544	0.3085	1	5	0.946984383844	0.3504	1	5	2.97700421808	0.0848	0	5	-0.692062748297	1.0	0	5	-0.53328165533	1.0	0	5	-0.685209165015	1.0	2
GO:0030490	maturation of SSU-rRNA	GeneOntology	biological_process	A3.quality-GO_z-score_elite	3	4	1.38096625049	0.1848	2	4	1.12868279725	0.2777	2	4	3.82212083751	0.0162	0	6	-0.603586381257	1.0	0	6	-0.410439250383	1.0	1	6	0.961871417245	0.3658	0	6	-0.738081894309	1.0	0	6	-0.340042364094	1.0	0	6	-0.758216319154	0.6793	1	6	1.22694075793	0.2921	0	6	-0.75070760885	0.6824	0
GO:0005840	ribosome	GeneOntology	cellular_component	A2.SBB_005-GO_z-score_elite|B0.allantoin-GO_z-score_elite|B1.ammonium-GO_z-score_elite|B3.galactose-GO_z-score_elite|B7.proline-GO_z-score_elite|B8.ribose-GO_z-score_elite	73	180	-0.138439321338	0.9382	62	180	2.85474273623	0.004	22	180	3.87908573442	0.0002	23	221	3.09358729869	0.0034	15	221	3.81709376042	0.0003	14	221	-0.278582088701	0.7932	43	221	6.18118361018	0.0	3	221	-0.597242824947	0.6263	27	221	1.88984798772	0.0636	17	221	1.57250762366	0.1309	43	221	5.95122024583	0.0	30
GO:0018394	peptidyl-lysine acetylation	GeneOntology	biological_process	A1.D-GO_z-score_elite	10	14	2.31531490662	0.0283	3	14	-0.344872159243	0.7646	1	14	0.232787565014	0.53	0	16	-0.986949515507	0.625	0	16	-0.671126506312	1.0	1	16	-0.0864202575147	0.7003	0	16	-1.20686879395	0.3933	0	16	-0.556017592372	1.0	6	16	4.08377248003	0.0015	3	16	2.37641833381	0.0476	2	16	0.561671948405	0.3755	2
GO:0007117	budding cell bud growth	GeneOntology	biological_process	B2.arginine-GO_z-score_elite	3	11	-0.930245650081	0.3855	1	11	-1.24660384042	0.2712	0	11	-0.816884873006	0.659	0	11	-0.817797035178	0.6495	0	11	-0.556102676447	1.0	3	11	2.70307824471	0.0402	2	11	1.18700932423	0.2301	0	11	-0.460722186297	1.0	2	11	1.1114409163	0.2376	1	11	0.54692944554	0.4616	2	11	1.13928858706	0.2283	0
GO:0006352	DNA-templated transcription, initiation	GeneOntology	biological_process	A3.quality-GO_z-score_elite	4	6	1.27657967708	0.1851	3	6	1.38277075192	0.1677	2	6	2.92075244514	0.0365	1	6	1.15595098245	0.3021	1	6	2.09758136133	0.1409	0	6	-0.661685782381	1.0	1	6	0.741574395387	0.3982	0	6	-0.340042364094	1.0	1	6	0.688770079712	0.405	0	6	-0.584257503776	1.0	1	6	0.708236383273	0.3985	0
GO:0003723	RNA binding	GeneOntology	molecular_function	A2.SBB_005-GO_z-score_elite|B0.allantoin-GO_z-score_elite|B1.ammonium-GO_z-score_elite|B3.galactose-GO_z-score_elite|B5.glutamate-GO_z-score_elite|B6.glutamine-GO_z-score_elite|B7.proline-GO_z-score_elite|B8.ribose-GO_z-score_elite	51	127	-0.208303228908	0.8513	49	127	3.46972433867	0.0012	18	127	4.1976996606	0.0003	16	153	2.57733251192	0.013	12	153	3.96462516139	0.0004	14	153	1.18288408546	0.2758	23	153	3.07212408658	0.0034	2	153	-0.53892680352	0.7106	22	153	2.52442509593	0.0081	17	153	3.20962288843	0.0027	25	153	3.50020350949	0.0005	17
GO:0017048	Rho GTPase binding	GeneOntology	molecular_function	B2.arginine-GO_z-score_elite	0	3	-1.44577182946	0.2744	0	3	-1.01189802677	0.5738	0	3	-0.426083008983	1.0	1	3	2.06074978179	0.1631	1	3	3.25536998749	0.0734	2	3	4.12260668563	0.0149	0	3	-0.521697198565	1.0	0	3	-0.240351579017	1.0	0	3	-0.535928780611	1.0	0	3	-0.412969760281	1.0	1	3	1.5318245026	0.2263	0
GO:0070035	purine NTP-dependent helicase activity	GeneOntology	molecular_function	A2.SBB_005-GO_z-score_elite	6	17	-0.483541705802	0.8046	8	17	2.05232797815	0.0457	4	17	3.1772601774	0.0105	3	22	1.60426006108	0.124	2	22	1.83747608968	0.1015	2	22	0.429622135152	0.4725	3	22	0.906764133399	0.2747	2	22	2.48890793317	0.0568	2	22	0.0595796200553	0.8445	3	22	1.72245775709	0.1068	3	22	0.850018426248	0.266	2
GO:0032258	CVT pathway	GeneOntology	biological_process	B2.arginine-GO_z-score_elite	15	25	1.93329664204	0.0657	7	25	0.295625921356	0.8137	2	25	0.49709050776	0.3909	1	26	-0.412295257449	0.7807	0	26	-0.856650594066	0.6544	5	26	2.52890097237	0.0347	2	26	-0.115135032664	0.8966	1	26	0.735880936729	0.3761	7	26	3.29608470074	0.0037	1	26	-0.347070343213	0.7634	2	26	-0.161439074023	0.8863	1
GO:0097576	vacuole fusion	GeneOntology	biological_process	A2.SBB_005-GO_z-score_elite	7	11	1.5251984929	0.2033	6	11	2.22041396512	0.0357	0	11	-0.816884873006	0.6617	1	18	-0.0296196271904	0.654	1	18	0.738269203414	0.3735	3	18	1.66864209425	0.1275	2	18	0.430844138548	0.4389	0	18	-0.589901095284	1.0	3	18	1.19486942606	0.1775	1	18	0.0337854120347	0.6281	4	18	2.07229170712	0.0562	1
GO:0006108	malate metabolic process	GeneOntology	biological_process	B8.ribose-GO_z-score_elite	1	4	-0.652803493664	0.5288	1	4	-0.0199673865436	0.6946	0	4	-0.492073388375	1.0	1	4	1.66172171182	0.2137	0	4	-0.335034251377	1.0	1	4	1.44779892546	0.2565	0	4	-0.602483107267	1.0	0	4	-0.277570526661	1.0	1	4	1.15280536653	0.2949	0	4	-0.476918996433	1.0	0	4	-0.61278925322	1.0	2
GO:1903649	regulation of cytoplasmic transport	GeneOntology	biological_process	B0.allantoin-GO_z-score_elite	2	5	-0.0477166696577	0.9264	1	5	-0.279212837325	0.7718	0	5	-0.550238785498	1.0	4	6	6.43456307358	0.0002	1	6	2.09758136133	0.1434	1	6	0.961871417245	0.3498	0	6	-0.738081894309	1.0	2	6	5.66264992429	0.0044	0	6	-0.758216319154	0.6772	2	6	3.03813901964	0.0365	1	6	0.708236383273	0.3924	0
GO:0048869	cellular developmental process	GeneOntology	biological_process	B3.galactose-GO_z-score_elite	30	61	1.30297308844	0.2323	18	61	0.737352403977	0.5539	4	61	0.290434399817	0.7429	8	72	1.98991742617	0.0463	5	72	2.21751869891	0.0344	7	72	0.997299998979	0.3504	11	72	2.16055921573	0.0324	2	72	0.559760051631	0.3533	7	72	0.300036740557	0.8326	5	72	0.595496625069	0.5724	5	72	-0.499068131451	0.6829	3
GO:0030176	integral component of endoplasmic reticulum membrane	GeneOntology	cellular_component	B9.urea-GO_z-score_elite	8	14	1.22655575291	0.2727	2	14	-0.959791033718	0.3669	0	14	-0.921993714382	0.633	2	15	1.27280980784	0.2044	0	15	-0.649729892848	1.0	2	15	1.00863132219	0.2966	1	15	-0.23146690038	0.7281	1	15	1.36217487523	0.2294	2	15	0.632211578859	0.3468	2	15	1.36883145595	0.1876	1	15	-0.264568665613	0.7251	1
GO:0007124	pseudohyphal growth	GeneOntology	biological_process	A1.D-GO_z-score_elite	15	24	2.14379409443	0.0356	5	24	-0.519432865837	0.6453	2	24	0.55763902203	0.3624	0	28	-1.30767951102	0.2657	0	28	-0.889223174861	0.6465	3	28	0.827673128549	0.323	6	28	2.52254672048	0.0234	0	28	-0.73670719919	0.6913	3	28	0.372617391617	0.6374	2	28	0.415906762435	0.7884	1	28	-0.949100265443	0.4256	1
GO:0006103	2-oxoglutarate metabolic process	GeneOntology	biological_process	B5.glutamate-GO_z-score_elite|B7.proline-GO_z-score_elite	2	3	0.902264737553	0.3698	0	3	-1.01189802677	0.5784	1	3	2.06433800074	0.1557	1	3	2.06074978179	0.159	1	3	3.25536998749	0.073	0	3	-0.467698261751	1.0	1	3	1.57002879316	0.2248	0	3	-0.240351579017	1.0	3	3	5.60069716675	0.0006	1	3	2.14744275346	0.1533	2	3	3.59427041659	0.0181	1
GO:0006720	isoprenoid metabolic process	GeneOntology	biological_process	B0.allantoin-GO_z-score_elite|B1.ammonium-GO_z-score_elite|B5.glutamate-GO_z-score_elite	0	3	-1.44577182946	0.2704	1	3	0.314246509512	0.587	0	3	-0.426083008983	1.0	2	6	2.91548834616	0.0425	2	6	4.60560197305	0.0082	0	6	-0.661685782381	1.0	2	6	2.22123068508	0.0836	0	6	-0.340042364094	1.0	3	6	3.58274287744	0.0077	0	6	-0.584257503776	1.0	2	6	2.16718037539	0.0769	1
GO:0006473	protein acetylation	GeneOntology	biological_process	B6.glutamine-GO_z-score_elite	12	20	1.72786610053	0.1073	4	20	-0.559709315163	0.6185	2	20	0.831089392786	0.2916	1	23	-0.283699281718	0.7406	0	23	-0.805395153684	0.6611	2	23	0.363781547345	0.8178	0	23	-1.44832050089	0.2554	0	23	-0.667257022406	1.0	6	23	2.9564279627	0.0084	4	23	2.56212142464	0.0294	3	23	0.767396451988	0.2821	2
GO:0000307	cyclin-dependent protein kinase holoenzyme complex	GeneOntology	cellular_component	B2.arginine-GO_z-score_elite	1	3	-0.271753545953	0.7944	0	3	-1.01189802677	0.5761	0	3	-0.426083008983	1.0	0	4	-0.49269681493	1.0	0	4	-0.335034251377	1.0	2	4	3.43572017241	0.0287	1	4	1.20924251419	0.2913	1	4	3.39734759194	0.065	0	4	-0.618918479733	1.0	0	4	-0.476918996433	1.0	1	4	1.17357574871	0.2946	0
GO:0044839	cell cycle G2/M phase transition	GeneOntology	biological_process	A3.quality-GO_z-score_elite	3	6	0.446043018123	0.6564	3	6	1.38277075192	0.1704	3	6	4.68255289908	0.0023	0	7	-0.652033446084	1.0	0	7	-0.443383295491	1.0	1	7	0.788523127711	0.4076	0	7	-0.797324286934	0.6541	0	7	-0.36733597934	1.0	0	7	-0.819074808191	0.6535	0	7	-0.631153129721	1.0	0	7	-0.810963408718	0.6509	0
GO:0043140	ATP-dependent 3'-5' DNA helicase activity	GeneOntology	molecular_function	B6.glutamine-GO_z-score_elite	1	1	1.19837681205	0.4026	1	1	1.71220754474	0.2522	1	1	4.06629553258	0.0545	1	2	2.69771048721	0.1037	0	2	-0.236842819449	1.0	1	2	2.42878347251	0.1368	0	2	-0.425908089125	1.0	0	2	-0.196220493457	1.0	0	2	-0.437526602568	1.0	2	2	5.93373713783	0.0026	0	2	-0.433193722325	1.0	0
GO:0046471	phosphatidylglycerol metabolic process	GeneOntology	biological_process	B8.ribose-GO_z-score_elite	1	4	-0.652803493664	0.5319	0	4	-1.16861757034	0.3672	0	4	-0.492073388375	1.0	0	4	-0.49269681493	1.0	1	4	2.73584459598	0.1007	0	4	-0.540122321489	1.0	0	4	-0.602483107267	1.0	0	4	-0.277570526661	1.0	1	4	1.15280536653	0.2857	1	4	1.74075433698	0.1945	1	4	1.17357574871	0.2893	2
GO:0017148	negative regulation of translation	GeneOntology	biological_process	A3.quality-GO_z-score_elite	2	6	-0.384493640835	0.956	2	6	0.444615300742	0.8337	3	6	4.68255289908	0.0035	2	8	2.35126428955	0.0731	0	8	-0.474058962722	1.0	2	8	2.04857280714	0.1118	2	8	1.71102581184	0.1314	0	8	-0.39275027974	1.0	2	8	1.63116969095	0.1297	2	8	2.46309203298	0.0643	1	8	0.396744307886	0.4919	1
GO:0006544	glycine metabolic process	GeneOntology	biological_process	B0.allantoin-GO_z-score_elite	3	7	0.0973326273937	0.9739	1	7	-0.677948393506	0.5575	1	7	0.98010924868	0.3178	3	8	3.87546876695	0.0091	0	8	-0.474058962722	1.0	0	8	-0.764249704069	0.6492	1	8	0.429269147686	0.5016	1	8	2.20717474916	0.1304	1	8	0.37771341695	0.5018	0	8	-0.674819735062	1.0	0	8	-0.867070266859	0.6377	0
GO:2001207	regulation of transcription elongation from RNA polymerase I promoter	GeneOntology	biological_process	B2.arginine-GO_z-score_elite|B3.galactose-GO_z-score_elite	1	3	-0.271753545953	0.7889	0	3	-1.01189802677	0.5802	0	3	-0.426083008983	1.0	1	3	2.06074978179	0.1654	0	3	-0.290110093144	1.0	2	3	4.12260668563	0.0136	2	3	3.66175478488	0.0171	1	3	4.00252143391	0.054	1	3	1.50961320184	0.2228	1	3	2.14744275346	0.1528	1	3	1.5318245026	0.2286	0
GO:0042575	DNA polymerase complex	GeneOntology	cellular_component	B0.allantoin-GO_z-score_elite	0	2	-1.18028762772	0.5219	1	2	0.797855676876	0.4394	0	2	-0.347842234603	1.0	2	3	4.5481315222	0.008	1	3	3.25536998749	0.0742	1	3	1.82745421194	0.2032	1	3	1.57002879316	0.2191	0	3	-0.240351579017	1.0	1	3	1.50961320184	0.2214	1	3	2.14744275346	0.1524	1	3	1.5318245026	0.2293	1
GO:0009889	regulation of biosynthetic process	GeneOntology	biological_process	B4.glucose-GO_z-score_elite	128	308	0.190871151443	0.8573	73	308	-0.733698191396	0.4972	21	308	0.886525697054	0.4554	35	372	3.22757459947	0.0021	12	372	0.621032165233	0.6205	30	372	1.02621586501	0.3651	44	372	2.58401502685	0.0111	15	372	3.19766702657	0.001	40	372	1.45206001342	0.1647	29	372	2.17751802899	0.0409	42	372	1.96792417877	0.0517	15
GO:0006511	ubiquitin-dependent protein catabolic process	GeneOntology	biological_process	B4.glucose-GO_z-score_elite	39	77	1.73270524474	0.0994	18	77	-0.419561020997	0.6912	2	77	-1.18899315993	0.3157	6	91	0.364303593263	0.8167	4	91	0.98866919263	0.199	5	91	-0.49803212059	0.687	5	91	-0.9857797233	0.3536	6	91	3.33723857762	0.0057	9	91	0.39557896957	0.6978	7	91	0.991282178812	0.3346	8	91	0.0742250672111	0.9997	3
GO:0006549	isoleucine metabolic process	GeneOntology	biological_process	B5.glutamate-GO_z-score_elite	2	2	1.69501930489	0.1711	0	2	-0.826085207342	0.6335	1	2	2.7018227046	0.103	0	2	-0.348297830153	1.0	0	2	-0.236842819449	1.0	0	2	-0.381823926786	1.0	0	2	-0.425908089125	1.0	0	2	-0.196220493457	1.0	2	2	4.57235008089	0.007	1	2	2.79829649114	0.1068	0	2	-0.433193722325	1.0	1
GO:0044088	regulation of vacuole organization	GeneOntology	biological_process	B7.proline-GO_z-score_elite	2	4	0.364081378414	0.8745	1	4	-0.0199673865436	0.6878	0	4	-0.492073388375	1.0	1	7	0.977195603666	0.3358	0	7	-0.443383295491	1.0	0	7	-0.71479621527	1.0	2	7	1.94282668745	0.1074	0	7	-0.36733597934	1.0	1	7	0.520750264153	0.451	0	7	-0.631153129721	1.0	4	7	4.59262501844	0.0011	1
GO:0033263	CORVET complex	GeneOntology	cellular_component	B7.proline-GO_z-score_elite	0	1	-0.834462073987	1.0	0	1	-0.584041346549	1.0	0	1	-0.245924082986	1.0	0	3	-0.426631958623	1.0	0	3	-0.290110093144	1.0	0	3	-0.467698261751	1.0	1	3	1.57002879316	0.231	0	3	-0.240351579017	1.0	1	3	1.50961320184	0.2305	0	3	-0.412969760281	1.0	3	3	5.65671633057	0.0007	0
GO:0061572	actin filament bundle organization	GeneOntology	biological_process	B2.arginine-GO_z-score_elite	1	5	-0.957385040631	0.3376	0	5	-1.3067536831	0.3326	0	5	-0.550238785498	1.0	1	5	1.37629940188	0.2599	1	5	2.37240930289	0.1199	2	5	2.9526141295	0.0422	0	5	-0.673685030697	1.0	0	5	-0.310374027949	1.0	0	5	-0.692062748297	1.0	0	5	-0.53328165533	1.0	0	5	-0.685209165015	1.0	0
GO:0005759	mitochondrial matrix	GeneOntology	cellular_component	B6.glutamine-GO_z-score_elite	25	47	1.70421675294	0.0981	21	47	3.05128800259	0.0023	12	47	5.90362090824	0.0	7	57	2.15015767247	0.0395	9	57	6.09931741152	0.0001	0	57	-2.05325198959	0.0585	18	57	6.40930435009	0.0	1	57	-0.0748185199895	0.6408	18	57	6.15474382133	0.0	12	57	5.28628911787	0.0	18	57	6.24834831503	0.0	15
GO:0034605	cellular response to heat	GeneOntology	biological_process	B7.proline-GO_z-score_elite	3	12	-1.13207234759	0.3834	1	12	-1.36259677153	0.1878	0	12	-0.853338993082	0.647	1	14	0.23013609731	0.5567	0	14	-0.627616091588	1.0	2	14	1.11616700172	0.2636	1	14	-0.158943384165	0.6964	0	14	-0.519969908648	1.0	1	14	-0.211141563359	0.7052	0	14	-0.893407271987	0.6331	4	14	2.67650101316	0.0245	0
GO:0000743	nuclear migration involved in conjugation with cellular fusion	GeneOntology	biological_process	B0.allantoin-GO_z-score_elite	1	3	-0.271753545953	0.792	2	3	1.64039104579	0.1627	1	3	2.06433800074	0.1507	2	3	4.5481315222	0.0071	0	3	-0.290110093144	1.0	0	3	-0.467698261751	1.0	0	3	-0.521697198565	1.0	0	3	-0.240351579017	1.0	0	3	-0.535928780611	1.0	0	3	-0.412969760281	1.0	0	3	-0.530621411388	1.0	0
GO:0016049	cell growth	GeneOntology	biological_process	B3.galactose-GO_z-score_elite	16	26	2.13196708431	0.0404	5	26	-0.72916678753	0.5143	2	26	0.439097607741	0.4016	0	30	-1.35393464769	0.262	0	30	-0.920676706968	0.6368	3	30	0.700868862413	0.6113	7	30	2.99109869065	0.0092	0	30	-0.762765948217	0.6802	3	30	0.246691561927	0.9252	2	30	0.314538499383	0.8104	1	30	-1.02942362056	0.3108	1
GO:0009651	response to salt stress	GeneOntology	biological_process	B4.glucose-GO_z-score_elite	3	9	-0.471122577383	0.7377	0	9	-1.75426600137	0.1228	0	9	-0.738674171359	0.6915	0	11	-0.817797035178	0.657	0	11	-0.556102676447	1.0	0	11	-0.896515706541	0.626	1	11	0.0934923990574	0.613	2	11	3.9754740166	0.0145	0	11	-1.02730458652	0.6107	0	11	-0.791608408019	0.6601	1	11	0.0610787626717	0.6063	0
GO:0006163	purine nucleotide metabolic process	GeneOntology	biological_process	B8.ribose-GO_z-score_elite	22	65	-1.19220616933	0.2538	18	65	0.42211231398	0.7733	3	65	-0.381854353047	0.7786	10	78	2.72975344565	0.0114	4	78	1.3150339559	0.1289	6	78	0.319051915891	0.8203	14	78	3.11375234042	0.0029	1	78	-0.397392316601	0.7501	9	78	0.886531857175	0.4069	5	78	0.408995723223	0.7833	13	78	2.57807795291	0.0092	11
GO:0040023	establishment of nucleus localization	GeneOntology	biological_process	A3.quality-GO_z-score_elite	6	12	0.631379067016	0.5557	4	12	0.6293581165	0.7064	3	12	2.8874344806	0.0254	3	13	2.70013918849	0.0322	0	13	-0.604706416378	1.0	0	13	-0.974871769352	0.6154	0	13	-1.08742732788	0.4076	0	13	-0.500989608612	1.0	0	13	-1.11709168353	0.4166	0	13	-0.860795503892	0.6349	0	13	-1.10602898595	0.4095	0
GO:0019829	cation-transporting ATPase activity	GeneOntology	molecular_function	B0.allantoin-GO_z-score_elite|B7.proline-GO_z-score_elite	7	13	0.939682212878	0.4047	4	13	0.442479048505	0.7198	3	13	2.70624972824	0.0323	4	23	2.41841236155	0.0401	2	23	1.76230695417	0.1154	3	23	1.19487743712	0.2258	7	23	3.85371248351	0.0014	2	23	2.40550991773	0.0575	3	23	0.734299080031	0.5808	3	23	1.63497242662	0.1181	8	23	4.50154993773	0.0003	4
GO:0000938	GARP complex	GeneOntology	cellular_component	B5.glutamate-GO_z-score_elite	3	3	2.07628302106	0.0661	1	3	0.314246509512	0.5788	1	3	2.06433800074	0.1492	0	4	-0.49269681493	1.0	0	4	-0.335034251377	1.0	0	4	-0.540122321489	1.0	1	4	1.20924251419	0.2926	0	4	-0.277570526661	1.0	4	4	6.46797690532	0.0	1	4	1.74075433698	0.2054	0	4	-0.61278925322	1.0	0
GO:0048284	organelle fusion	GeneOntology	biological_process	B5.glutamate-GO_z-score_elite	15	28	1.35258027153	0.1792	11	28	1.68997075204	0.1214	2	28	0.32991942254	0.7861	6	36	2.84271283002	0.0137	3	36	2.07450860706	0.0617	4	36	1.03454956964	0.2448	6	36	1.82367858169	0.0725	2	36	1.62407025426	0.1271	7	36	2.28689340305	0.0255	4	36	1.53259213904	0.1259	7	36	2.33966592176	0.0222	3
GO:0030554	adenyl nucleotide binding	GeneOntology	molecular_function	A2.SBB_005-GO_z-score_elite	113	291	-0.805423626493	0.465	90	291	2.25376744969	0.0277	23	291	1.69568989609	0.1191	23	347	0.766504822881	0.4657	10	347	0.185100708395	0.865	26	347	0.543668610723	0.67	41	347	2.47788918774	0.0142	8	347	0.598792572711	0.6831	29	347	-0.260130617339	0.8498	18	347	-0.16371969472	0.902	36	347	1.25492731021	0.2401	22
GO:0005092	GDP-dissociation inhibitor activity	GeneOntology	molecular_function	B2.arginine-GO_z-score_elite	1	1	1.19837681205	0.4106	0	1	-0.584041346549	1.0	0	1	-0.245924082986	1.0	1	2	2.69771048721	0.1087	0	2	-0.236842819449	1.0	2	2	5.23939087181	0.0051	0	2	-0.425908089125	1.0	0	2	-0.196220493457	1.0	1	2	2.06741173916	0.1571	0	2	-0.337144155559	1.0	0	2	-0.433193722325	1.0	0
GO:0005686	U2 snRNP	GeneOntology	cellular_component	B6.glutamine-GO_z-score_elite	0	2	-1.18028762772	0.5085	0	2	-0.826085207342	0.629	0	2	-0.347842234603	1.0	0	3	-0.426631958623	1.0	0	3	-0.290110093144	1.0	0	3	-0.467698261751	1.0	0	3	-0.521697198565	1.0	0	3	-0.240351579017	1.0	0	3	-0.535928780611	1.0	2	3	4.7078552672	0.0091	0	3	-0.530621411388	1.0	0
GO:0045263	proton-transporting ATP synthase complex, coupling factor F(o)	GeneOntology	cellular_component	B3.galactose-GO_z-score_elite|B8.ribose-GO_z-score_elite	3	7	0.0973326273937	0.9728	2	7	0.190747496414	0.8665	2	7	2.61146875448	0.0517	0	8	-0.697144665245	1.0	0	8	-0.474058962722	1.0	0	8	-0.764249704069	0.6599	3	8	2.99278247599	0.022	0	8	-0.39275027974	1.0	2	8	1.63116969095	0.1384	0	8	-0.674819735062	1.0	2	8	1.66055888263	0.1381	2
GO:0004738	pyruvate dehydrogenase activity	GeneOntology	molecular_function	B5.glutamate-GO_z-score_elite	2	2	1.69501930489	0.1643	0	2	-0.826085207342	0.6187	1	2	2.7018227046	0.1021	0	2	-0.348297830153	1.0	0	2	-0.236842819449	1.0	0	2	-0.381823926786	1.0	0	2	-0.425908089125	1.0	0	2	-0.196220493457	1.0	2	2	4.57235008089	0.0069	0	2	-0.337144155559	1.0	0	2	-0.433193722325	1.0	1
GO:0016721	oxidoreductase activity, acting on superoxide radicals as acceptor	GeneOntology	molecular_function	B3.galactose-GO_z-score_elite|B7.proline-GO_z-score_elite	2	4	0.364081378414	0.8741	0	4	-1.16861757034	0.3665	1	4	1.66502372457	0.2024	0	4	-0.49269681493	1.0	0	4	-0.335034251377	1.0	0	4	-0.540122321489	1.0	2	4	3.02096813565	0.0379	0	4	-0.277570526661	1.0	1	4	1.15280536653	0.2862	1	4	1.74075433698	0.1975	2	4	2.95994075064	0.0373	0
GO:0070816	phosphorylation of RNA polymerase II C-terminal domain	GeneOntology	biological_process	B3.galactose-GO_z-score_elite	0	1	-0.834462073987	1.0	0	1	-0.584041346549	1.0	0	1	-0.245924082986	1.0	1	2	2.69771048721	0.1118	0	2	-0.236842819449	1.0	0	2	-0.381823926786	1.0	2	2	4.69708100814	0.0069	1	2	4.9995346562	0.0298	0	2	-0.437526602568	1.0	0	2	-0.337144155559	1.0	1	2	2.09244490646	0.1518	0
GO:0045016	mitochondrial magnesium ion transport	GeneOntology	biological_process	B8.ribose-GO_z-score_elite	1	2	0.257365838585	0.6493	0	2	-0.826085207342	0.6304	0	2	-0.347842234603	1.0	1	2	2.69771048721	0.1112	1	2	4.10489598131	0.0508	0	2	-0.381823926786	1.0	1	2	2.13558645951	0.156	0	2	-0.196220493457	1.0	1	2	2.06741173916	0.1554	0	2	-0.337144155559	1.0	1	2	2.09244490646	0.1562	2
GO:1901407	regulation of phosphorylation of RNA polymerase II C-terminal domain	GeneOntology	biological_process	B3.galactose-GO_z-score_elite	1	2	0.257365838585	0.6462	0	2	-0.826085207342	0.6291	0	2	-0.347842234603	1.0	1	2	2.69771048721	0.1147	0	2	-0.236842819449	1.0	1	2	2.42878347251	0.1368	2	2	4.69708100814	0.0055	1	2	4.9995346562	0.038	1	2	2.06741173916	0.1521	1	2	2.79829649114	0.1048	1	2	2.09244490646	0.1561	0
GO:0033180	proton-transporting V-type ATPase, V1 domain	GeneOntology	cellular_component	B6.glutamine-GO_z-score_elite	0	1	-0.834462073987	1.0	0	1	-0.584041346549	1.0	0	1	-0.245924082986	1.0	1	6	1.15595098245	0.2994	2	6	4.60560197305	0.0089	1	6	0.961871417245	0.3576	1	6	0.741574395387	0.4074	2	6	5.66264992429	0.0031	0	6	-0.758216319154	0.6738	2	6	3.03813901964	0.0357	3	6	3.62612436752	0.0107	0
GO:0016272	prefoldin complex	GeneOntology	cellular_component	A3.quality-GO_z-score_elite	3	5	0.861951701316	0.5746	3	5	1.77586885423	0.1125	2	5	3.30908309182	0.0265	1	6	1.15595098245	0.2976	1	6	2.09758136133	0.1441	1	6	0.961871417245	0.3563	0	6	-0.738081894309	1.0	0	6	-0.340042364094	1.0	1	6	0.688770079712	0.3987	0	6	-0.584257503776	1.0	0	6	-0.75070760885	0.6829	0
GO:0051082	unfolded protein binding	GeneOntology	molecular_function	B0.allantoin-GO_z-score_elite|B4.glucose-GO_z-score_elite|B5.glutamate-GO_z-score_elite	14	34	0.0151742611124	1.0	10	34	0.53521822975	0.6922	3	34	0.788626830351	0.2701	7	41	3.14842052167	0.0076	1	41	-0.114006636012	0.6524	4	41	0.758145186599	0.4793	5	41	0.904959002241	0.3519	5	41	4.87433058464	0.001	8	41	2.45760801919	0.0174	3	41	0.553865172333	0.6192	5	41	0.832001388353	0.5446	3
GO:0070577	lysine-acetylated histone binding	GeneOntology	molecular_function	B0.allantoin-GO_z-score_elite	2	2	1.69501930489	0.1686	1	2	0.797855676876	0.4428	1	2	2.7018227046	0.1046	2	3	4.5481315222	0.0098	0	3	-0.290110093144	1.0	0	3	-0.467698261751	1.0	1	3	1.57002879316	0.2322	0	3	-0.240351579017	1.0	1	3	1.50961320184	0.2306	1	3	2.14744275346	0.1543	0	3	-0.530621411388	1.0	0
GO:0005794	Golgi apparatus	GeneOntology	cellular_component	A1.D-GO_z-score_elite|B5.glutamate-GO_z-score_elite	61	103	3.80926440003	0.0002	26	103	-0.0454253376576	1.0	6	103	0.0543694727146	0.9974	3	122	-1.57528836194	0.1532	0	122	-1.8796309682	0.076	11	122	0.992079348467	0.376	7	122	-1.04730873144	0.3204	2	122	-0.205292444055	0.8845	22	122	3.69742424283	0.0003	6	122	-0.228087514906	0.8522	6	122	-1.4663728709	0.1808	1
GO:0004408	holocytochrome-c synthase activity	GeneOntology	molecular_function	A3.quality-GO_z-score_elite|B3.galactose-GO_z-score_elite|B7.proline-GO_z-score_elite	0	2	-1.18028762772	0.5188	2	2	2.42179656109	0.0627	2	2	5.75148764381	0.0018	0	2	-0.348297830153	1.0	0	2	-0.236842819449	1.0	0	2	-0.381823926786	1.0	2	2	4.69708100814	0.0069	0	2	-0.196220493457	1.0	0	2	-0.437526602568	1.0	1	2	2.79829649114	0.1072	2	2	4.61808353525	0.008	0
GO:0030447	filamentous growth	GeneOntology	biological_process	B3.galactose-GO_z-score_elite	24	41	2.29027850027	0.0264	7	41	-1.23696273111	0.2808	2	41	-0.22917388355	0.8965	2	46	-0.402434336913	0.699	0	46	-1.1424726304	0.4104	4	46	0.516032980065	0.7381	9	46	2.78049108968	0.0103	0	46	-0.946520328627	0.6282	6	46	1.0416211193	0.4173	2	46	-0.311118659042	0.9232	2	46	-1.03022449938	0.4213	1
GO:0006896	Golgi to vacuole transport	GeneOntology	biological_process	B3.galactose-GO_z-score_elite	9	14	1.77093532976	0.0968	2	14	-0.959791033718	0.3738	1	14	0.232787565014	0.5335	0	17	-1.01745826558	0.6226	0	17	-0.691872482199	1.0	1	17	-0.149462520315	0.7157	4	17	2.27710246512	0.0462	1	17	1.21244160708	0.2629	5	17	3.02629711517	0.009	0	17	-0.984875810498	0.6193	3	17	1.33853164107	0.1572	0
GO:0031902	late endosome membrane	GeneOntology	cellular_component	B1.ammonium-GO_z-score_elite|B6.glutamine-GO_z-score_elite	7	9	2.24264278272	0.0279	4	9	1.31114205538	0.1764	2	9	2.13965334841	0.0776	1	13	0.307197706627	0.5362	2	13	2.806159805	0.0388	0	13	-0.974871769352	0.6163	1	13	-0.0812733843697	0.6775	0	13	-0.500989608612	1.0	5	13	3.80260176679	0.0024	3	13	2.83400365897	0.0272	3	13	1.87018027547	0.0821	0
GO:0045454	cell redox homeostasis	GeneOntology	biological_process	B2.arginine-GO_z-score_elite	8	20	-0.0956527097817	1.0	6	20	0.4701935156	0.7965	1	20	-0.135958910601	0.6604	1	22	-0.237390883643	0.719	0	22	-0.787588102881	0.6642	6	22	3.82827193045	0.003	2	22	0.13240990257	0.8449	0	22	-0.6525041652	1.0	2	22	0.0595796200553	0.848	0	22	-1.12112635077	0.4136	0	22	-1.4405259266	0.2491	0
GO:0005934	cellular bud tip	GeneOntology	cellular_component	B9.urea-GO_z-score_elite	13	30	0.255466293547	0.8461	2	30	-2.37096575428	0.0191	2	30	0.228631877654	0.8159	2	33	0.0853060099041	0.8492	1	33	0.107239175303	0.5748	5	33	1.91645289387	0.0872	1	33	-1.10394959328	0.2979	0	33	-0.800313071212	0.6617	2	33	-0.546120783616	0.7051	3	33	0.950062309383	0.2572	3	33	0.106098932488	0.9435	0
GO:0008053	mitochondrial fusion	GeneOntology	biological_process	B1.ammonium-GO_z-score_elite|B3.galactose-GO_z-score_elite|B8.ribose-GO_z-score_elite	1	3	-0.271753545953	0.7812	0	3	-1.01189802677	0.571	0	3	-0.426083008983	1.0	2	4	3.81614023857	0.0152	2	4	5.80672344334	0.002	1	4	1.44779892546	0.2563	2	4	3.02096813565	0.0351	1	4	3.39734759194	0.0685	1	4	1.15280536653	0.2944	1	4	1.74075433698	0.2044	2	4	2.95994075064	0.0336	2
GO:0031312	extrinsic component of organelle membrane	GeneOntology	cellular_component	A2.SBB_005-GO_z-score_elite|A3.quality-GO_z-score_elite	5	16	-0.798629031185	0.4695	8	16	2.26151262604	0.0263	3	16	2.25563514642	0.0489	3	22	1.60426006108	0.1251	1	22	0.524943993397	0.4376	2	22	0.429622135152	0.4725	5	22	2.45547259506	0.0302	0	22	-0.6525041652	1.0	2	22	0.0595796200553	0.8484	1	22	-0.173264981482	0.6983	6	22	3.1405627791	0.0079	5
GO:0016197	endosomal transport	GeneOntology	biological_process	B5.glutamate-GO_z-score_elite	20	30	2.86504254446	0.0044	9	30	0.576752637985	0.6774	2	30	0.228631877654	0.8071	2	41	-0.232677729084	0.9076	0	41	-1.07788092229	0.4305	3	41	0.134184988779	0.9532	4	41	0.336302331914	0.7419	1	41	0.26046041292	0.5213	17	41	7.46251778091	0.0	4	41	1.24993897	0.18	6	41	1.39269797616	0.2161	1
GO:0033182	regulation of histone ubiquitination	GeneOntology	biological_process	B3.galactose-GO_z-score_elite|B4.glucose-GO_z-score_elite	1	3	-0.271753545953	0.7889	0	3	-1.01189802677	0.5802	0	3	-0.426083008983	1.0	1	4	1.66172171182	0.2129	0	4	-0.335034251377	1.0	2	4	3.43572017241	0.0255	3	4	4.83269375711	0.0023	2	4	7.07226571054	0.002	1	4	1.15280536653	0.2865	1	4	1.74075433698	0.1983	1	4	1.17357574871	0.294	0
GO:0000139	Golgi membrane	GeneOntology	cellular_component	B5.glutamate-GO_z-score_elite	31	50	3.03431798311	0.0027	11	50	-0.56188639968	0.624	3	50	0.0912586133005	0.9343	2	60	-0.801583885832	0.5544	0	60	-1.30722709806	0.2829	4	60	-0.0390566898119	0.9905	5	60	0.00556171472857	0.9936	3	60	1.78472139199	0.0916	13	60	3.57626825528	0.0014	3	60	-0.130258026816	0.959	5	60	-0.0676342929073	0.9943	0
GO:0045943	positive regulation of transcription from RNA polymerase I promoter	GeneOntology	biological_process	B0.allantoin-GO_z-score_elite|B3.galactose-GO_z-score_elite	1	5	-0.957385040631	0.3437	0	5	-1.3067536831	0.3376	0	5	-0.550238785498	1.0	2	6	2.91548834616	0.0436	0	6	-0.410439250383	1.0	2	6	2.58542861687	0.0566	4	6	5.18054326447	0.0003	1	6	2.6613037801	0.1023	2	6	2.13575647858	0.0753	2	6	3.03813901964	0.0392	2	6	2.16718037539	0.0783	0
GO:0072379	ER membrane insertion complex	GeneOntology	cellular_component	B6.glutamine-GO_z-score_elite	2	3	0.902264737553	0.3559	0	3	-1.01189802677	0.5811	0	3	-0.426083008983	1.0	0	4	-0.49269681493	1.0	0	4	-0.335034251377	1.0	0	4	-0.540122321489	1.0	0	4	-0.602483107267	1.0	1	4	3.39734759194	0.0635	0	4	-0.618918479733	1.0	2	4	3.95842767039	0.0159	0	4	-0.61278925322	1.0	0
GO:0090595	acetyl-CoA	GeneOntology	molecular_function	A1.D-GO_z-score_elite|B5.glutamate-GO_z-score_elite|B6.glutamine-GO_z-score_elite	8	10	2.50736446844	0.0141	3	10	0.331968103684	0.9447	1	10	0.586769405705	0.4152	0	13	-0.889273034302	0.6376	0	13	-0.604706416378	1.0	0	13	-0.974871769352	0.6147	0	13	-1.08742732788	0.4086	0	13	-0.500989608612	1.0	5	13	3.80260176679	0.0035	3	13	2.83400365897	0.0259	1	13	-0.113959232145	0.6628	0
GO:0016744	transferase activity, transferring aldehyde or ketonic groups	GeneOntology	molecular_function	B6.glutamine-GO_z-score_elite	0	2	-1.18028762772	0.5216	1	2	0.797855676876	0.4426	1	2	2.7018227046	0.1024	1	4	1.66172171182	0.2121	0	4	-0.335034251377	1.0	0	4	-0.540122321489	1.0	0	4	-0.602483107267	1.0	0	4	-0.277570526661	1.0	0	4	-0.618918479733	1.0	2	4	3.95842767039	0.0172	1	4	1.17357574871	0.2877	0
GO:0016875	ligase activity, forming carbon-oxygen bonds	GeneOntology	molecular_function	A2.SBB_005-GO_z-score_elite|B5.glutamate-GO_z-score_elite|B6.glutamine-GO_z-score_elite|B7.proline-GO_z-score_elite|B8.ribose-GO_z-score_elite	6	10	1.21991565979	0.3267	8	10	3.96765084243	0.0007	7	10	8.7798860046	0.0	1	16	0.0919606056594	0.6094	2	16	2.40460110014	0.0587	0	16	-1.08195029348	0.4014	6	16	4.23688993397	0.001	0	16	-0.556017592372	1.0	5	16	3.19651182668	0.0084	4	16	3.48700579634	0.0113	6	16	4.14004310842	0.0013	3
GO:0019898	extrinsic component of membrane	GeneOntology	cellular_component	B8.ribose-GO_z-score_elite	15	34	0.365571459617	0.7327	11	34	0.931018990992	0.4253	4	34	1.53191725194	0.1073	4	43	1.01817734768	0.2287	2	43	0.778732223215	0.3027	6	43	1.87658412191	0.0877	9	43	3.01323303679	0.0071	1	43	0.211851038099	0.5356	6	43	1.21922211268	0.2336	2	43	-0.212003583924	0.9079	10	43	3.45694143654	0.0029	9
GO:0035327	transcriptionally active chromatin	GeneOntology	cellular_component	B3.galactose-GO_z-score_elite	1	3	-0.271753545953	0.7953	0	3	-1.01189802677	0.5783	0	3	-0.426083008983	1.0	1	3	2.06074978179	0.1652	0	3	-0.290110093144	1.0	1	3	1.82745421194	0.1978	2	3	3.66175478488	0.0172	1	3	4.00252143391	0.0548	1	3	1.50961320184	0.2212	1	3	2.14744275346	0.1524	1	3	1.5318245026	0.2222	0
GO:0004532	exoribonuclease activity	GeneOntology	molecular_function	B6.glutamine-GO_z-score_elite	1	3	-0.271753545953	0.7954	0	3	-1.01189802677	0.5829	1	3	2.06433800074	0.1494	0	4	-0.49269681493	1.0	0	4	-0.335034251377	1.0	0	4	-0.540122321489	1.0	0	4	-0.602483107267	1.0	0	4	-0.277570526661	1.0	1	4	1.15280536653	0.2875	2	4	3.95842767039	0.0153	0	4	-0.61278925322	1.0	1
GO:0016592	mediator complex	GeneOntology	cellular_component	B1.ammonium-GO_z-score_elite|B3.galactose-GO_z-score_elite|B4.glucose-GO_z-score_elite|B5.glutamate-GO_z-score_elite	4	7	0.86637765203	0.4288	2	7	0.190747496414	0.8647	1	7	0.98010924868	0.3203	2	10	1.94766036361	0.1026	2	10	3.35729824426	0.0241	0	10	-0.854681795274	0.6298	3	10	2.48685768177	0.0413	3	10	6.53894149816	0.0004	3	10	2.38489270402	0.0407	2	10	2.05270175396	0.0976	2	10	1.29170573159	0.1989	0
GO:0006366	transcription from RNA polymerase II promoter	GeneOntology	biological_process	B4.glucose-GO_z-score_elite	2	5	-0.0477166696577	0.929	0	5	-1.3067536831	0.3476	0	5	-0.550238785498	1.0	1	6	1.15595098245	0.2936	0	6	-0.410439250383	1.0	0	6	-0.661685782381	1.0	2	6	2.22123068508	0.0836	2	6	5.66264992429	0.0055	0	6	-0.758216319154	0.6847	1	6	1.22694075793	0.283	2	6	2.16718037539	0.0789	0
GO:0006835	dicarboxylic acid transport	GeneOntology	biological_process	A2.SBB_005-GO_z-score_elite	1	5	-0.957385040631	0.3498	4	5	2.80340970001	0.017	1	5	1.37942215316	0.2357	0	6	-0.603586381257	1.0	0	6	-0.410439250383	1.0	0	6	-0.661685782381	1.0	1	6	0.741574395387	0.4015	0	6	-0.340042364094	1.0	0	6	-0.758216319154	0.6659	0	6	-0.584257503776	1.0	0	6	-0.75070760885	0.6772	0
GO:0006362	transcription elongation from RNA polymerase I promoter	GeneOntology	biological_process	B3.galactose-GO_z-score_elite	1	3	-0.271753545953	0.7933	0	3	-1.01189802677	0.58	0	3	-0.426083008983	1.0	1	3	2.06074978179	0.1682	0	3	-0.290110093144	1.0	1	3	1.82745421194	0.1967	2	3	3.66175478488	0.0188	1	3	4.00252143391	0.0541	1	3	1.50961320184	0.2208	1	3	2.14744275346	0.1561	1	3	1.5318245026	0.2223	0
GO:0072665	protein localization to vacuole	GeneOntology	biological_process	B3.galactose-GO_z-score_elite	32	50	3.32397790528	0.001	15	50	0.74688682323	0.5083	4	50	0.705708290944	0.4591	3	57	-0.148770110251	0.9603	2	57	0.364811756834	0.7676	8	57	2.1892731537	0.05	9	57	2.05949524533	0.0416	1	57	-0.0748185199895	0.6439	19	57	6.62738471293	0.0	3	57	-0.0381681524756	0.9575	8	57	1.48288134329	0.1235	2
GO:0000409	regulation of transcription by galactose	GeneOntology	biological_process	B3.galactose-GO_z-score_elite	2	3	0.902264737553	0.3623	0	3	-1.01189802677	0.5758	0	3	-0.426083008983	1.0	0	3	-0.426631958623	1.0	0	3	-0.290110093144	1.0	0	3	-0.467698261751	1.0	3	3	5.7534807766	0.0006	0	3	-0.240351579017	1.0	0	3	-0.535928780611	1.0	0	3	-0.412969760281	1.0	0	3	-0.530621411388	1.0	0
GO:0043038	amino acid activation	GeneOntology	biological_process	A3.quality-GO_z-score_elite	7	12	1.21919620522	0.2431	8	12	3.28529796721	0.0029	7	12	7.87513244551	0.0	1	18	-0.0296196271904	0.6517	3	18	3.63885701652	0.0094	0	18	-1.14788393734	0.3927	6	18	3.85336226414	0.0022	0	18	-0.589901095284	1.0	5	18	2.8683449528	0.014	4	18	3.17582873126	0.0145	6	18	3.75959648595	0.0021	3
GO:0033178	proton-transporting two-sector ATPase complex, catalytic domain	GeneOntology	cellular_component	B7.proline-GO_z-score_elite	1	3	-0.271753545953	0.7885	0	3	-1.01189802677	0.5667	0	3	-0.426083008983	1.0	2	9	2.13491450373	0.0922	2	9	3.59431362013	0.0187	1	9	0.515435761393	0.4853	2	9	1.51290280613	0.1708	2	9	4.48648065961	0.0074	1	9	0.252937578871	0.5328	2	9	2.24299193255	0.0752	4	9	3.84698188351	0.0046	0
GO:0000400	four-way junction DNA binding	GeneOntology	molecular_function	B2.arginine-GO_z-score_elite	1	2	0.257365838585	0.6518	1	2	0.797855676876	0.4428	0	2	-0.347842234603	1.0	0	2	-0.348297830153	1.0	0	2	-0.236842819449	1.0	2	2	5.23939087181	0.0058	0	2	-0.425908089125	1.0	0	2	-0.196220493457	1.0	0	2	-0.437526602568	1.0	0	2	-0.337144155559	1.0	0	2	-0.433193722325	1.0	0
GO:0043649	dicarboxylic acid catabolic process	GeneOntology	biological_process	B7.proline-GO_z-score_elite	2	3	0.902264737553	0.3676	0	3	-1.01189802677	0.5761	0	3	-0.426083008983	1.0	0	4	-0.49269681493	1.0	0	4	-0.335034251377	1.0	0	4	-0.540122321489	1.0	0	4	-0.602483107267	1.0	0	4	-0.277570526661	1.0	1	4	1.15280536653	0.2855	0	4	-0.476918996433	1.0	2	4	2.95994075064	0.0354	0
GO:0046165	alcohol biosynthetic process	GeneOntology	biological_process	B5.glutamate-GO_z-score_elite	13	23	1.51353873966	0.1349	4	23	-0.888747326738	0.4746	2	23	0.620996813478	0.3569	1	31	-0.599849694179	0.557	1	31	0.171003518079	0.5485	4	31	1.35751256447	0.1736	2	31	-0.376998425376	0.7029	1	31	0.549296212423	0.4231	6	31	2.10300262672	0.0344	1	31	-0.532966838806	0.5491	1	31	-1.06804396495	0.2999	1
GO:0015205	nucleobase transmembrane transporter activity	GeneOntology	molecular_function	B0.allantoin-GO_z-score_elite	3	8	-0.204282156149	0.9855	1	8	-0.840970209534	0.3859	0	8	-0.696322224391	1.0	3	10	3.31130872321	0.0175	0	10	-0.530153382026	1.0	0	10	-0.854681795274	0.6456	1	10	0.193378823241	0.5754	0	10	-0.439223610288	1.0	1	10	0.142052432611	0.5801	0	10	-0.754669762486	0.6711	1	10	0.161018414199	0.5784	0
GO:0000408	EKC/KEOPS complex	GeneOntology	cellular_component	B2.arginine-GO_z-score_elite|B7.proline-GO_z-score_elite	0	2	-1.18028762772	0.516	0	2	-0.826085207342	0.6245	0	2	-0.347842234603	1.0	0	3	-0.426631958623	1.0	0	3	-0.290110093144	1.0	2	3	4.12260668563	0.0154	0	3	-0.521697198565	1.0	1	3	4.00252143391	0.0499	1	3	1.50961320184	0.2253	0	3	-0.412969760281	1.0	2	3	3.59427041659	0.0192	1
GO:0004659	prenyltransferase activity	GeneOntology	molecular_function	B5.glutamate-GO_z-score_elite	0	1	-0.834462073987	1.0	1	1	1.71220754474	0.2539	0	1	-0.245924082986	1.0	1	3	2.06074978179	0.1578	1	3	3.25536998749	0.0715	0	3	-0.467698261751	1.0	1	3	1.57002879316	0.2276	0	3	-0.240351579017	1.0	2	3	3.5551551843	0.0192	0	3	-0.412969760281	1.0	1	3	1.5318245026	0.2179	0
GO:0006888	ER to Golgi vesicle-mediated transport	GeneOntology	biological_process	B2.arginine-GO_z-score_elite	16	29	1.55274933131	0.13	5	29	-1.01750029188	0.4046	1	29	-0.525833232974	0.531	1	35	-0.732075567459	0.4101	0	35	-0.995102332804	0.6318	6	35	2.44450463494	0.038	0	35	-1.78946583238	0.1076	0	35	-0.824426390621	0.6584	3	35	-0.0340685350634	0.9518	0	35	-1.41652145701	0.2666	0	35	-1.82007664258	0.0717	0
GO:0071966	fungal-type cell wall polysaccharide metabolic process	GeneOntology	biological_process	B2.arginine-GO_z-score_elite	2	6	-0.384493640835	0.9561	0	6	-1.43169560162	0.2137	0	6	-0.602848462739	1.0	0	8	-0.697144665245	1.0	0	8	-0.474058962722	1.0	3	8	3.45498406275	0.0156	2	8	1.71102581184	0.1377	0	8	-0.39275027974	1.0	1	8	0.37771341695	0.5066	0	8	-0.674819735062	1.0	0	8	-0.867070266859	0.6404	0
GO:0015985	energy coupled proton transport, down electrochemical gradient	GeneOntology	biological_process	B8.ribose-GO_z-score_elite	4	10	-0.0675331488525	0.995	2	10	-0.395168444065	0.6974	2	10	1.95228883885	0.099	1	12	0.390888905738	0.5091	0	12	-0.580906702228	1.0	0	12	-0.936503283728	0.6223	5	12	4.1908733592	0.0019	0	12	-0.481271925528	1.0	3	12	1.99881761649	0.0689	0	12	-0.826916771371	0.6545	3	12	2.03483081266	0.0697	3
GO:0016859	cis-trans isomerase activity	GeneOntology	molecular_function	A1.D-GO_z-score_elite	8	10	2.50736446844	0.0143	4	10	1.05910465143	0.4146	0	10	-0.778750027444	0.6811	2	13	1.50366844756	0.1644	0	13	-0.604706416378	1.0	2	13	1.23313895624	0.2405	0	13	-1.08742732788	0.4113	0	13	-0.500989608612	1.0	1	13	-0.133152993462	0.6675	0	13	-0.860795503892	0.6407	1	13	-0.113959232145	0.6629	0
GO:1902600	hydrogen ion transmembrane transport	GeneOntology	biological_process	A3.quality-GO_z-score_elite	8	15	0.969228183136	0.435	6	15	1.29812612477	0.2203	3	15	2.39288642665	0.0478	3	23	1.51770848046	0.1438	2	23	1.76230695417	0.1127	3	23	1.19487743712	0.226	6	23	3.09627920002	0.0081	2	23	2.40550991773	0.0571	3	23	0.734299080031	0.5786	2	23	0.707823428596	0.3453	7	23	3.75471924058	0.002	3
GO:1990267	response to transition metal nanoparticle	GeneOntology	biological_process	A1.D-GO_z-score_elite	7	8	2.67366065809	0.0087	1	8	-0.840970209534	0.3797	0	8	-0.696322224391	1.0	1	8	0.827059812152	0.3717	0	8	-0.474058962722	1.0	0	8	-0.764249704069	0.6528	1	8	0.429269147686	0.4971	1	8	2.20717474916	0.1335	1	8	0.37771341695	0.4882	0	8	-0.674819735062	1.0	1	8	0.396744307886	0.4902	0
GO:0006475	internal protein amino acid acetylation	GeneOntology	biological_process	A1.D-GO_z-score_elite|B5.glutamate-GO_z-score_elite	10	14	2.31531490662	0.0283	3	14	-0.344872159243	0.7646	1	14	0.232787565014	0.53	0	16	-0.986949515507	0.625	0	16	-0.671126506312	1.0	1	16	-0.0864202575147	0.7003	0	16	-1.20686879395	0.3933	0	16	-0.556017592372	1.0	6	16	4.08377248003	0.0015	3	16	2.37641833381	0.0476	2	16	0.561671948405	0.3755	2
GO:0006900	membrane budding	GeneOntology	biological_process	B6.glutamine-GO_z-score_elite|B7.proline-GO_z-score_elite	2	2	1.69501930489	0.1638	1	2	0.797855676876	0.4424	0	2	-0.347842234603	1.0	1	4	1.66172171182	0.2067	0	4	-0.335034251377	1.0	0	4	-0.540122321489	1.0	1	4	1.20924251419	0.2901	0	4	-0.277570526661	1.0	2	4	2.92452921279	0.0358	2	4	3.95842767039	0.0153	2	4	2.95994075064	0.0355	1
GO:0006260	DNA replication	GeneOntology	biological_process	B0.allantoin-GO_z-score_elite	3	13	-1.31968935524	0.2638	5	13	1.08051282161	0.3188	2	13	1.50806003625	0.1508	4	21	2.63804462997	0.0266	1	21	0.573863538991	0.4079	3	21	1.36828098273	0.1846	2	21	0.201391468293	0.8327	0	21	-0.637417999725	1.0	2	21	0.128654388695	0.8341	3	21	1.81491188367	0.0987	1	21	-0.625841126972	0.557	1
GO:0045053	protein retention in Golgi apparatus	GeneOntology	biological_process	A1.D-GO_z-score_elite|B5.glutamate-GO_z-score_elite|B8.ribose-GO_z-score_elite	4	4	2.39785112257	0.03	2	4	1.12868279725	0.2599	1	4	1.66502372457	0.1976	2	8	2.35126428955	0.0735	1	8	1.69852135562	0.1854	0	8	-0.764249704069	0.6546	2	8	1.71102581184	0.1421	0	8	-0.39275027974	1.0	4	8	4.13808223896	0.0021	1	8	0.894136148958	0.3513	2	8	1.66055888263	0.132	2
GO:0016675	oxidoreductase activity, acting on a heme group of donors	GeneOntology	molecular_function	B3.galactose-GO_z-score_elite|B5.glutamate-GO_z-score_elite|B7.proline-GO_z-score_elite|B8.ribose-GO_z-score_elite	0	8	-2.36273926683	0.0248	2	8	-0.0282554093389	0.9024	0	8	-0.696322224391	1.0	1	9	0.697691869069	0.4028	1	9	1.54571603664	0.2035	1	9	0.515435761393	0.4861	3	9	2.72151340737	0.0309	0	9	-0.416629330386	1.0	3	9	2.61678804024	0.032	1	9	0.763571721719	0.3954	5	9	5.03867429734	0.0005	4
GO:0009132	nucleoside diphosphate metabolic process	GeneOntology	biological_process	B8.ribose-GO_z-score_elite	0	2	-1.18028762772	0.5206	1	2	0.797855676876	0.442	0	2	-0.347842234603	1.0	0	4	-0.49269681493	1.0	0	4	-0.335034251377	1.0	0	4	-0.540122321489	1.0	0	4	-0.602483107267	1.0	0	4	-0.277570526661	1.0	1	4	1.15280536653	0.2801	0	4	-0.476918996433	1.0	0	4	-0.61278925322	1.0	2
GO:0070646	protein modification by small protein removal	GeneOntology	biological_process	B6.glutamine-GO_z-score_elite	7	14	0.682176176057	0.5796	3	14	-0.344872159243	0.7594	1	14	0.232787565014	0.539	3	18	2.00532881384	0.0838	2	18	2.18856310997	0.0744	1	18	-0.209041926814	0.7323	0	18	-1.28041492425	0.3993	2	18	2.88122988669	0.0363	1	18	-0.478606100686	0.5247	4	18	3.17582873126	0.0135	3	18	1.22863931771	0.1837	0
GO:0032296	double-stranded RNA-specific ribonuclease activity	GeneOntology	molecular_function	B5.glutamate-GO_z-score_elite	0	1	-0.834462073987	1.0	1	1	1.71220754474	0.2545	0	1	-0.245924082986	1.0	1	2	2.69771048721	0.1131	0	2	-0.236842819449	1.0	1	2	2.42878347251	0.1353	1	2	2.13558645951	0.1534	0	2	-0.196220493457	1.0	2	2	4.57235008089	0.0051	0	2	-0.337144155559	1.0	1	2	2.09244490646	0.1622	1
GO:0005819	spindle	GeneOntology	cellular_component	A2.SBB_005-GO_z-score_elite	5	8	1.23468925097	0.2718	5	8	2.40988899125	0.027	2	8	2.35613843574	0.0611	1	10	0.584012003997	0.4379	0	10	-0.530153382026	1.0	0	10	-0.854681795274	0.6337	0	10	-0.953360606023	0.6193	0	10	-0.439223610288	1.0	1	10	0.142052432611	0.573	1	10	0.649015995738	0.4262	0	10	-0.96966890319	0.6123	0
GO:0016568	chromatin modification	GeneOntology	biological_process	A1.D-GO_z-score_elite	31	51	2.88713828661	0.0038	10	51	-0.962869525801	0.4097	6	51	1.88114175821	0.0499	4	63	0.217813410288	0.9759	0	63	-1.34004486792	0.2696	6	63	0.868664315895	0.4453	2	63	-1.4895884238	0.1693	1	63	-0.176957401509	0.672	13	63	3.37359507522	0.0011	6	63	1.47153458198	0.1231	5	63	-0.182744445449	0.9954	2
GO:0006534	cysteine metabolic process	GeneOntology	biological_process	A3.quality-GO_z-score_elite|B4.glucose-GO_z-score_elite|B6.glutamine-GO_z-score_elite	1	6	-1.21503029979	0.3697	3	6	1.38277075192	0.1715	3	6	4.68255289908	0.0024	1	7	0.977195603666	0.3346	1	7	1.87889761894	0.1619	0	7	-0.71479621527	1.0	1	7	0.572751200258	0.4492	2	7	5.19080723186	0.0065	2	7	1.8605753365	0.1095	2	7	2.72297493108	0.0491	2	7	1.89083080486	0.1063	0
GO:0000221	vacuolar proton-transporting V-type ATPase, V1 domain	GeneOntology	cellular_component	B1.ammonium-GO_z-score_elite|B4.glucose-GO_z-score_elite	0	1	-0.834462073987	1.0	0	1	-0.584041346549	1.0	0	1	-0.245924082986	1.0	1	6	1.15595098245	0.2994	2	6	4.60560197305	0.0089	1	6	0.961871417245	0.3576	1	6	0.741574395387	0.4074	2	6	5.66264992429	0.0031	0	6	-0.758216319154	0.6738	2	6	3.03813901964	0.0357	3	6	3.62612436752	0.0107	0
GO:0097472	cyclin-dependent protein kinase activity	GeneOntology	molecular_function	B3.galactose-GO_z-score_elite	0	2	-1.18028762772	0.5193	0	2	-0.826085207342	0.62	0	2	-0.347842234603	1.0	1	3	2.06074978179	0.163	0	3	-0.290110093144	1.0	0	3	-0.467698261751	1.0	2	3	3.66175478488	0.0191	0	3	-0.240351579017	1.0	1	3	1.50961320184	0.2259	1	3	2.14744275346	0.1529	1	3	1.5318245026	0.2208	0
GO:0000045	autophagic vacuole assembly	GeneOntology	biological_process	B2.arginine-GO_z-score_elite	3	9	-0.471122577383	0.7345	2	9	-0.221561972995	0.9288	0	9	-0.738674171359	0.693	0	9	-0.739530765593	0.6799	0	9	-0.502881546852	1.0	3	9	3.16773880888	0.0213	0	9	-0.90431839637	0.6247	0	9	-0.416629330386	1.0	1	9	0.252937578871	0.5345	0	9	-0.715848489112	1.0	0	9	-0.919787771807	0.6296	0
GO:0036267	invasive filamentous growth	GeneOntology	biological_process	A1.D-GO_z-score_elite|B5.glutamate-GO_z-score_elite	13	19	2.4320987762	0.0192	2	19	-1.49629982033	0.1793	1	19	-0.0828951059636	0.6469	2	21	0.753303356955	0.3407	0	21	-0.769378741042	0.6795	1	21	-0.37080414632	0.7957	4	21	1.78633608873	0.086	0	21	-0.637417999725	1.0	5	21	2.45357943179	0.0228	1	21	-0.125166336805	0.6878	2	21	0.155538118982	0.8309	1
GO:0070461	SAGA-type complex	GeneOntology	cellular_component	B6.glutamine-GO_z-score_elite	2	2	1.69501930489	0.1705	0	2	-0.826085207342	0.6124	0	2	-0.347842234603	1.0	0	5	-0.550924108721	1.0	0	5	-0.374628860463	1.0	0	5	-0.603954398627	1.0	0	5	-0.673685030697	1.0	0	5	-0.310374027949	1.0	2	5	2.47770933489	0.0569	2	5	3.43433386032	0.0241	0	5	-0.685209165015	1.0	0
GO:0072330	monocarboxylic acid biosynthetic process	GeneOntology	biological_process	B4.glucose-GO_z-score_elite	13	24	1.31096418677	0.2054	2	24	-1.93055164552	0.0588	1	24	-0.325693515765	0.7396	2	28	0.326062944917	0.7997	2	28	1.43949108733	0.1598	2	28	0.0739311559774	0.8769	3	28	0.461740268862	0.6287	3	28	3.44344838193	0.013	3	28	0.372617391617	0.6277	4	28	2.09761671489	0.0648	3	28	0.40553919259	0.6429	3
GO:1901069	guanosine-containing compound catabolic process	GeneOntology	biological_process	B1.ammonium-GO_z-score_elite	7	15	0.443226989408	0.7932	3	15	-0.484351079217	0.76	0	15	-0.9545003451	0.6217	3	18	2.00532881384	0.0746	3	18	3.63885701652	0.0085	3	18	1.66864209425	0.1318	4	18	2.14210320134	0.0608	0	18	-0.589901095284	1.0	3	18	1.19486942606	0.1752	2	18	1.08113318511	0.251	4	18	2.07229170712	0.0551	3
GO:0019005	SCF ubiquitin ligase complex	GeneOntology	cellular_component	B9.urea-GO_z-score_elite	4	10	-0.0675331488525	0.9951	1	10	-1.12230499181	0.2682	0	10	-0.778750027444	0.6696	1	10	0.584012003997	0.4512	0	10	-0.530153382026	1.0	2	10	1.6618446027	0.1574	1	10	0.193378823241	0.5779	1	10	1.88683142586	0.1619	2	10	1.26347256832	0.196	0	10	-0.754669762486	0.6634	1	10	0.161018414199	0.5734	0
GO:0070585	protein localization to mitochondrion	GeneOntology	biological_process	B0.allantoin-GO_z-score_elite|B8.ribose-GO_z-score_elite	4	11	-0.316384614336	0.7778	3	11	0.140203281797	0.9597	1	11	0.485286006229	0.4402	3	13	2.70013918849	0.0322	0	13	-0.604706416378	1.0	0	13	-0.974871769352	0.6164	2	13	0.924880559142	0.2907	1	13	1.53990075211	0.2036	2	13	0.8507856966	0.2895	1	13	0.370804217061	0.507	3	13	1.87018027547	0.08	3
GO:0015718	monocarboxylic acid transport	GeneOntology	biological_process	A2.SBB_005-GO_z-score_elite	3	13	-1.31968935524	0.2632	7	13	2.35658036783	0.0272	1	13	0.309870344254	0.5134	1	15	0.158662930591	0.5827	0	15	-0.649729892848	1.0	1	15	-0.0194123109322	0.6762	0	15	-1.1683918379	0.3896	0	15	-0.538290839827	1.0	0	15	-1.2002648561	0.3932	1	15	0.221972668532	0.5609	1	15	-0.264568665613	0.7164	0
GO:0043044	ATP-dependent chromatin remodeling	GeneOntology	biological_process	B5.glutamate-GO_z-score_elite	2	8	-0.923767859708	0.4623	0	8	-1.65368500973	0.1212	0	8	-0.696322224391	1.0	1	8	0.827059812152	0.3708	0	8	-0.474058962722	1.0	1	8	0.642161551537	0.448	1	8	0.429269147686	0.4905	1	8	2.20717474916	0.1266	3	8	2.88462596495	0.0195	0	8	-0.674819735062	1.0	0	8	-0.867070266859	0.6459	0
GO:0051247	positive regulation of protein metabolic process	GeneOntology	biological_process	B0.allantoin-GO_z-score_elite|B3.galactose-GO_z-score_elite	6	23	-1.46360194861	0.2081	4	23	-0.888747326738	0.4807	3	23	1.52318934843	0.1212	5	32	2.42387824933	0.0319	1	32	0.138610066037	0.5598	2	32	-0.122475018522	0.9116	11	32	5.3616225587	0.0	2	32	1.82017391442	0.1113	3	32	0.129106510004	0.9353	3	32	1.00697512233	0.2445	8	32	3.33164153423	0.0032	3
GO:1901981	phosphatidylinositol phosphate binding	GeneOntology	molecular_function	B2.arginine-GO_z-score_elite	10	20	0.816106695376	0.4926	5	20	-0.0447578997816	0.9965	0	20	-1.10300721399	0.419	0	23	-1.18440316281	0.3977	1	23	0.478455900245	0.4465	5	23	2.85706921666	0.0199	0	23	-1.44832050089	0.2508	0	23	-0.667257022406	1.0	4	23	1.47500870759	0.1173	0	23	-1.14647456744	0.4055	3	23	0.767396451988	0.287	0
GO:0070129	regulation of mitochondrial translation	GeneOntology	biological_process	B0.allantoin-GO_z-score_elite|B8.ribose-GO_z-score_elite	0	7	-2.20980244651	0.0429	5	7	2.79683516618	0.0135	4	7	5.87418776607	0.0002	3	10	3.31130872321	0.0165	1	10	1.41357243111	0.2268	0	10	-0.854681795274	0.6308	5	10	4.7803365403	0.0008	0	10	-0.439223610288	1.0	2	10	1.26347256832	0.1976	1	10	0.649015995738	0.4209	6	10	5.81445500114	0.0	3
GO:0036452	ESCRT complex	GeneOntology	cellular_component	A1.D-GO_z-score_elite|B8.ribose-GO_z-score_elite	5	5	2.68128844326	0.0106	1	5	-0.279212837325	0.7736	0	5	-0.550238785498	1.0	1	7	0.977195603666	0.3425	1	7	1.87889761894	0.1604	0	7	-0.71479621527	1.0	1	7	0.572751200258	0.4517	0	7	-0.36733597934	1.0	3	7	3.20040040884	0.0139	2	7	2.72297493108	0.0523	3	7	3.24172791165	0.0154	2
GO:0004812	aminoacyl-tRNA ligase activity	GeneOntology	molecular_function	A3.quality-GO_z-score_elite|B3.galactose-GO_z-score_elite	6	10	1.21991565979	0.3267	8	10	3.96765084243	0.0007	7	10	8.7798860046	0.0	1	16	0.0919606056594	0.6094	2	16	2.40460110014	0.0587	0	16	-1.08195029348	0.4014	6	16	4.23688993397	0.001	0	16	-0.556017592372	1.0	5	16	3.19651182668	0.0084	4	16	3.48700579634	0.0113	6	16	4.14004310842	0.0013	3
GO:0032137	guanine/thymine mispair binding	GeneOntology	molecular_function	B2.arginine-GO_z-score_elite	1	3	-0.271753545953	0.7945	2	3	1.64039104579	0.1597	1	3	2.06433800074	0.1587	0	3	-0.426631958623	1.0	0	3	-0.290110093144	1.0	2	3	4.12260668563	0.018	1	3	1.57002879316	0.2342	0	3	-0.240351579017	1.0	0	3	-0.535928780611	1.0	0	3	-0.412969760281	1.0	1	3	1.5318245026	0.2279	1
GO:0031957	very long-chain fatty acid-CoA ligase activity	GeneOntology	molecular_function	A2.SBB_005-GO_z-score_elite	1	3	-0.271753545953	0.7872	3	3	2.96653558207	0.014	0	3	-0.426083008983	1.0	0	3	-0.426631958623	1.0	0	3	-0.290110093144	1.0	1	3	1.82745421194	0.2008	0	3	-0.521697198565	1.0	0	3	-0.240351579017	1.0	0	3	-0.535928780611	1.0	0	3	-0.412969760281	1.0	0	3	-0.530621411388	1.0	0
GO:0048278	vesicle docking	GeneOntology	biological_process	B5.glutamate-GO_z-score_elite	3	5	0.861951701316	0.579	1	5	-0.279212837325	0.7797	1	5	1.37942215316	0.2409	0	8	-0.697144665245	1.0	0	8	-0.474058962722	1.0	0	8	-0.764249704069	0.6614	3	8	2.99278247599	0.0227	1	8	2.20717474916	0.131	3	8	2.88462596495	0.024	1	8	0.894136148958	0.3636	2	8	1.66055888263	0.1338	0
GO:0030286	dynein complex	GeneOntology	cellular_component	A1.D-GO_z-score_elite	5	5	2.68128844326	0.0113	3	5	1.77586885423	0.1033	1	5	1.37942215316	0.2473	2	5	3.30352291248	0.0279	0	5	-0.374628860463	1.0	0	5	-0.603954398627	1.0	0	5	-0.673685030697	1.0	0	5	-0.310374027949	1.0	0	5	-0.692062748297	1.0	0	5	-0.53328165533	1.0	0	5	-0.685209165015	1.0	0
GO:0060628	regulation of ER to Golgi vesicle-mediated transport	GeneOntology	biological_process	B4.glucose-GO_z-score_elite|B6.glutamine-GO_z-score_elite	0	1	-0.834462073987	1.0	1	1	1.71220754474	0.25	0	1	-0.245924082986	1.0	2	2	5.74371880458	0.0049	1	2	4.10489598131	0.0512	1	2	2.42878347251	0.135	0	2	-0.425908089125	1.0	2	2	10.1952898059	0.0003	0	2	-0.437526602568	1.0	2	2	5.93373713783	0.0024	1	2	2.09244490646	0.16	0
GO:0010821	regulation of mitochondrion organization	GeneOntology	biological_process	A2.SBB_005-GO_z-score_elite|A3.quality-GO_z-score_elite|B3.galactose-GO_z-score_elite|B7.proline-GO_z-score_elite	1	9	-1.82800525743	0.0816	6	9	2.84384608376	0.0114	5	9	6.45714462807	0.0	3	12	2.88121371372	0.0257	1	12	1.19393084232	0.2634	0	12	-0.936503283728	0.6171	6	12	5.2379738191	0.0002	0	12	-0.481271925528	1.0	2	12	0.974836483659	0.2599	1	12	0.454804224254	0.4836	7	12	6.1646032085	0.0	3
GO:0046527	glucosyltransferase activity	GeneOntology	molecular_function	A2.SBB_005-GO_z-score_elite	6	11	0.911337457153	0.5385	6	11	2.22041396512	0.0417	1	11	0.485286006229	0.4503	1	13	0.307197706627	0.5352	1	13	1.10072669431	0.2852	0	13	-0.974871769352	0.6113	1	13	-0.0812733843697	0.6739	1	13	1.53990075211	0.203	2	13	0.8507856966	0.2881	0	13	-0.860795503892	0.6491	0	13	-1.10602898595	0.411	0
GO:0034976	response to endoplasmic reticulum stress	GeneOntology	biological_process	B5.glutamate-GO_z-score_elite	4	8	0.51520354741	0.7155	4	8	1.59717419105	0.118	0	8	-0.696322224391	1.0	0	9	-0.739530765593	0.6852	1	9	1.54571603664	0.2045	2	9	1.84158728514	0.1315	0	9	-0.90431839637	0.631	0	9	-0.416629330386	1.0	4	9	3.79871327092	0.0034	0	9	-0.715848489112	1.0	1	9	0.271904642022	0.5309	0
GO:1902532	negative regulation of intracellular signal transduction	GeneOntology	biological_process	B0.allantoin-GO_z-score_elite	2	6	-0.384493640835	0.9569	1	6	-0.493540150438	0.5295	0	6	-0.602848462739	1.0	2	6	2.91548834616	0.0378	0	6	-0.410439250383	1.0	0	6	-0.661685782381	1.0	0	6	-0.738081894309	1.0	0	6	-0.340042364094	1.0	0	6	-0.758216319154	0.6802	0	6	-0.584257503776	1.0	0	6	-0.75070760885	0.6805	0
GO:0008272	sulfate transport	GeneOntology	biological_process	A2.SBB_005-GO_z-score_elite	1	4	-0.652803493664	0.5302	4	4	3.42598316485	0.0044	1	4	1.66502372457	0.1944	0	4	-0.49269681493	1.0	0	4	-0.335034251377	1.0	0	4	-0.540122321489	1.0	0	4	-0.602483107267	1.0	0	4	-0.277570526661	1.0	0	4	-0.618918479733	1.0	1	4	1.74075433698	0.1977	0	4	-0.61278925322	1.0	0
GO:0051083	'de novo' cotranslational protein folding	GeneOntology	biological_process	B7.proline-GO_z-score_elite	1	3	-0.271753545953	0.7837	0	3	-1.01189802677	0.577	0	3	-0.426083008983	1.0	0	3	-0.426631958623	1.0	0	3	-0.290110093144	1.0	0	3	-0.467698261751	1.0	0	3	-0.521697198565	1.0	0	3	-0.240351579017	1.0	0	3	-0.535928780611	1.0	0	3	-0.412969760281	1.0	2	3	3.59427041659	0.0189	0
GO:0003724	RNA helicase activity	GeneOntology	molecular_function	B3.galactose-GO_z-score_elite|B8.ribose-GO_z-score_elite	2	6	-0.384493640835	0.9565	3	6	1.38277075192	0.1754	1	6	1.1589519912	0.2758	1	7	0.977195603666	0.3289	1	7	1.87889761894	0.1679	1	7	0.788523127711	0.412	3	7	3.31290217464	0.0133	0	7	-0.36733597934	1.0	2	7	1.8605753365	0.0994	1	7	1.04591090068	0.3156	2	7	1.89083080486	0.1061	2
GO:0000767	cell morphogenesis involved in conjugation	GeneOntology	biological_process	B5.glutamate-GO_z-score_elite	1	4	-0.652803493664	0.532	1	4	-0.0199673865436	0.6953	0	4	-0.492073388375	1.0	1	7	0.977195603666	0.3377	1	7	1.87889761894	0.178	2	7	2.29184247069	0.0837	1	7	0.572751200258	0.4526	0	7	-0.36733597934	1.0	3	7	3.20040040884	0.0155	2	7	2.72297493108	0.0523	1	7	0.539933698072	0.4573	1
GO:0015988	energy coupled proton transmembrane transport, against electrochemical gradient	GeneOntology	biological_process	A2.SBB_005-GO_z-score_elite|B0.allantoin-GO_z-score_elite	4	6	1.27657967708	0.189	4	6	2.3209262031	0.0385	1	6	1.1589519912	0.2881	3	13	2.70013918849	0.0362	2	13	2.806159805	0.0386	3	13	2.33714431904	0.0585	2	13	0.924880559142	0.2962	2	13	3.58079111284	0.019	1	13	-0.133152993462	0.6698	2	13	1.60240393802	0.1496	5	13	3.85431978308	0.0026	0
GO:0043495	protein anchor	GeneOntology	molecular_function	A1.D-GO_z-score_elite|B5.glutamate-GO_z-score_elite	4	4	2.39785112257	0.0258	2	4	1.12868279725	0.2608	0	4	-0.492073388375	1.0	0	5	-0.550924108721	1.0	0	5	-0.374628860463	1.0	1	5	1.17432986544	0.3078	1	5	0.946984383844	0.3528	0	5	-0.310374027949	1.0	3	5	4.06259537649	0.0045	0	5	-0.53328165533	1.0	1	5	0.912774043671	0.3476	0
GO:0061025	membrane fusion	GeneOntology	biological_process	B7.proline-GO_z-score_elite	9	17	0.999188892694	0.3256	7	17	1.49404164661	0.1489	1	17	0.0319740382147	0.6021	3	25	1.3573069579	0.1745	3	25	2.85535101081	0.0251	4	25	1.83543479728	0.0925	5	25	2.12310417442	0.0482	2	25	2.25222530892	0.0696	6	25	2.71232824851	0.0139	2	25	0.583451758665	0.3953	7	25	3.4794536922	0.0039	3
GO:0000315	organellar large ribosomal subunit	GeneOntology	cellular_component	A1.D-GO_z-score_elite	17	26	2.53216859962	0.0146	20	26	6.05171210161	0.0	8	26	5.5327334183	0.0	8	34	4.49295838614	0.0004	8	34	7.47914916112	0.0001	4	34	1.15725815244	0.2281	21	34	11.3379646219	0.0	1	34	0.453023875016	0.4457	9	34	3.67934249729	0.0013	4	34	1.65872187727	0.1037	23	34	12.3546943863	0.0	16
GO:0006399	tRNA metabolic process	GeneOntology	biological_process	B1.ammonium-GO_z-score_elite	21	41	1.3319854502	0.201	14	41	1.28879170063	0.2046	9	41	4.51404356382	0.0003	4	51	0.658225556649	0.4874	6	51	3.98848072947	0.0011	5	51	0.860348560904	0.3967	9	51	2.43020689441	0.0203	0	51	-0.99729704573	0.625	7	51	1.27115933538	0.1777	7	51	2.66103636786	0.0188	11	51	3.3356531591	0.0016	5
GO:0031160	spore wall	GeneOntology	cellular_component	A2.SBB_005-GO_z-score_elite	0	3	-1.44577182946	0.2707	3	3	2.96653558207	0.0177	0	3	-0.426083008983	1.0	0	3	-0.426631958623	1.0	0	3	-0.290110093144	1.0	1	3	1.82745421194	0.2029	0	3	-0.521697198565	1.0	0	3	-0.240351579017	1.0	0	3	-0.535928780611	1.0	0	3	-0.412969760281	1.0	0	3	-0.530621411388	1.0	0
GO:0030061	mitochondrial crista	GeneOntology	cellular_component	B2.arginine-GO_z-score_elite|B6.glutamine-GO_z-score_elite	0	2	-1.18028762772	0.5186	1	2	0.797855676876	0.4401	0	2	-0.347842234603	1.0	2	3	4.5481315222	0.0091	1	3	3.25536998749	0.0741	2	3	4.12260668563	0.0143	2	3	3.66175478488	0.0193	0	3	-0.240351579017	1.0	3	3	5.60069716675	0.0002	2	3	4.7078552672	0.0082	2	3	3.59427041659	0.0175	2
GO:0031401	positive regulation of protein modification process	GeneOntology	biological_process	B4.glucose-GO_z-score_elite	3	8	-0.204282156149	0.985	0	8	-1.65368500973	0.1287	0	8	-0.696322224391	1.0	1	12	0.390888905738	0.5007	0	12	-0.580906702228	1.0	1	12	0.212430764166	0.5937	4	12	3.14377289929	0.0124	2	12	3.76662125049	0.021	1	12	-0.0491446491762	0.6408	1	12	0.454804224254	0.4805	1	12	-0.0300553852569	0.6404	1
GO:0000376	RNA splicing, via transesterification reactions with guanosine as nucleophile	GeneOntology	biological_process	B8.ribose-GO_z-score_elite	1	3	-0.271753545953	0.7902	2	3	1.64039104579	0.1566	2	3	4.55475901047	0.009	0	4	-0.49269681493	1.0	1	4	2.73584459598	0.0943	1	4	1.44779892546	0.256	4	4	6.64441937857	0.0001	0	4	-0.277570526661	1.0	2	4	2.92452921279	0.0364	1	4	1.74075433698	0.1965	4	4	6.53267075451	0.0001	2
GO:0000407	pre-autophagosomal structure	GeneOntology	cellular_component	B2.arginine-GO_z-score_elite	5	16	-0.798629031185	0.4561	4	16	-0.0400081377046	0.9922	0	16	-0.98595476378	0.6297	0	17	-1.01745826558	0.6209	0	17	-0.691872482199	1.0	4	17	2.74833708966	0.029	0	17	-1.2441757259	0.3879	0	17	-0.573205302074	1.0	1	17	-0.417233442914	0.7685	0	17	-0.984875810498	0.6212	1	17	-0.39746194648	0.7624	1
GO:0032042	mitochondrial DNA metabolic process	GeneOntology	biological_process	B1.ammonium-GO_z-score_elite|B3.galactose-GO_z-score_elite|B7.proline-GO_z-score_elite|B8.ribose-GO_z-score_elite	0	3	-1.44577182946	0.2812	2	3	1.64039104579	0.1571	1	3	2.06433800074	0.1583	1	3	2.06074978179	0.1598	2	3	6.80085006812	0.0017	1	3	1.82745421194	0.2008	3	3	5.7534807766	0.0004	0	3	-0.240351579017	1.0	1	3	1.50961320184	0.2267	1	3	2.14744275346	0.1587	3	3	5.65671633057	0.0005	2
GO:0015891	siderophore transport	GeneOntology	biological_process	B3.galactose-GO_z-score_elite	2	7	-0.671712397242	0.6753	2	7	0.190747496414	0.8791	1	7	0.98010924868	0.3303	0	7	-0.652033446084	1.0	0	7	-0.443383295491	1.0	0	7	-0.71479621527	1.0	3	7	3.31290217464	0.0125	0	7	-0.36733597934	1.0	0	7	-0.819074808191	0.6563	1	7	1.04591090068	0.3198	0	7	-0.810963408718	0.6637	0
GO:0006730	one-carbon metabolic process	GeneOntology	biological_process	B0.allantoin-GO_z-score_elite	2	5	-0.0477166696577	0.9265	1	5	-0.279212837325	0.7685	0	5	-0.550238785498	1.0	2	5	3.30352291248	0.0276	0	5	-0.374628860463	1.0	0	5	-0.603954398627	1.0	1	5	0.946984383844	0.3584	1	5	2.97700421808	0.0829	0	5	-0.692062748297	1.0	0	5	-0.53328165533	1.0	0	5	-0.685209165015	1.0	1
GO:0032259	methylation	GeneOntology	biological_process	B1.ammonium-GO_z-score_elite|B2.arginine-GO_z-score_elite|B3.galactose-GO_z-score_elite|B5.glutamate-GO_z-score_elite	17	31	1.5679500879	0.1415	9	31	0.462081009878	0.6799	3	31	0.958641965263	0.2296	5	36	2.12153757913	0.0505	6	36	5.15836877029	0.0004	6	36	2.36543266985	0.0419	8	36	3.0366013851	0.0086	0	36	-0.836231644625	0.6542	8	36	2.8799645141	0.0084	4	36	1.53259213904	0.1283	4	36	0.545749541371	0.7227	3
GO:0071310	cellular response to organic substance	GeneOntology	biological_process	B9.urea-GO_z-score_elite	5	9	0.885760102668	0.4898	1	9	-0.987913987185	0.3843	0	9	-0.738674171359	0.6916	1	9	0.697691869069	0.4033	0	9	-0.502881546852	1.0	0	9	-0.810715762353	0.6413	1	9	0.304292204877	0.543	1	9	2.03492566461	0.1446	1	9	0.252937578871	0.5303	0	9	-0.715848489112	1.0	2	9	1.46359705585	0.1599	0
GO:0044432	endoplasmic reticulum part	GeneOntology	cellular_component	A1.D-GO_z-score_elite	76	143	3.00671408842	0.0022	28	143	-1.64349474815	0.1187	1	143	-2.63798859404	0.0081	12	170	0.770662517057	0.493	1	170	-1.75170039907	0.0856	16	170	1.38835438132	0.227	12	170	-0.606193429347	0.582	3	170	-0.121086245537	0.9529	17	170	0.598420845037	0.5788	6	170	-1.09214150708	0.3057	9	170	-1.56319649302	0.1396	5
GO:0033108	mitochondrial respiratory chain complex assembly	GeneOntology	biological_process	A2.SBB_005-GO_z-score_elite|A3.quality-GO_z-score_elite|B0.allantoin-GO_z-score_elite|B1.ammonium-GO_z-score_elite|B5.glutamate-GO_z-score_elite|B6.glutamine-GO_z-score_elite|B7.proline-GO_z-score_elite|B8.ribose-GO_z-score_elite	4	14	-0.950962554503	0.4278	10	14	3.95955996208	0.0004	6	14	6.00669396199	0.0	7	20	5.65458197161	0.0	4	20	4.75419140469	0.0011	3	20	1.4624006943	0.1702	11	20	7.58125802613	0.0	1	20	1.02496175994	0.2937	7	20	4.17119908951	0.0003	6	20	4.894509396	0.0004	14	20	9.83485335912	0.0	12
GO:0000902	cell morphogenesis	GeneOntology	biological_process	B1.ammonium-GO_z-score_elite|B2.arginine-GO_z-score_elite|B9.urea-GO_z-score_elite	3	9	-0.471122577383	0.7289	3	9	0.544790041194	0.6304	1	9	0.700489588526	0.3892	1	12	0.390888905738	0.5056	2	12	2.96876838687	0.0373	3	12	2.51029885995	0.0437	3	12	2.09667243939	0.0711	0	12	-0.481271925528	1.0	4	12	3.02279874933	0.013	2	12	1.73652521988	0.1323	1	12	-0.0300553852569	0.6456	1
GO:0035091	phosphatidylinositol binding	GeneOntology	molecular_function	B9.urea-GO_z-score_elite	17	31	1.5679500879	0.1423	5	31	-1.19519394926	0.3006	0	31	-1.37555630511	0.2661	2	36	-0.0419881735372	0.8761	1	36	0.0186018315642	0.6045	6	36	2.36543266985	0.039	4	36	0.610755778274	0.4903	0	36	-0.836231644625	0.6516	7	36	2.28689340305	0.0267	0	36	-1.43680513035	0.2623	6	36	1.74169379496	0.0667	1
GO:0045333	cellular respiration	GeneOntology	biological_process	A2.SBB_005-GO_z-score_elite|B1.ammonium-GO_z-score_elite|B3.galactose-GO_z-score_elite|B5.glutamate-GO_z-score_elite|B6.glutamine-GO_z-score_elite|B7.proline-GO_z-score_elite|B8.ribose-GO_z-score_elite|B9.urea-GO_z-score_elite	5	29	-2.61747521307	0.0117	15	29	3.26485557652	0.0012	3	29	1.08256897871	0.1979	8	35	4.38708318838	0.0004	6	35	5.25927985672	0.0001	5	35	1.76971304926	0.11	16	35	8.05025760176	0.0	1	35	0.423009255188	0.4593	8	35	2.97295285838	0.0056	6	35	3.10015838877	0.0086	18	35	9.09465820118	0.0	14
GO:0006814	sodium ion transport	GeneOntology	biological_process	B6.glutamine-GO_z-score_elite	3	5	0.861951701316	0.5772	1	5	-0.279212837325	0.7681	0	5	-0.550238785498	1.0	0	6	-0.603586381257	1.0	1	6	2.09758136133	0.1437	0	6	-0.661685782381	1.0	0	6	-0.738081894309	1.0	0	6	-0.340042364094	1.0	1	6	0.688770079712	0.4024	2	6	3.03813901964	0.0382	1	6	0.708236383273	0.3992	0
GO:0035267	NuA4 histone acetyltransferase complex	GeneOntology	cellular_component	B5.glutamate-GO_z-score_elite	4	5	1.77162007229	0.0921	2	5	0.748328008453	0.3718	1	5	1.37942215316	0.2317	1	6	1.15595098245	0.2951	0	6	-0.410439250383	1.0	1	6	0.961871417245	0.359	0	6	-0.738081894309	1.0	1	6	2.6613037801	0.1004	4	6	5.02972927631	0.0006	1	6	1.22694075793	0.2854	1	6	0.708236383273	0.401	1
GO:0005758	mitochondrial intermembrane space	GeneOntology	cellular_component	B6.glutamine-GO_z-score_elite	9	26	-0.669443522866	0.5547	10	26	1.53112617552	0.1684	5	26	2.98591551302	0.0111	4	30	1.80359000775	0.086	5	30	4.70518913224	0.001	4	30	1.42924525172	0.1651	9	30	4.31873495251	0.0005	1	30	0.583727829816	0.4131	6	30	2.19417588	0.0304	5	30	2.7522118696	0.0207	9	30	4.20678417025	0.0003	5
GO:0009144	purine nucleoside triphosphate metabolic process	GeneOntology	biological_process	B0.allantoin-GO_z-score_elite|B3.galactose-GO_z-score_elite|B7.proline-GO_z-score_elite|B8.ribose-GO_z-score_elite	17	50	-1.02092092727	0.3137	16	50	1.07408012896	0.3339	3	50	0.0912586133005	0.9387	8	60	2.56083564847	0.0184	4	60	1.88793759739	0.0655	6	60	0.995131909167	0.4316	14	60	4.24692536674	0.0002	1	60	-0.127104051937	0.6568	8	60	1.27198104426	0.2264	5	60	1.02345592498	0.3399	12	60	3.18502680978	0.0023	9
GO:1901661	quinone metabolic process	GeneOntology	biological_process	A3.quality-GO_z-score_elite|B0.allantoin-GO_z-score_elite|B1.ammonium-GO_z-score_elite|B3.galactose-GO_z-score_elite|B5.glutamate-GO_z-score_elite|B7.proline-GO_z-score_elite|B8.ribose-GO_z-score_elite|B9.urea-GO_z-score_elite	1	10	-1.99870636182	0.054	8	10	3.96765084243	0.0003	3	10	3.317808272	0.0146	6	10	7.40225380204	0.0001	6	10	11.1322014968	0.0	1	10	0.403581403714	0.5291	9	10	9.36729425735	0.0	0	10	-0.439223610288	1.0	6	10	5.74915311113	0.0	2	10	2.05270175396	0.0931	9	10	9.20651695331	0.0	5
GO:0072507	divalent inorganic cation homeostasis	GeneOntology	biological_process	B9.urea-GO_z-score_elite	4	6	1.27657967708	0.1899	0	6	-1.43169560162	0.2126	0	6	-0.602848462739	1.0	0	9	-0.739530765593	0.682	1	9	1.54571603664	0.2084	3	9	3.16773880888	0.0231	1	9	0.304292204877	0.5454	1	9	2.03492566461	0.1466	1	9	0.252937578871	0.5338	1	9	0.763571721719	0.3856	1	9	0.271904642022	0.5376	0
GO:0051020	GTPase binding	GeneOntology	molecular_function	B1.ammonium-GO_z-score_elite	1	7	-1.44075742188	0.2235	2	7	0.190747496414	0.8801	0	7	-0.651250257118	1.0	1	9	0.697691869069	0.4138	2	9	3.59431362013	0.0199	2	9	1.84158728514	0.1333	1	9	0.304292204877	0.5414	0	9	-0.416629330386	1.0	1	9	0.252937578871	0.5367	0	9	-0.715848489112	1.0	2	9	1.46359705585	0.1608	0
GO:0030242	peroxisome degradation	GeneOntology	biological_process	B5.glutamate-GO_z-score_elite	4	11	-0.316384614336	0.7771	4	11	0.833606842904	0.4488	0	11	-0.816884873006	0.6641	0	13	-0.889273034302	0.632	0	13	-0.604706416378	1.0	2	13	1.23313895624	0.2375	0	13	-1.08742732788	0.4202	0	13	-0.500989608612	1.0	4	13	2.81866307673	0.0166	0	13	-0.860795503892	0.6417	0	13	-1.10602898595	0.4171	1
GO:0006261	DNA-dependent DNA replication	GeneOntology	biological_process	B6.glutamine-GO_z-score_elite	1	3	-0.271753545953	0.7894	2	3	1.64039104579	0.1527	0	3	-0.426083008983	1.0	1	3	2.06074978179	0.1577	1	3	3.25536998749	0.0704	1	3	1.82745421194	0.1989	1	3	1.57002879316	0.2229	0	3	-0.240351579017	1.0	1	3	1.50961320184	0.2277	2	3	4.7078552672	0.0071	1	3	1.5318245026	0.2202	1
GO:0000710	meiotic mismatch repair	GeneOntology	biological_process	B2.arginine-GO_z-score_elite	1	4	-0.652803493664	0.5339	2	4	1.12868279725	0.2661	0	4	-0.492073388375	1.0	0	4	-0.49269681493	1.0	0	4	-0.335034251377	1.0	2	4	3.43572017241	0.028	1	4	1.20924251419	0.2967	0	4	-0.277570526661	1.0	0	4	-0.618918479733	1.0	0	4	-0.476918996433	1.0	0	4	-0.61278925322	1.0	0
GO:0000932	cytoplasmic mRNA processing body	GeneOntology	cellular_component	A2.SBB_005-GO_z-score_elite|B6.glutamine-GO_z-score_elite	3	7	0.0973326273937	0.9761	5	7	2.79683516618	0.0126	2	7	2.61146875448	0.05	1	11	0.482561636688	0.4683	1	11	1.29741087713	0.245	2	11	1.50321359429	0.1822	2	11	1.18700932423	0.2211	0	11	-0.460722186297	1.0	2	11	1.1114409163	0.2194	3	11	3.22400515266	0.0198	3	11	2.21749841144	0.0578	1
GO:0000048	peptidyltransferase activity	GeneOntology	molecular_function	B3.galactose-GO_z-score_elite|B7.proline-GO_z-score_elite|B8.ribose-GO_z-score_elite	2	2	1.69501930489	0.1659	2	2	2.42179656109	0.0606	0	2	-0.347842234603	1.0	0	2	-0.348297830153	1.0	0	2	-0.236842819449	1.0	0	2	-0.381823926786	1.0	2	2	4.69708100814	0.0056	0	2	-0.196220493457	1.0	0	2	-0.437526602568	1.0	0	2	-0.337144155559	1.0	2	2	4.61808353525	0.0056	2
GO:0000753	cell morphogenesis involved in conjugation with cellular fusion	GeneOntology	biological_process	B6.glutamine-GO_z-score_elite	1	3	-0.271753545953	0.7888	0	3	-1.01189802677	0.5704	0	3	-0.426083008983	1.0	1	6	1.15595098245	0.3007	1	6	2.09758136133	0.1556	2	6	2.58542861687	0.0622	1	6	0.741574395387	0.4054	0	6	-0.340042364094	1.0	2	6	2.13575647858	0.0759	2	6	3.03813901964	0.0375	1	6	0.708236383273	0.4095	1
GO:0015095	magnesium ion transmembrane transporter activity	GeneOntology	molecular_function	B8.ribose-GO_z-score_elite	2	3	0.902264737553	0.365	0	3	-1.01189802677	0.5809	0	3	-0.426083008983	1.0	1	3	2.06074978179	0.162	1	3	3.25536998749	0.0758	0	3	-0.467698261751	1.0	1	3	1.57002879316	0.2245	0	3	-0.240351579017	1.0	1	3	1.50961320184	0.2223	0	3	-0.412969760281	1.0	1	3	1.5318245026	0.2254	2
GO:0006418	tRNA aminoacylation for protein translation	GeneOntology	biological_process	B3.galactose-GO_z-score_elite|B7.proline-GO_z-score_elite	7	12	1.21919620522	0.2431	8	12	3.28529796721	0.0029	7	12	7.87513244551	0.0	1	17	0.0293761560759	0.6301	3	17	3.78455813085	0.0082	0	17	-1.11539572364	0.3953	6	17	4.03774156063	0.0013	0	17	-0.573205302074	1.0	5	17	3.02629711517	0.0108	4	17	3.32540420721	0.0126	6	17	3.94252202239	0.0013	3
GO:0032301	MutSalpha complex	GeneOntology	cellular_component	B2.arginine-GO_z-score_elite	2	3	0.902264737553	0.3615	1	3	0.314246509512	0.5891	0	3	-0.426083008983	1.0	0	3	-0.426631958623	1.0	0	3	-0.290110093144	1.0	2	3	4.12260668563	0.015	0	3	-0.521697198565	1.0	0	3	-0.240351579017	1.0	0	3	-0.535928780611	1.0	0	3	-0.412969760281	1.0	0	3	-0.530621411388	1.0	0
GO:0022890	inorganic cation transmembrane transporter activity	GeneOntology	molecular_function	B1.ammonium-GO_z-score_elite	29	71	-0.0353275299391	1.0	17	71	-0.291601851437	0.7926	4	71	-0.0254005693042	0.9817	11	90	2.68957425045	0.0144	8	90	3.63120474269	0.0018	7	90	0.375876565695	0.8352	19	90	4.44965147461	0.0001	3	90	1.01916072513	0.212	12	90	1.56411626748	0.1151	9	90	1.96785593041	0.0485	24	90	6.20207201774	0.0	15
GO:0005057	receptor signaling protein activity	GeneOntology	molecular_function	B2.arginine-GO_z-score_elite	2	8	-0.923767859708	0.4628	3	8	0.784459390856	0.5909	0	8	-0.696322224391	1.0	0	9	-0.739530765593	0.6842	0	9	-0.502881546852	1.0	3	9	3.16773880888	0.0215	1	9	0.304292204877	0.5343	0	9	-0.416629330386	1.0	2	9	1.43486280955	0.1679	0	9	-0.715848489112	1.0	0	9	-0.919787771807	0.629	1
GO:0015248	sterol transporter activity	GeneOntology	molecular_function	B2.arginine-GO_z-score_elite	3	5	0.861951701316	0.5705	1	5	-0.279212837325	0.7637	0	5	-0.550238785498	1.0	1	5	1.37629940188	0.2502	0	5	-0.374628860463	1.0	2	5	2.9526141295	0.0437	2	5	2.56765379839	0.0595	0	5	-0.310374027949	1.0	2	5	2.47770933489	0.0575	0	5	-0.53328165533	1.0	0	5	-0.685209165015	1.0	0
GO:0003954	NADH dehydrogenase activity	GeneOntology	molecular_function	B3.galactose-GO_z-score_elite|B5.glutamate-GO_z-score_elite	1	3	-0.271753545953	0.7875	0	3	-1.01189802677	0.5788	0	3	-0.426083008983	1.0	0	3	-0.426631958623	1.0	1	3	3.25536998749	0.0765	0	3	-0.467698261751	1.0	2	3	3.66175478488	0.021	0	3	-0.240351579017	1.0	2	3	3.5551551843	0.0192	1	3	2.14744275346	0.1561	1	3	1.5318245026	0.2286	1
GO:0009249	protein lipoylation	GeneOntology	biological_process	B3.galactose-GO_z-score_elite|B4.glucose-GO_z-score_elite	3	3	2.07628302106	0.0641	0	3	-1.01189802677	0.5745	0	3	-0.426083008983	1.0	1	4	1.66172171182	0.2026	1	4	2.73584459598	0.0997	1	4	1.44779892546	0.2604	2	4	3.02096813565	0.0347	2	4	7.07226571054	0.0023	0	4	-0.618918479733	1.0	1	4	1.74075433698	0.2008	1	4	1.17357574871	0.2871	1
GO:0000220	vacuolar proton-transporting V-type ATPase, V0 domain	GeneOntology	cellular_component	A2.SBB_005-GO_z-score_elite	3	3	2.07628302106	0.0668	3	3	2.96653558207	0.0162	1	3	2.06433800074	0.1544	1	4	1.66172171182	0.2047	0	4	-0.335034251377	1.0	2	4	3.43572017241	0.0265	0	4	-0.602483107267	1.0	0	4	-0.277570526661	1.0	0	4	-0.618918479733	1.0	0	4	-0.476918996433	1.0	1	4	1.17357574871	0.2775	0
GO:0005869	dynactin complex	GeneOntology	cellular_component	A1.D-GO_z-score_elite	4	4	2.39785112257	0.0221	2	4	1.12868279725	0.2683	1	4	1.66502372457	0.1971	0	4	-0.49269681493	1.0	0	4	-0.335034251377	1.0	0	4	-0.540122321489	1.0	0	4	-0.602483107267	1.0	0	4	-0.277570526661	1.0	0	4	-0.618918479733	1.0	0	4	-0.476918996433	1.0	0	4	-0.61278925322	1.0	0
GO:0001104	RNA polymerase II transcription cofactor activity	GeneOntology	molecular_function	B1.ammonium-GO_z-score_elite|B4.glucose-GO_z-score_elite	4	7	0.86637765203	0.4288	2	7	0.190747496414	0.8647	1	7	0.98010924868	0.3203	2	10	1.94766036361	0.1026	2	10	3.35729824426	0.0241	0	10	-0.854681795274	0.6298	3	10	2.48685768177	0.0413	3	10	6.53894149816	0.0004	3	10	2.38489270402	0.0407	2	10	2.05270175396	0.0976	2	10	1.29170573159	0.1989	0
GO:0031903	microbody membrane	GeneOntology	cellular_component	A3.quality-GO_z-score_elite	2	5	-0.0477166696577	0.9239	3	5	1.77586885423	0.1025	2	5	3.30908309182	0.0251	0	5	-0.550924108721	1.0	0	5	-0.374628860463	1.0	1	5	1.17432986544	0.3178	0	5	-0.673685030697	1.0	0	5	-0.310374027949	1.0	0	5	-0.692062748297	1.0	0	5	-0.53328165533	1.0	0	5	-0.685209165015	1.0	0
GO:0005935	cellular bud neck	GeneOntology	cellular_component	B9.urea-GO_z-score_elite	16	58	-2.10263784527	0.0466	8	58	-2.05376276096	0.0423	2	58	-0.746980640276	0.5435	3	68	-0.467818139544	0.7789	1	68	-0.642000479984	0.5601	6	68	0.67153451578	0.6221	4	68	-0.732650651277	0.52	0	68	-1.15419020785	0.4232	4	68	-0.840129622769	0.5282	2	68	-0.89823600876	0.4107	2	68	-1.6742053555	0.121	0
GO:0045935	positive regulation of nucleobase-containing compound metabolic process	GeneOntology	biological_process	A3.quality-GO_z-score_elite|B7.proline-GO_z-score_elite	28	71	-0.27919904714	0.814	16	71	-0.567073609103	0.5864	8	71	2.04387810767	0.0368	10	88	2.30787248897	0.0251	2	88	-0.264960673279	0.9007	9	88	1.29540124959	0.2161	15	88	3.00130012307	0.0044	3	88	1.06032118201	0.1996	9	88	0.502178294325	0.7051	9	88	2.04096773846	0.0423	16	88	3.25552967216	0.0012	4
GO:0044389	ubiquitin-like protein ligase binding	GeneOntology	molecular_function	B2.arginine-GO_z-score_elite	2	7	-0.671712397242	0.677	1	7	-0.677948393506	0.5502	0	7	-0.651250257118	1.0	1	9	0.697691869069	0.4022	1	9	1.54571603664	0.2102	3	9	3.16773880888	0.0195	0	9	-0.90431839637	0.6358	1	9	2.03492566461	0.1449	0	9	-0.928987651811	0.6295	1	9	0.763571721719	0.3866	1	9	0.271904642022	0.5296	0
GO:0006412	translation	GeneOntology	biological_process	B6.glutamine-GO_z-score_elite	72	154	1.47378268099	0.1501	67	154	5.27427577479	0.0	29	154	7.19525566912	0.0	27	197	4.95836927688	0.0	21	197	7.01812306389	0.0	12	197	-0.401590884644	0.7731	48	197	8.37859213061	0.0	2	197	-0.924358484803	0.4303	30	197	3.31542570266	0.0004	20	197	3.05148217063	0.004	50	197	8.64883430588	0.0	32
GO:0044429	mitochondrial part	GeneOntology	cellular_component	A2.SBB_005-GO_z-score_elite|A3.quality-GO_z-score_elite|B0.allantoin-GO_z-score_elite|B1.ammonium-GO_z-score_elite|B3.galactose-GO_z-score_elite|B5.glutamate-GO_z-score_elite|B7.proline-GO_z-score_elite|B8.ribose-GO_z-score_elite|B9.urea-GO_z-score_elite	120	302	-0.48709893886	0.6768	126	302	6.82002238342	0.0	53	302	9.31573618015	0.0	55	364	8.11438872448	0.0	43	364	11.1881811437	0.0	29	364	0.93623486625	0.4139	113	364	16.5134198413	0.0	9	364	0.860966701398	0.4075	75	364	8.4338740146	0.0	40	364	4.99121663063	0.0	120	364	17.4719475077	0.0	80
GO:0055074	calcium ion homeostasis	GeneOntology	biological_process	B2.arginine-GO_z-score_elite	1	2	0.257365838585	0.6528	0	2	-0.826085207342	0.6238	0	2	-0.347842234603	1.0	0	4	-0.49269681493	1.0	1	4	2.73584459598	0.0971	3	4	5.42364141935	0.0016	1	4	1.20924251419	0.2959	1	4	3.39734759194	0.0654	1	4	1.15280536653	0.2794	1	4	1.74075433698	0.1937	1	4	1.17357574871	0.2917	0
GO:0006817	phosphate ion transport	GeneOntology	biological_process	B2.arginine-GO_z-score_elite	1	5	-0.957385040631	0.3411	3	5	1.77586885423	0.1091	1	5	1.37942215316	0.2387	1	5	1.37629940188	0.2583	0	5	-0.374628860463	1.0	2	5	2.9526141295	0.0438	0	5	-0.673685030697	1.0	0	5	-0.310374027949	1.0	1	5	0.892823293298	0.3518	0	5	-0.53328165533	1.0	1	5	0.912774043671	0.3465	0
GO:0006461	protein complex assembly	GeneOntology	biological_process	B2.arginine-GO_z-score_elite|B3.galactose-GO_z-score_elite	34	82	0.0772276756955	1.0	37	82	4.14521146483	0.0002	17	82	5.94242607203	0.0	16	101	4.44106690953	0.0001	8	101	3.24710763371	0.0028	13	101	2.46039363726	0.0252	31	101	8.25530564524	0.0	6	101	3.03209829063	0.0083	18	101	3.27854001896	0.0015	13	101	3.38421616996	0.0023	29	101	7.32412941855	0.0	23
GO:0000096	sulfur amino acid metabolic process	GeneOntology	biological_process	B5.glutamate-GO_z-score_elite	3	18	-2.10836277078	0.0489	7	18	1.31415188288	0.2687	3	18	2.01105374227	0.0681	1	22	-0.237390883643	0.7249	1	22	0.524943993397	0.4294	0	22	-1.2697027625	0.402	1	22	-0.641944328258	0.5645	3	22	4.05961398235	0.0066	5	22	2.33135053276	0.0307	3	22	1.72245775709	0.1111	3	22	0.850018426248	0.2624	1
GO:0008175	tRNA methyltransferase activity	GeneOntology	molecular_function	A1.D-GO_z-score_elite|B2.arginine-GO_z-score_elite	4	4	2.39785112257	0.0275	0	4	-1.16861757034	0.3679	0	4	-0.492073388375	1.0	0	5	-0.550924108721	1.0	1	5	2.37240930289	0.1188	2	5	2.9526141295	0.0443	0	5	-0.673685030697	1.0	0	5	-0.310374027949	1.0	0	5	-0.692062748297	1.0	0	5	-0.53328165533	1.0	0	5	-0.685209165015	1.0	0
GO:0006749	glutathione metabolic process	GeneOntology	biological_process	B9.urea-GO_z-score_elite	3	11	-0.930245650081	0.3792	1	11	-1.24660384042	0.2649	1	11	0.485286006229	0.4511	1	14	0.23013609731	0.5537	1	14	1.01599665376	0.3066	0	14	-1.01180538706	0.6168	1	14	-0.158943384165	0.6943	0	14	-0.519969908648	1.0	2	14	0.737130263599	0.3264	0	14	-0.893407271987	0.6284	0	14	-1.14793157563	0.3936	1
GO:0030897	HOPS complex	GeneOntology	cellular_component	B7.proline-GO_z-score_elite	1	2	0.257365838585	0.6571	0	2	-0.826085207342	0.6254	0	2	-0.347842234603	1.0	1	4	1.66172171182	0.208	0	4	-0.335034251377	1.0	0	4	-0.540122321489	1.0	1	4	1.20924251419	0.2872	0	4	-0.277570526661	1.0	0	4	-0.618918479733	1.0	0	4	-0.476918996433	1.0	3	4	4.74630575258	0.0024	1
GO:0009896	positive regulation of catabolic process	GeneOntology	biological_process	B7.proline-GO_z-score_elite	4	9	0.207318762643	0.9904	2	9	-0.221561972995	0.9261	0	9	-0.738674171359	0.6941	1	10	0.584012003997	0.4436	0	10	-0.530153382026	1.0	2	10	1.6618446027	0.1571	1	10	0.193378823241	0.5809	0	10	-0.439223610288	1.0	0	10	-0.979367703094	0.6136	0	10	-0.754669762486	0.675	3	10	2.42239304898	0.0392	0
GO:0043570	maintenance of DNA repeat elements	GeneOntology	biological_process	A2.SBB_005-GO_z-score_elite|B2.arginine-GO_z-score_elite	2	6	-0.384493640835	0.9577	4	6	2.3209262031	0.0385	1	6	1.1589519912	0.2894	0	10	-0.779636355611	0.6642	0	10	-0.530153382026	1.0	3	10	2.92010780169	0.0329	1	10	0.193378823241	0.5871	0	10	-0.439223610288	1.0	0	10	-0.979367703094	0.6213	0	10	-0.754669762486	0.6649	0	10	-0.96966890319	0.6231	0
GO:0000002	mitochondrial genome maintenance	GeneOntology	biological_process	A3.quality-GO_z-score_elite|B1.ammonium-GO_z-score_elite|B3.galactose-GO_z-score_elite|B5.glutamate-GO_z-score_elite|B7.proline-GO_z-score_elite|B8.ribose-GO_z-score_elite	4	13	-0.754846463214	0.574	6	13	1.71854659472	0.0901	5	13	5.10262911222	0.0006	6	16	5.48651121149	0.0002	4	16	5.48032870659	0.0003	1	16	-0.0864202575147	0.6997	8	16	6.05147617662	0.0	0	16	-0.556017592372	1.0	4	16	2.30925117333	0.0347	3	16	2.37641833381	0.0546	8	16	5.92922868843	0.0001	3
GO:0009259	ribonucleotide metabolic process	GeneOntology	biological_process	B7.proline-GO_z-score_elite	22	65	-1.19220616933	0.2542	18	65	0.42211231398	0.773	3	65	-0.381854353047	0.7842	10	79	2.68479135542	0.0131	4	79	1.28782392178	0.1335	7	79	0.738167969506	0.506	14	79	3.06016554931	0.0036	1	79	-0.410692633687	0.7555	9	79	0.845856168681	0.4059	5	79	0.379356426203	0.787	14	79	2.93321579432	0.0044	10
GO:0004312	fatty acid synthase activity	GeneOntology	molecular_function	B0.allantoin-GO_z-score_elite|B1.ammonium-GO_z-score_elite|B6.glutamine-GO_z-score_elite	3	5	0.861951701316	0.5874	0	5	-1.3067536831	0.3342	0	5	-0.550238785498	1.0	2	6	2.91548834616	0.0417	2	6	4.60560197305	0.0089	0	6	-0.661685782381	1.0	1	6	0.741574395387	0.4066	1	6	2.6613037801	0.1039	1	6	0.688770079712	0.4074	2	6	3.03813901964	0.0365	2	6	2.16718037539	0.0842	0
GO:0070647	protein modification by small protein conjugation or removal	GeneOntology	biological_process	B4.glucose-GO_z-score_elite	24	58	0.0515722764735	1.0	13	58	-0.532920824829	0.6453	3	58	-0.175770397863	0.9585	7	67	1.68238008462	0.0876	3	67	0.887186126123	0.2397	3	67	-0.759675087466	0.4716	5	67	-0.254506779089	0.8322	5	67	3.38170361874	0.0073	6	67	0.0649122223928	0.9978	5	67	0.763786841657	0.5535	7	67	0.551984855218	0.6443	1
GO:0015002	heme-copper terminal oxidase activity	GeneOntology	molecular_function	B3.galactose-GO_z-score_elite|B5.glutamate-GO_z-score_elite|B7.proline-GO_z-score_elite|B8.ribose-GO_z-score_elite	0	8	-2.36273926683	0.0248	2	8	-0.0282554093389	0.9024	0	8	-0.696322224391	1.0	1	9	0.697691869069	0.4028	1	9	1.54571603664	0.2035	1	9	0.515435761393	0.4861	3	9	2.72151340737	0.0309	0	9	-0.416629330386	1.0	3	9	2.61678804024	0.032	1	9	0.763571721719	0.3954	5	9	5.03867429734	0.0005	4
GO:0016624	oxidoreductase activity, acting on the aldehyde or oxo group of donors, disulfide as acceptor	GeneOntology	molecular_function	B5.glutamate-GO_z-score_elite	2	2	1.69501930489	0.1643	0	2	-0.826085207342	0.6187	1	2	2.7018227046	0.1021	0	2	-0.348297830153	1.0	0	2	-0.236842819449	1.0	0	2	-0.381823926786	1.0	0	2	-0.425908089125	1.0	0	2	-0.196220493457	1.0	2	2	4.57235008089	0.0069	0	2	-0.337144155559	1.0	0	2	-0.433193722325	1.0	1
GO:0005815	microtubule organizing center	GeneOntology	cellular_component	A3.quality-GO_z-score_elite	15	25	1.93329664204	0.0654	9	25	1.21750646927	0.2429	4	25	2.22832765587	0.0413	4	28	1.95980540085	0.0684	0	28	-0.889223174861	0.6502	0	28	-1.43355278917	0.2574	1	28	-0.912130698887	0.4092	0	28	-0.73670719919	0.699	1	28	-0.970919359433	0.4068	1	28	-0.424948213792	0.5337	1	28	-0.949100265443	0.4206	0
GO:0046496	nicotinamide nucleotide metabolic process	GeneOntology	biological_process	B4.glucose-GO_z-score_elite	9	28	-0.961994335938	0.4457	5	28	-0.924520446798	0.3946	0	28	-1.30670052679	0.2667	3	34	0.783524312358	0.2974	2	34	1.13429694708	0.2101	2	34	-0.211846822818	0.9245	6	34	1.97978745832	0.0561	3	34	2.9839836339	0.0224	4	34	0.628824353745	0.4756	3	34	0.89505289417	0.2685	2	34	-0.563358963672	0.7016	2
GO:0005854	nascent polypeptide-associated complex	GeneOntology	cellular_component	B7.proline-GO_z-score_elite	1	3	-0.271753545953	0.7837	0	3	-1.01189802677	0.577	0	3	-0.426083008983	1.0	0	3	-0.426631958623	1.0	0	3	-0.290110093144	1.0	0	3	-0.467698261751	1.0	0	3	-0.521697198565	1.0	0	3	-0.240351579017	1.0	0	3	-0.535928780611	1.0	0	3	-0.412969760281	1.0	2	3	3.59427041659	0.0189	0
GO:0005654	nucleoplasm	GeneOntology	cellular_component	B2.arginine-GO_z-score_elite|B3.galactose-GO_z-score_elite	2	9	-1.14956391741	0.3218	2	9	-0.221561972995	0.9293	1	9	0.700489588526	0.3871	2	12	1.63605130973	0.1448	1	12	1.19393084232	0.263	3	12	2.51029885995	0.0451	4	12	3.14377289929	0.0124	1	12	1.64267466248	0.1894	3	12	1.99881761649	0.0681	2	12	1.73652521988	0.1355	3	12	2.03483081266	0.0696	0
GO:2001173	regulation of histone H2B conserved C-terminal lysine ubiquitination	GeneOntology	biological_process	B2.arginine-GO_z-score_elite	1	3	-0.271753545953	0.7889	0	3	-1.01189802677	0.5802	0	3	-0.426083008983	1.0	1	3	2.06074978179	0.1654	0	3	-0.290110093144	1.0	2	3	4.12260668563	0.0136	2	3	3.66175478488	0.0171	1	3	4.00252143391	0.054	1	3	1.50961320184	0.2228	1	3	2.14744275346	0.1528	1	3	1.5318245026	0.2286	0
GO:0016642	oxidoreductase activity, acting on the CH-NH2 group of donors, disulfide as acceptor	GeneOntology	molecular_function	B0.allantoin-GO_z-score_elite	3	4	1.38096625049	0.1879	0	4	-1.16861757034	0.3579	1	4	1.66502372457	0.198	2	4	3.81614023857	0.0178	0	4	-0.335034251377	1.0	0	4	-0.540122321489	1.0	1	4	1.20924251419	0.291	1	4	3.39734759194	0.0685	1	4	1.15280536653	0.287	0	4	-0.476918996433	1.0	0	4	-0.61278925322	1.0	0
GO:0001076	RNA polymerase II transcription factor binding transcription factor activity	GeneOntology	molecular_function	B3.galactose-GO_z-score_elite	8	16	0.729500472757	0.6182	3	16	-0.615388328641	0.585	1	16	0.094575206285	0.5805	3	18	2.00532881384	0.0763	2	18	2.18856310997	0.0733	2	18	0.729800083717	0.368	6	18	3.85336226414	0.0022	4	18	6.35236086867	0.0002	4	18	2.03160718943	0.0494	3	18	2.12848095819	0.0672	3	18	1.22863931771	0.1757	0
GO:0048193	Golgi vesicle transport	GeneOntology	biological_process	B5.glutamate-GO_z-score_elite	43	70	3.50319654925	0.0008	14	70	-1.0552463988	0.3319	4	70	0.00413050733897	0.978	2	85	-1.35094348097	0.2329	0	85	-1.56111972084	0.1726	10	85	1.84225925662	0.0967	7	85	-0.0264635074585	0.9995	1	85	-0.487547039328	0.529	18	85	4.10898679816	0.0	1	85	-1.73596424825	0.0798	4	85	-1.28852510881	0.2478	0
GO:0015035	protein disulfide oxidoreductase activity	GeneOntology	molecular_function	B2.arginine-GO_z-score_elite	5	15	-0.608775398047	0.6064	5	15	0.703967056775	0.5404	0	15	-0.9545003451	0.633	0	16	-0.986949515507	0.6208	0	16	-0.671126506312	1.0	4	16	2.90016985037	0.0238	1	16	-0.299575672631	0.7499	0	16	-0.556017592372	1.0	0	16	-1.23979144009	0.3987	0	16	-0.955344053792	0.6296	0	16	-1.2275136316	0.3994	0
GO:0044451	nucleoplasm part	GeneOntology	cellular_component	B0.allantoin-GO_z-score_elite	20	34	2.11755745214	0.0354	7	34	-0.652184053978	0.5607	2	34	0.0453364087583	0.8455	6	44	2.27537820046	0.0362	2	44	0.744546441079	0.3069	5	44	1.21190110933	0.2033	7	44	1.83524216657	0.0631	5	44	4.64399892927	0.0006	12	44	4.38068013668	0.0001	7	44	3.11521460972	0.0094	7	44	1.74707076055	0.0635	1
GO:0019904	protein domain specific binding	GeneOntology	molecular_function	B3.galactose-GO_z-score_elite	1	3	-0.271753545953	0.7901	0	3	-1.01189802677	0.5661	0	3	-0.426083008983	1.0	0	3	-0.426631958623	1.0	0	3	-0.290110093144	1.0	1	3	1.82745421194	0.1964	2	3	3.66175478488	0.0154	0	3	-0.240351579017	1.0	1	3	1.50961320184	0.228	1	3	2.14744275346	0.154	1	3	1.5318245026	0.2206	1
GO:0006555	methionine metabolic process	GeneOntology	biological_process	B4.glucose-GO_z-score_elite	2	15	-2.18677897923	0.0323	7	15	1.89228519277	0.0588	3	15	2.39288642665	0.0429	1	18	-0.0296196271904	0.6452	1	18	0.738269203414	0.37	0	18	-1.14788393734	0.3904	1	18	-0.42478539285	0.7839	3	18	4.61679537768	0.0037	4	18	2.03160718943	0.0568	2	18	1.08113318511	0.2541	3	18	1.22863931771	0.1758	1
GO:0033177	proton-transporting two-sector ATPase complex, proton-transporting domain	GeneOntology	cellular_component	A3.quality-GO_z-score_elite	7	11	1.5251984929	0.2195	6	11	2.22041396512	0.0378	3	11	3.0896277647	0.0211	1	13	0.307197706627	0.5384	0	13	-0.604706416378	1.0	2	13	1.23313895624	0.2358	3	13	1.93103450265	0.0852	0	13	-0.500989608612	1.0	2	13	0.8507856966	0.2865	0	13	-0.860795503892	0.6436	3	13	1.87018027547	0.0796	2
GO:0016763	transferase activity, transferring pentosyl groups	GeneOntology	molecular_function	B4.glucose-GO_z-score_elite	4	11	-0.316384614336	0.7743	1	11	-1.24660384042	0.2749	0	11	-0.816884873006	0.6615	2	14	1.3832358858	0.1824	0	14	-0.627616091588	1.0	1	14	0.0521808073303	0.6472	1	14	-0.158943384165	0.7051	2	14	3.41385005499	0.0237	1	14	-0.211141563359	0.6942	1	14	0.293548103653	0.55	0	14	-1.14793157563	0.4094	0
GO:0045851	pH reduction	GeneOntology	biological_process	B2.arginine-GO_z-score_elite|B4.glucose-GO_z-score_elite|B6.glutamine-GO_z-score_elite|B7.proline-GO_z-score_elite	4	7	0.86637765203	0.4214	4	7	1.92813927626	0.074	2	7	2.61146875448	0.0521	3	16	2.24978084799	0.0576	2	16	2.40460110014	0.0583	4	16	2.90016985037	0.0235	3	16	1.51501057001	0.1422	4	16	6.80542365664	0.0	2	16	0.534729866616	0.3774	3	16	2.37641833381	0.048	7	16	5.03463589842	0.0002	1
GO:0016627	oxidoreductase activity, acting on the CH-CH group of donors	GeneOntology	molecular_function	B1.ammonium-GO_z-score_elite	5	11	0.297476421409	0.9963	3	11	0.140203281797	0.9589	0	11	-0.816884873006	0.6635	1	17	0.0293761560759	0.6346	4	17	5.27670166854	0.0005	1	17	-0.149462520315	0.7135	2	17	0.516463369611	0.4222	0	17	-0.573205302074	1.0	1	17	-0.417233442914	0.7673	2	17	1.17026419836	0.2227	1	17	-0.39746194648	0.7656	1
GO:0004386	helicase activity	GeneOntology	molecular_function	B4.glucose-GO_z-score_elite	10	32	-1.13221129657	0.2795	10	32	0.758993553787	0.5439	4	32	1.6659391324	0.0906	3	40	0.488128944992	0.6272	2	40	0.886924230357	0.274	4	40	0.810365423397	0.4893	6	40	1.53958160067	0.1078	3	40	2.62099366821	0.0318	3	40	-0.277702701463	0.9671	3	40	0.598554638567	0.6147	5	40	0.890901386337	0.3373	3
GO:0006099	tricarboxylic acid cycle	GeneOntology	biological_process	B1.ammonium-GO_z-score_elite|B5.glutamate-GO_z-score_elite|B8.ribose-GO_z-score_elite	5	19	-1.3091089349	0.2464	6	19	0.616692044814	0.5994	0	19	-1.07491354558	0.4162	3	23	1.51770848046	0.1382	3	23	3.0461580081	0.0198	1	23	-0.467314342425	0.5391	2	23	0.0665460660812	0.8585	1	23	0.869126447663	0.3298	9	23	5.17855684536	0.0	3	23	1.63497242662	0.126	4	23	1.51422714914	0.1153	8
GO:0000154	rRNA modification	GeneOntology	biological_process	B0.allantoin-GO_z-score_elite|B1.ammonium-GO_z-score_elite|B3.galactose-GO_z-score_elite|B5.glutamate-GO_z-score_elite	2	3	0.902264737553	0.3555	2	3	1.64039104579	0.1536	1	3	2.06433800074	0.1494	2	4	3.81614023857	0.0165	2	4	5.80672344334	0.0046	0	4	-0.540122321489	1.0	2	4	3.02096813565	0.0356	0	4	-0.277570526661	1.0	2	4	2.92452921279	0.0377	1	4	1.74075433698	0.198	2	4	2.95994075064	0.0358	1
GO:0016192	vesicle-mediated transport	GeneOntology	biological_process	A1.D-GO_z-score_elite	83	150	3.64004881555	0.0002	32	150	-1.1805450538	0.2578	8	150	-0.199806400694	0.8692	7	181	-1.09818473554	0.3338	3	181	-0.905460797409	0.4876	18	181	1.72669142593	0.1183	13	181	-0.564792212853	0.5891	2	181	-0.793195383101	0.5486	36	181	5.44646883871	0.0	9	181	-0.246857776611	0.8668	10	181	-1.50183827404	0.1557	3
GO:0017004	cytochrome complex assembly	GeneOntology	biological_process	A2.SBB_005-GO_z-score_elite|A3.quality-GO_z-score_elite|B6.glutamine-GO_z-score_elite|B7.proline-GO_z-score_elite|B8.ribose-GO_z-score_elite	4	16	-1.3080055325	0.2149	12	16	4.56303338979	0.0	8	16	7.65828499674	0.0	4	21	2.63804462997	0.0293	3	21	3.26034809906	0.015	3	21	1.36828098273	0.1891	12	21	8.12611457046	0.0	1	21	0.970038900376	0.3007	4	21	1.67860441742	0.0831	4	21	2.78495099391	0.0228	15	21	10.3134683164	0.0	10
GO:0030004	cellular monovalent inorganic cation homeostasis	GeneOntology	biological_process	B1.ammonium-GO_z-score_elite	6	11	0.911337457153	0.5316	4	11	0.833606842904	0.451	2	11	1.78745688546	0.1168	3	21	1.69567399346	0.1102	3	21	3.26034809906	0.016	4	21	2.23782354725	0.062	3	21	0.993863778509	0.2491	4	21	5.79240960068	0.0002	2	21	0.128654388695	0.8322	3	21	1.81491188367	0.0983	8	21	4.84381359471	0.0003	1
GO:0007165	signal transduction	GeneOntology	biological_process	B2.arginine-GO_z-score_elite	46	106	0.499300211429	0.6872	23	106	-0.897848144393	0.4325	5	106	-0.444928335056	0.6965	4	121	-1.16095203221	0.3282	1	121	-1.30453861614	0.2213	16	121	2.85658551354	0.013	6	121	-1.35825237093	0.1794	0	121	-1.55063891575	0.1775	14	121	1.12317555708	0.3352	4	121	-1.02608301203	0.3304	7	121	-1.11402853459	0.33	2
GO:0048471	perinuclear region of cytoplasm	GeneOntology	cellular_component	B5.glutamate-GO_z-score_elite	4	9	0.207318762643	0.9903	0	9	-1.75426600137	0.1261	0	9	-0.738674171359	0.6849	0	10	-0.779636355611	0.6659	0	10	-0.530153382026	1.0	0	10	-0.854681795274	0.6366	1	10	0.193378823241	0.5776	1	10	1.88683142586	0.1635	3	10	2.38489270402	0.0419	2	10	2.05270175396	0.1003	0	10	-0.96966890319	0.6174	0
GO:0045182	translation regulator activity	GeneOntology	molecular_function	A3.quality-GO_z-score_elite|B3.galactose-GO_z-score_elite|B7.proline-GO_z-score_elite	1	6	-1.21503029979	0.3641	2	6	0.444615300742	0.831	2	6	2.92075244514	0.0368	2	7	2.60642465342	0.0526	1	7	1.87889761894	0.1649	0	7	-0.71479621527	1.0	3	7	3.31290217464	0.014	0	7	-0.36733597934	1.0	1	7	0.520750264153	0.4459	1	7	1.04591090068	0.3183	3	7	3.24172791165	0.014	1
GO:0043021	ribonucleoprotein complex binding	GeneOntology	molecular_function	A3.quality-GO_z-score_elite	3	9	-0.471122577383	0.731	4	9	1.31114205538	0.1679	3	9	3.5788171083	0.0106	1	12	0.390888905738	0.4885	1	12	1.19393084232	0.2673	0	12	-0.936503283728	0.6196	3	12	2.09667243939	0.0704	0	12	-0.481271925528	1.0	0	12	-1.07312578201	0.4267	0	12	-0.826916771371	0.6489	4	12	3.06727391162	0.0116	3
GO:0008649	rRNA methyltransferase activity	GeneOntology	molecular_function	B0.allantoin-GO_z-score_elite|B1.ammonium-GO_z-score_elite|B3.galactose-GO_z-score_elite|B5.glutamate-GO_z-score_elite|B7.proline-GO_z-score_elite	2	3	0.902264737553	0.3555	2	3	1.64039104579	0.1536	1	3	2.06433800074	0.1494	2	4	3.81614023857	0.0165	2	4	5.80672344334	0.0046	0	4	-0.540122321489	1.0	2	4	3.02096813565	0.0356	0	4	-0.277570526661	1.0	2	4	2.92452921279	0.0377	1	4	1.74075433698	0.198	2	4	2.95994075064	0.0358	1
GO:0034654	nucleobase-containing compound biosynthetic process	GeneOntology	biological_process	B0.allantoin-GO_z-score_elite|B7.proline-GO_z-score_elite	88	223	-0.499021752909	0.6344	48	223	-1.38856772462	0.1786	11	223	-0.513685691006	0.6755	23	268	2.09469182987	0.0368	3	268	-1.67599492081	0.1213	22	268	0.955610479547	0.3971	27	268	1.08277304844	0.2973	11	268	2.76408571813	0.007	26	268	0.582185113763	0.5906	20	268	1.57028302022	0.1214	36	268	2.94459206634	0.0025	11
[truncated: 7 more columns]

## Sheet: DF2
GeneSet-ID	GeneSet-term	GeneSet-name	GeneSet-type	elite_term_in	number_changed.A1.D-YMDB_z-score_elite	number_measured.A1.D-YMDB_z-score_elite	z_score.A1.D-YMDB_z-score_elite	permuteP.A1.D-YMDB_z-score_elite	number_changed.A2.SBB_005-YMDB_z-score_elite	number_measured.A2.SBB_005-YMDB_z-score_elite	z_score.A2.SBB_005-YMDB_z-score_elite	permuteP.A2.SBB_005-YMDB_z-score_elite	number_changed.A3.quality-YMDB_z-score_elite	number_measured.A3.quality-YMDB_z-score_elite	z_score.A3.quality-YMDB_z-score_elite	permuteP.A3.quality-YMDB_z-score_elite
Uridine triphosphate	Uridine triphosphate	YMDB	GeneSet	A2.SBB_005-YMDB_z-score_elite	2	7	-0.571573620483	0.6899	5	7	2.85478190373	0.0139	1	7	0.89877804451	0.3111
Guanosine triphosphate	Guanosine triphosphate	YMDB	GeneSet	A2.SBB_005-YMDB_z-score_elite	1	8	-1.54859183181	0.1405	5	8	2.46752339888	0.0299	1	8	0.750325961874	0.3447
N-Tetracosanoylphytosphingosine	N-Tetracosanoylphytosphingosine	YMDB	GeneSet	A1.D-YMDB_z-score_elite	5	6	2.23187894708	0.0419	0	6	-1.41845395013	0.347	0	6	-0.630083189097	1.0
Sulfite	Sulfite	YMDB	GeneSet	A3.quality-YMDB_z-score_elite	2	7	-0.571573620483	0.6814	3	7	1.09952486875	0.2459	2	7	2.47868133073	0.0485
3-Hexaprenyl-4-hydroxy-5-methoxybenzoic acid	3-Hexaprenyl-4-hydroxy-5-methoxybenzoic acid	YMDB	GeneSet	A3.quality-YMDB_z-score_elite	1	2	0.317372377395	0.6494	2	2	2.45413207217	0.0649	2	2	5.52478369862	0.0034
Sulfate	Sulfate	YMDB	GeneSet	A2.SBB_005-YMDB_z-score_elite	1	3	-0.203633377527	0.7901	3	3	3.00813230009	0.0161	0	3	-0.444446319702	1.0
Adenosine diphosphate	Adenosine diphosphate	YMDB	GeneSet	A2.SBB_005-YMDB_z-score_elite	24	71	-0.964398118871	0.4028	26	71	2.41137577176	0.0308	6	71	0.853232703237	0.4151
Phytosphingosine	Phytosphingosine	YMDB	GeneSet	A1.D-YMDB_z-score_elite	7	9	2.39636698639	0.03	0	9	-1.74152489107	0.1283	0	9	-0.77359265499	0.6858
S-Adenosyl-L-methionine	S-Adenosyl-L-methionine	YMDB	GeneSet	A3.quality-YMDB_z-score_elite	7	22	-0.708388670717	0.5013	8	22	1.25759451124	0.2237	5	22	3.28911386195	0.0044
Phosphoadenosine phosphosulfate	Phosphoadenosine phosphosulfate	YMDB	GeneSet	A3.quality-YMDB_z-score_elite	0	2	-1.13313693262	0.5226	2	2	2.45413207217	0.0672	2	2	5.52478369862	0.0026
Guanosine monophosphate	Guanosine monophosphate	YMDB	GeneSet	A3.quality-YMDB_z-score_elite	2	7	-0.571573620483	0.6864	2	7	0.221896351261	0.8754	2	7	2.47868133073	0.0499
Trehalose	Trehalose	YMDB	GeneSet	A1.D-YMDB_z-score_elite	4	4	2.50423750582	0.0269	1	4	0.00187706480711	0.6917	1	4	1.57127425912	0.1977
S-Adenosylmethioninamine	S-Adenosylmethioninamine	YMDB	GeneSet	A2.SBB_005-YMDB_z-score_elite|A3.quality-YMDB_z-score_elite	1	3	-0.203633377527	0.801	3	3	3.00813230009	0.0162	2	3	4.36649015847	0.0089
oleoyl-CoA	oleoyl-CoA	YMDB	GeneSet	A2.SBB_005-YMDB_z-score_elite	2	7	-0.571573620483	0.6839	5	7	2.85478190373	0.0145	0	7	-0.681125241708	1.0
3-Hexaprenyl-4,5-dihydroxybenzoic acid	3-Hexaprenyl-4,5-dihydroxybenzoic acid	YMDB	GeneSet	A3.quality-YMDB_z-score_elite	1	2	0.317372377395	0.6494	2	2	2.45413207217	0.0649	2	2	5.52478369862	0.0034
Trehalose 6-phosphate	Trehalose 6-phosphate	YMDB	GeneSet	A3.quality-YMDB_z-score_elite	1	2	0.317372377395	0.6516	2	2	2.45413207217	0.0662	2	2	5.52478369862	0.0029
S-Adenosylhomocysteine	S-Adenosylhomocysteine	YMDB	GeneSet	A3.quality-YMDB_z-score_elite	9	22	0.18088052528	1.0	7	22	0.756343985768	0.464	5	22	3.28911386195	0.0058
D-Lactic acid	D-Lactic acid	YMDB	GeneSet	A2.SBB_005-YMDB_z-score_elite	3	8	-0.0909546689929	0.9849	6	8	3.28914344049	0.0043	0	8	-0.728751093961	1.0
N-Hexacosanoylphytosphingosine	N-Hexacosanoylphytosphingosine	YMDB	GeneSet	A1.D-YMDB_z-score_elite	5	6	2.23187894708	0.0419	0	6	-1.41845395013	0.347	0	6	-0.630083189097	1.0
S-Adenosylmethionine	S-Adenosylmethionine	YMDB	GeneSet	A3.quality-YMDB_z-score_elite	7	24	-1.01249425925	0.4073	9	24	1.44683310186	0.1591	5	24	3.04779698215	0.0077
Adenosine monophosphate	Adenosine monophosphate	YMDB	GeneSet	A2.SBB_005-YMDB_z-score_elite|A3.quality-YMDB_z-score_elite	12	37	-0.851553584794	0.5109	17	37	3.03984060752	0.0047	9	37	4.73672806293	0.0004
Adenosine triphosphate	Adenosine triphosphate	YMDB	GeneSet	A2.SBB_005-YMDB_z-score_elite|A3.quality-YMDB_z-score_elite	35	99	-0.824293466719	0.4853	40	99	3.87215643873	0.0006	13	99	3.14691084285	0.0025
Pyrophosphate	Pyrophosphate	YMDB	GeneSet	A2.SBB_005-YMDB_z-score_elite|A3.quality-YMDB_z-score_elite	19	44	0.58105112935	0.6546	18	44	2.53468355581	0.0147	8	44	3.43958286509	0.0023
