# Supplementary material for: A systems biology approach to explore the impact of maple tree dormancy release on sap variation and maple syrup quality
Source: Sci Rep. 2018 Oct 2;8:14658. doi: 10.1038/s41598-018-32940-y (PMC6168607; doi:10.1038/s41598-018-32940-y)
Supplement: Supplementary file 5 — Supplementary data 4 [file 41598_2018_32940_MOESM5_ESM.xlsx]

## Sheet: Note
note	Supplementary data 4
DF1	Quantification of SAM,SAH, MTA parameter and quantification limits
DF2	Quantification of SAM,SAH, MTA in sap sample 2016 2017
DF3	Strain growth of the refererence strain and double mutant Sam1/Sam2 evalutated with OD over time
DF4	Pimer used for double mutant strain sam1/sam2
DF5	Strain growth of mutant MET5 in methionine range
DF6	Growth curve parameter (gompertz model ) of the mutant Met 5 strain and estimated organic sulfur in sap samples
Reference
A systems biology approach to explore maple tree dormancy release impact on sap variation and its relation to maple syrup quality
Guillaume N’guyen1-2, Nathalie Martin3, Mani Jain2, Luc Lagacé3, Christian R Landry2, Marie Filteau1

## Sheet: DF1
	Compound	Cone Voltage (V)	Collision energy (eV)	Parent ion (m/z)	Daughter ion (m/z)	Dwell time (s)
	SAH	32	40	385.06	87.94	0.274
	SAM	32	16	399.02	249.97	0.274
	MTA	30	16	298.04	136.01	0.274
		SAM	SAH	MTA
	LOD µg/L	4	0.3	0.3
	LOQ µg/L	13	1	1

## Sheet: DF2
Quantify Compound Summary Report
Compound 1: SAM
	ID	RT	Area	Height	ppb
1	S01_16				<LOD
2	S01_16				<LOD
3	S02_16				<LOD
4	S02_16				<LOD
5	S03_16				<LOD
6	S03_16				<LOD
7	S20_16				<LOD
8	S20_16				<LOD
9	S10_16				<LOD
10	S10_16				<LOD
11	S05_16				<LOD
12	S05_16				<LOD
13	S11_16				<LOD
14	S11_16				<LOD
15	S14_16				<LOD
16	S14_16				<LOD
17	S15_16				<LOD
18	S15_16				<LOD
19	S24_16				<LOD
20	S24_16				<LOD
21	S25_16				<LOD
22	S25_16				<LOD
23	S23_16				<LOD
24	S23_16				<LOD
25	S07_16				<LOD
26	S07_16				<LOD
27	S06_16				<LOD
28	S06_16				<LOD
Compound 2: SAH
	ID	RT	Area	Height	ppb
1	S01_16				<LOD
2	S01_16				<LOD
3	S02_16				<LOD
4	S02_16				<LOD
5	S03_16				<LOD
6	S03_16				<LOD
7	S20_16				<LOD
8	S20_16				<LOD
9	S10_16				<LOD
10	S10_16				<LOD
11	S05_16				<LOD
12	S05_16				<LOD
13	S11_16				<LOD
14	S11_16				<LOD
15	S14_16				<LOD
16	S14_16				<LOD
17	S15_16				<LOD
18	S15_16				<LOD
19	S24_16				<LOD
20	S24_16				<LOD
21	S25_16				<LOD
22	S25_16				<LOD
23	S23_16				<LOD
24	S23_16				<LOD
25	S07_16				<LOD
26	S07_16				<LOD
27	S06_16				<LOD
28	S06_16				<LOD
Compound 3: MTA
	ID	RT	Area	Height	ppb
1	S01_16				<LOD
2	S01_16				<LOD
3	S02_16				<LOD
4	S02_16				<LOD
5	S03_16				<LOD
6	S03_16				<LOD
7	S20_16				<LOD
8	S20_16				<LOD
9	S10_16				<LOD
10	S10_16				<LOD
11	S05_16				<LOD
12	S05_16				<LOD
13	S11_16				<LOD
14	S11_16				<LOD
15	S14_16				<LOD
16	S14_16				<LOD
17	S15_16				<LOD
18	S15_16				<LOD
19	S24_16				<LOD
20	S24_16				<LOD
21	S25_16				<LOD
22	S25_16				<LOD
23	S23_16				<LOD
24	S23_16				<LOD
25	S07_16				<LOD
26	S07_16				<LOD
27	S06_16				<LOD
28	S06_16				<LOD

## Sheet: DF3
				Raw data
Well positions	Strain	Media	Condition	0s	1800s	3600s	5400s	7200s	9000s	10800s	12600s	14400s	16200s	18000s	19800s	21600s	23400s	25200s	27000s	28800s	30600s	32400s	34200s	36000s	37800s	39600s	41400s	43200s	45000s	46800s	48600s	50399s	52199s	53999s	55799s	57599s	59399s	61199s	62999s	64799s	66599s	68399s	70199s	71999s	73799s	75599s	77399s	79199s	80999s
A1	Blank	Control	0uM	0.078967	0.079489	0.079789	0.080078	0.080167	0.080333	0.080556	0.0805	0.080389	0.0804	0.080567	0.080433	0.080667	0.080656	0.080689	0.080722	0.080844	0.080944	0.081033	0.081	0.080711	0.080822	0.080911	0.081033	0.081011	0.081167	0.081089	0.080944	0.080933	0.080867	0.080833	0.081089	0.080956	0.081022	0.080889	0.081067	0.080989	0.080944	0.080911	0.0809	0.081022	0.080978	0.080922	0.080978	0.0809	0.080889
A2	Blank	Control	15uM	0.078622	0.079311	0.079789	0.079956	0.080156	0.080389	0.080456	0.080544	0.080511	0.0805	0.080622	0.080522	0.080667	0.080689	0.080589	0.080578	0.0806	0.080722	0.080689	0.080811	0.0805	0.080689	0.0807	0.080767	0.080767	0.080911	0.080878	0.080711	0.080756	0.0807	0.080578	0.080867	0.080867	0.080878	0.080733	0.080956	0.080878	0.0809	0.080856	0.080889	0.080989	0.080978	0.081089	0.081089	0.081022	0.081033
A3	Blank	Control	30uM	0.078611	0.0793	0.079678	0.079889	0.080089	0.080167	0.080256	0.080244	0.080211	0.080267	0.080367	0.080267	0.080378	0.0804	0.080378	0.080367	0.080478	0.080467	0.080489	0.0806	0.080244	0.080389	0.080422	0.080556	0.080467	0.080556	0.080722	0.0804	0.080489	0.080444	0.080356	0.080611	0.080556	0.080578	0.080667	0.080667	0.080656	0.080644	0.080644	0.080689	0.080833	0.0808	0.0809	0.080789	0.080722	0.080756
A4	Blank	Control	60uM	0.078933	0.080289	0.079989	0.080189	0.080267	0.080611	0.0804	0.080389	0.080433	0.0805	0.080589	0.080644	0.080611	0.080689	0.0806	0.080644	0.080689	0.080878	0.080889	0.080867	0.0804	0.080844	0.080911	0.080767	0.080789	0.0808	0.080867	0.080633	0.080611	0.080556	0.080567	0.081011	0.081044	0.081156	0.080733	0.080989	0.081189	0.081033	0.080767	0.080778	0.080833	0.080922	0.080956	0.080844	0.080922	0.0811
A5	Blank	Control	120uM	0.0793	0.0797	0.079833	0.080044	0.080133	0.080244	0.080333	0.080311	0.080233	0.080289	0.080356	0.0803	0.080411	0.080389	0.080356	0.080433	0.080433	0.0805	0.080611	0.080489	0.0803	0.080444	0.080522	0.080567	0.080522	0.080778	0.080556	0.080389	0.080544	0.080467	0.0804	0.080756	0.080589	0.080667	0.080633	0.0808	0.080778	0.080789	0.080778	0.080667	0.080811	0.080822	0.080822	0.080844	0.080822	0.080778
A6	Blank	Sap	Std	0.0829	0.088478	0.090944	0.089233	0.087967	0.087444	0.087722	0.087378	0.086711	0.085889	0.085044	0.084333	0.084856	0.084756	0.084633	0.084133	0.084422	0.084256	0.084244	0.083767	0.0834	0.083978	0.083444	0.083878	0.083389	0.083767	0.083289	0.083133	0.082922	0.082722	0.082722	0.082989	0.083	0.082922	0.082811	0.082944	0.082889	0.0829	0.082744	0.082933	0.082867	0.0828	0.082878	0.082889	0.082867	0.082678
A7	Blank	Sap	Class5	0.0824	0.085011	0.083411	0.083311	0.083689	0.084689	0.085589	0.087278	0.087378	0.088222	0.089178	0.0896	0.090467	0.090344	0.091033	0.091144	0.090256	0.089911	0.0908	0.0888	0.088389	0.088956	0.088789	0.088589	0.087744	0.087244	0.087556	0.087667	0.086533	0.0862	0.085656	0.086133	0.086067	0.085211	0.084922	0.085289	0.084578	0.084911	0.084144	0.084411	0.084511	0.084178	0.084122	0.0839	0.084	0.083878
A8	Blank	Sirop	Std	0.092767	0.093044	0.092256	0.091311	0.091011	0.089578	0.090044	0.087967	0.088044	0.087633	0.087311	0.087022	0.087344	0.087878	0.087589	0.087489	0.087867	0.088233	0.087944	0.0876	0.086933	0.088111	0.087989	0.088211	0.087811	0.088178	0.088233	0.088033	0.087989	0.087789	0.087789	0.088111	0.0878	0.0877	0.087833	0.087967	0.087433	0.087344	0.087667	0.087456	0.086956	0.0867	0.086556	0.086011	0.086567	0.086233
A9	Blank	Sirop	Class5	0.091389	0.091378	0.091511	0.092267	0.093022	0.093933	0.094367	0.095078	0.095044	0.096244	0.096167	0.096356	0.096289	0.096822	0.097178	0.097533	0.096556	0.0971	0.0966	0.0967	0.095967	0.096356	0.095589	0.096022	0.094878	0.095522	0.094844	0.095189	0.093756	0.093156	0.093478	0.093422	0.093111	0.092833	0.092956	0.092756	0.092422	0.0927	0.0922	0.092544	0.092822	0.092367	0.092567	0.092467	0.092367	0.092289
A10	reference.collection.strain	Control	0uM	0.0961	0.096778	0.098467	0.10207	0.10553	0.10939	0.11499	0.12177	0.1295	0.13892	0.1506	0.16478	0.182	0.20362	0.22876	0.25947	0.29491	0.33506	0.37888	0.42198	0.46542	0.50979	0.55346	0.59962	0.64527	0.69177	0.7388	0.78513	0.82937	0.87279	0.91433	0.95451	0.99196	1.0285	1.0616	1.0929	1.1228	1.1503	1.174	1.1957	1.214	1.2293	1.2435	1.2551	1.2649	1.2724
A11	reference.collection.strain	Control	0uM	0.096711	0.10279	0.099133	0.10506	0.10671	0.10798	0.11417	0.12084	0.1296	0.13933	0.15093	0.16388	0.18043	0.20063	0.22441	0.25377	0.28603	0.32646	0.36662	0.40872	0.45182	0.49612	0.53903	0.58358	0.62878	0.67361	0.71984	0.76511	0.80957	0.85298	0.89426	0.93447	0.97326	1.009	1.0421	1.0737	1.1038	1.1311	1.1556	1.1776	1.1974	1.2134	1.2278	1.2404	1.2503	1.2584
A12	reference.collection.strain	Control	0uM	0.10029	0.10224	0.10477	0.11001	0.10974	0.11358	0.11952	0.12489	0.13306	0.14332	0.15621	0.16994	0.18798	0.20986	0.23624	0.26833	0.30429	0.34559	0.38869	0.43194	0.47709	0.52299	0.56784	0.6133	0.66018	0.70659	0.75371	0.79947	0.8457	0.88902	0.9306	0.97112	1.0085	1.0441	1.0778	1.1087	1.1387	1.1657	1.1894	1.2113	1.2296	1.2449	1.259	1.2704	1.2796	1.2869
B1	reference.collection.strain	Control	15uM	0.095078	0.095589	0.096567	0.098367	0.10088	0.11059	0.11636	0.11849	0.12062	0.12503	0.12984	0.12661	0.1336	0.14566	0.15983	0.17206	0.18784	0.20659	0.22997	0.25838	0.29237	0.33306	0.37372	0.41773	0.46263	0.50652	0.54926	0.59459	0.63964	0.68353	0.72954	0.77474	0.818	0.86226	0.90317	0.94259	0.98131	1.0187	1.0524	1.0843	1.1137	1.1402	1.164	1.1857	1.2039	1.2186
B2	reference.collection.strain	Control	15uM	0.095989	0.095567	0.096833	0.098222	0.099489	0.10128	0.1037	0.10689	0.11062	0.11527	0.1235	0.13481	0.14878	0.15318	0.16238	0.17758	0.19667	0.21924	0.24659	0.27869	0.31396	0.35701	0.39993	0.44568	0.49103	0.53588	0.58074	0.62704	0.67363	0.7189	0.76309	0.80976	0.85266	0.89419	0.93494	0.97434	1.0127	1.0483	1.0818	1.1119	1.1408	1.1664	1.1895	1.2107	1.2277	1.2427
B3	reference.collection.strain	Control	15uM	0.095722	0.096622	0.097433	0.098978	0.10306	0.10954	0.11843	0.1179	0.12151	0.12227	0.12518	0.12978	0.14036	0.15354	0.16836	0.18323	0.19979	0.22064	0.24596	0.27643	0.31219	0.35493	0.39853	0.44244	0.48772	0.53194	0.57653	0.6216	0.66726	0.7126	0.75809	0.80408	0.84874	0.89434	0.93813	0.98409	1.0277	1.0697	1.1081	1.1428	1.1752	1.203	1.2279	1.2498	1.2683	1.2839
B4	reference.collection.strain	Control	30uM	0.0964	0.0981	0.099489	0.10101	0.10546	0.10623	0.1074	0.1096	0.11342	0.11741	0.12334	0.12993	0.13853	0.14877	0.16161	0.17731	0.19682	0.22158	0.25013	0.28361	0.32104	0.3651	0.40952	0.45581	0.50239	0.54969	0.59769	0.64528	0.69387	0.7403	0.78774	0.83423	0.87921	0.92262	0.96447	1.004	1.0417	1.0769	1.1104	1.1395	1.1664	1.1903	1.2111	1.2302	1.2451	1.2577
B5	reference.collection.strain	Control	30uM	0.096889	0.097967	0.098956	0.10017	0.10187	0.10406	0.10616	0.10792	0.11171	0.11589	0.12126	0.12868	0.13684	0.14781	0.15964	0.17408	0.19306	0.21652	0.24412	0.27653	0.31316	0.35552	0.39899	0.44452	0.49096	0.53741	0.58457	0.63228	0.67918	0.72541	0.7722	0.81856	0.86269	0.90691	0.9486	0.98811	1.0263	1.0627	1.0961	1.1267	1.1534	1.1777	1.1992	1.2186	1.2341	1.2465
B6	reference.collection.strain	Control	30uM	0.096133	0.097244	0.099122	0.1068	0.10353	0.10579	0.10872	0.11112	0.11451	0.11819	0.12304	0.12909	0.13688	0.14741	0.15918	0.17418	0.19298	0.2159	0.24364	0.27643	0.31371	0.35612	0.39986	0.44493	0.49091	0.53726	0.58301	0.63012	0.67798	0.72497	0.77148	0.81878	0.86469	0.90838	0.94949	0.98886	1.0261	1.0629	1.0949	1.1256	1.1515	1.1759	1.197	1.2152	1.231	1.2436
B7	reference.collection.strain	Control	60uM	0.096711	0.097467	0.099033	0.10081	0.10681	0.10538	0.10814	0.11033	0.11477	0.11837	0.12383	0.13006	0.13816	0.14904	0.16136	0.17729	0.19661	0.2205	0.24832	0.2811	0.31884	0.36029	0.4031	0.44719	0.4928	0.53774	0.58316	0.62959	0.67637	0.7218	0.76861	0.81356	0.85856	0.90054	0.942	0.98066	1.0179	1.0534	1.0868	1.1171	1.1446	1.1701	1.1923	1.2127	1.2292	1.2437
B8	reference.collection.strain	Control	60uM	0.097733	0.10244	0.10321	0.10483	0.10362	0.10536	0.10789	0.1106	0.11386	0.11873	0.12479	0.13317	0.14187	0.15313	0.16723	0.18069	0.19847	0.21994	0.24513	0.27566	0.31142	0.35242	0.39558	0.43827	0.48267	0.52791	0.57394	0.6194	0.66612	0.71089	0.75747	0.80284	0.84702	0.88939	0.93024	0.97	1.0076	1.0428	1.0761	1.1066	1.1346	1.1587	1.181	1.2019	1.2181	1.2329
B9	reference.collection.strain	Control	60uM	0.098456	0.10213	0.10346	0.10352	0.10427	0.10578	0.10824	0.1112	0.11461	0.1196	0.12518	0.1332	0.14463	0.15919	0.17288	0.18606	0.20447	0.22541	0.25134	0.28316	0.31949	0.36091	0.40309	0.44783	0.49222	0.53761	0.58384	0.62993	0.67574	0.72149	0.76702	0.81247	0.85563	0.89918	0.93919	0.97799	1.0147	1.0505	1.0833	1.1139	1.1409	1.1654	1.1889	1.2087	1.2256	1.2398
B10	reference.collection.strain	Control	120uM	0.098933	0.10424	0.1045	0.10439	0.10494	0.10677	0.10929	0.11199	0.11641	0.121	0.12747	0.13578	0.146	0.16226	0.17641	0.19174	0.21136	0.23459	0.26341	0.29962	0.33891	0.38453	0.43117	0.47957	0.52914	0.5803	0.63148	0.68266	0.73137	0.7808	0.82654	0.87316	0.91727	0.96062	1.0001	1.0379	1.0724	1.1056	1.1356	1.1623	1.1859	1.2057	1.2234	1.2384	1.2506	1.2604
B11	reference.collection.strain	Control	120uM	0.0996	0.10412	0.10597	0.10561	0.10556	0.10669	0.10961	0.11248	0.11672	0.12247	0.12902	0.13701	0.1461	0.15953	0.17154	0.18789	0.20699	0.23038	0.25873	0.29451	0.33449	0.37958	0.42563	0.47378	0.52389	0.57334	0.62432	0.6738	0.72329	0.77127	0.81743	0.86388	0.90814	0.95056	0.99066	1.0281	1.0629	1.0961	1.1265	1.1537	1.1772	1.1979	1.215	1.2305	1.2425	1.2531
B12	reference.collection.strain	Control	120uM	0.10039	0.10649	0.10738	0.10947	0.10928	0.10873	0.11156	0.11349	0.11664	0.12093	0.12841	0.13392	0.14489	0.15742	0.16833	0.18537	0.20396	0.22698	0.25493	0.28784	0.32657	0.37122	0.41738	0.46371	0.5122	0.56266	0.61227	0.66217	0.71152	0.75877	0.80601	0.85169	0.89666	0.93889	0.9804	1.018	1.0538	1.0877	1.1181	1.1466	1.1706	1.1916	1.2105	1.2264	1.2388	1.2499
C1	reference.collection.strain	Sap	Std	0.10381	0.10338	0.10308	0.1092	0.11349	0.11794	0.12153	0.1285	0.13651	0.14616	0.15827	0.1724	0.18989	0.21066	0.2351	0.26304	0.2955	0.33197	0.37327	0.41818	0.46773	0.51936	0.57448	0.63038	0.68649	0.74554	0.79941	0.85072	0.89907	0.9425	0.98332	1.021	1.0549	1.0855	1.1115	1.1343	1.1519	1.1663	1.1765	1.1848	1.1908	1.1946	1.1974	1.1999	1.2016	1.2033
C2	reference.collection.strain	Sap	Std	0.10752	0.10002	0.10207	0.10741	0.11229	0.11664	0.12271	0.12952	0.13833	0.14799	0.16019	0.17469	0.19241	0.21431	0.23833	0.26713	0.30022	0.33687	0.37979	0.42596	0.47541	0.52947	0.58409	0.64083	0.69717	0.75583	0.81134	0.86191	0.90977	0.95397	0.99343	1.0305	1.0643	1.0948	1.1209	1.1428	1.1612	1.1759	1.187	1.1955	1.2014	1.2062	1.2087	1.2119	1.2139	1.2155
C3	reference.collection.strain	Sap	Std	0.10276	0.10354	0.10834	0.11171	0.11482	0.11837	0.12356	0.12971	0.13806	0.14908	0.16154	0.17617	0.19519	0.21667	0.24284	0.27217	0.30561	0.34366	0.38701	0.43366	0.48406	0.5377	0.59392	0.65032	0.70758	0.76721	0.82218	0.87317	0.92093	0.96409	1.0046	1.0411	1.0749	1.1045	1.1307	1.1526	1.17	1.1845	1.1959	1.2042	1.2103	1.2142	1.2173	1.2209	1.2224	1.2245
C4	reference.collection.strain	Sap	Class5	0.10266	0.10471	0.1087	0.11358	0.1188	0.12536	0.13423	0.14634	0.1608	0.18044	0.20504	0.23492	0.27086	0.30978	0.36211	0.40369	0.45154	0.50232	0.55784	0.61938	0.68513	0.75321	0.821	0.88567	0.9421	0.99538	1.0451	1.086	1.1224	1.1558	1.1855	1.2108	1.2311	1.2464	1.2595	1.2692	1.2773	1.2836	1.2894	1.2934	1.2961	1.2979	1.2999	1.3024	1.3035	1.3048
C5	reference.collection.strain	Sap	Class5	0.10744	0.10973	0.11212	0.11498	0.11828	0.12379	0.12966	0.13886	0.15073	0.16757	0.18789	0.21342	0.24406	0.27851	0.32576	0.36138	0.40307	0.4472	0.49729	0.55254	0.61494	0.67791	0.74366	0.80738	0.85649	0.90419	0.95369	0.99554	1.0309	1.0657	1.0977	1.125	1.1452	1.1614	1.1746	1.1839	1.191	1.1971	1.2016	1.2055	1.2077	1.2094	1.2108	1.2126	1.2139	1.2146
C6	reference.collection.strain	Sap	Class5	0.10829	0.1068	0.10882	0.1112	0.11582	0.1224	0.13102	0.14266	0.15684	0.17563	0.19886	0.22702	0.26059	0.2985	0.34841	0.38784	0.43282	0.4804	0.53358	0.59381	0.65721	0.72408	0.7909	0.85451	0.90661	0.9589	1.0087	1.0483	1.0846	1.1195	1.1499	1.1751	1.1953	1.2109	1.2226	1.2324	1.2393	1.2446	1.2504	1.2536	1.2564	1.2585	1.2596	1.2616	1.2634	1.264
C7	reference.collection.strain	Syrup	Std	0.10279	0.10333	0.10619	0.11038	0.11489	0.11942	0.12563	0.13343	0.14212	0.1533	0.16662	0.18272	0.20251	0.22517	0.25272	0.28401	0.31911	0.3598	0.40411	0.45146	0.50283	0.55733	0.61646	0.66982	0.72419	0.77521	0.82371	0.86973	0.91227	0.95247	0.99112	1.0268	1.0607	1.0929	1.1236	1.1525	1.1789	1.2043	1.2264	1.2455	1.2606	1.273	1.2825	1.2914	1.2981	1.3027
C8	reference.collection.strain	Syrup	Std	0.10101	0.10183	0.10299	0.10694	0.11268	0.11794	0.12444	0.13281	0.14237	0.15421	0.16769	0.18386	0.20258	0.2258	0.25314	0.28418	0.31962	0.35957	0.40328	0.45113	0.50233	0.55754	0.61573	0.66939	0.72371	0.77476	0.82298	0.86831	0.91091	0.9507	0.98787	1.0227	1.0564	1.0889	1.1195	1.1479	1.1747	1.1993	1.2213	1.2397	1.2552	1.2673	1.2775	1.2856	1.292	1.2972
C9	reference.collection.strain	Syrup	Std	0.1018	0.10228	0.1034	0.10607	0.11094	0.11604	0.12278	0.13093	0.14072	0.15311	0.16687	0.18381	0.20256	0.22654	0.2535	0.28509	0.32056	0.3603	0.40471	0.45314	0.50402	0.55962	0.61789	0.67154	0.72508	0.77643	0.82476	0.87023	0.91204	0.95326	0.9913	1.0261	1.0605	1.0925	1.1231	1.1521	1.1786	1.2037	1.2256	1.2445	1.2594	1.2721	1.2818	1.2908	1.2969	1.3015
C10	reference.collection.strain	Syrup	Class5	0.10764	0.10823	0.10993	0.11336	0.11768	0.12314	0.13054	0.13948	0.15064	0.16421	0.18011	0.20033	0.22317	0.25162	0.28491	0.32246	0.36266	0.4083	0.45999	0.51524	0.57573	0.63948	0.70339	0.7587	0.81032	0.86037	0.9087	0.95329	0.99592	1.0383	1.0753	1.1114	1.147	1.1797	1.2097	1.2359	1.2589	1.2782	1.2948	1.3066	1.3157	1.323	1.3282	1.3334	1.3368	1.3392
C11	reference.collection.strain	Syrup	Class5	0.1098	0.10888	0.10994	0.11263	0.11717	0.12223	0.12986	0.13907	0.15	0.16298	0.17921	0.19841	0.22259	0.24973	0.28446	0.32109	0.36196	0.4074	0.45839	0.51378	0.57414	0.63817	0.70103	0.75679	0.80774	0.85802	0.9061	0.94962	0.99287	1.034	1.0715	1.1077	1.1423	1.1747	1.205	1.2325	1.2554	1.2749	1.2919	1.3043	1.3138	1.3216	1.3272	1.3326	1.3362	1.339
C12	reference.collection.strain	Syrup	Class5	0.11121	0.10947	0.10963	0.11253	0.11632	0.12191	0.1294	0.13833	0.14891	0.16176	0.17771	0.19606	0.219	0.24517	0.27769	0.31318	0.35196	0.39593	0.44412	0.4979	0.55638	0.61922	0.68239	0.73674	0.78652	0.83611	0.88423	0.92737	0.97102	1.0119	1.0506	1.0866	1.1219	1.1552	1.1858	1.2131	1.2371	1.2575	1.2745	1.2875	1.2978	1.3048	1.311	1.3163	1.3194	1.3225
F4	Sam1/Sam2	Control	0uM	0.096067	0.097411	0.098267	0.099344	0.099844	0.10026	0.10057	0.10104	0.10287	0.10306	0.1036	0.10489	0.10473	0.1049	0.10482	0.10372	0.10538	0.10352	0.10576	0.10391	0.10307	0.10377	0.10309	0.10476	0.10194	0.10356	0.10453	0.1043	0.10653	0.10541	0.10547	0.10527	0.10397	0.10644	0.10433	0.10432	0.10369	0.1024	0.10219	0.10373	0.1037	0.10329	0.10423	0.10314	0.10281	0.10238
F5	Sam1/Sam2	Control	0uM	0.097222	0.099033	0.099889	0.10049	0.10137	0.10176	0.10392	0.1057	0.10443	0.10429	0.10761	0.10808	0.10342	0.10476	0.10537	0.10489	0.1062	0.10383	0.10467	0.10454	0.10449	0.10552	0.1042	0.10624	0.10307	0.10333	0.1056	0.10503	0.10518	0.1055	0.105	0.10618	0.1048	0.1061	0.10484	0.10624	0.10549	0.10919	0.10753	0.10739	0.10927	0.10639	0.1079	0.10778	0.10833	0.10734
F6	Sam1/Sam2	Control	0uM	0.096156	0.0974	0.097644	0.097856	0.098722	0.099011	0.10011	0.099867	0.10082	0.10054	0.1002	0.10151	0.10086	0.10136	0.10174	0.10156	0.10112	0.10163	0.10251	0.10278	0.10121	0.10192	0.10189	0.10196	0.10181	0.10216	0.10189	0.10218	0.10314	0.10438	0.10312	0.10249	0.10263	0.10441	0.10362	0.10248	0.10322	0.10383	0.10416	0.10421	0.10576	0.1042	0.10368	0.10434	0.10611	0.1055
F7	Sam1/Sam2	Control	15uM	0.096633	0.097789	0.098089	0.099078	0.10036	0.10183	0.10559	0.10736	0.11217	0.11217	0.1187	0.12019	0.12572	0.12786	0.13403	0.14126	0.15134	0.15774	0.16858	0.18258	0.19478	0.20664	0.21901	0.2282	0.23659	0.243	0.2478	0.25327	0.25936	0.26276	0.26731	0.27136	0.27574	0.27818	0.28169	0.28458	0.28731	0.29016	0.29236	0.2957	0.29832	0.30012	0.30281	0.30514	0.30777	0.31029
F8	Sam1/Sam2	Control	15uM	0.097044	0.098256	0.098289	0.099089	0.1004	0.10139	0.10291	0.10422	0.10674	0.10931	0.11212	0.11728	0.12197	0.12999	0.13356	0.14012	0.14998	0.15862	0.16948	0.17532	0.1872	0.1996	0.21116	0.22377	0.23121	0.23741	0.24484	0.25094	0.25723	0.2617	0.26692	0.27099	0.27451	0.27843	0.28084	0.28361	0.28706	0.28987	0.29307	0.29543	0.2966	0.29893	0.30167	0.30406	0.30633	0.3091
F9	Sam1/Sam2	Control	15uM	0.097044	0.098522	0.098678	0.099989	0.10241	0.10649	0.10888	0.11236	0.1132	0.116	0.12034	0.11817	0.12403	0.127	0.13343	0.14323	0.14959	0.15706	0.17062	0.18506	0.19781	0.21021	0.22094	0.23117	0.23912	0.24561	0.25148	0.25679	0.26318	0.26788	0.27263	0.2762	0.27991	0.2844	0.2863	0.28971	0.29229	0.2963	0.29851	0.30139	0.30371	0.30589	0.30863	0.31074	0.31297	0.31596
F10	Sam1/Sam2	Control	30uM	0.096544	0.097656	0.097633	0.098678	0.10021	0.10168	0.10589	0.10932	0.11259	0.11453	0.1183	0.12083	0.12254	0.12634	0.13441	0.14244	0.15009	0.15954	0.17787	0.19452	0.20931	0.22851	0.25021	0.27573	0.30361	0.33444	0.36764	0.40083	0.4313	0.46024	0.48569	0.50923	0.5313	0.54946	0.56642	0.58241	0.59644	0.6107	0.62461	0.63538	0.64571	0.655	0.66393	0.6737	0.68113	0.68903
F11	Sam1/Sam2	Control	30uM	0.096844	0.097767	0.097233	0.098644	0.099644	0.10133	0.10636	0.10666	0.11249	0.11283	0.11637	0.12211	0.12629	0.1269	0.13384	0.14109	0.15053	0.15987	0.17153	0.18702	0.20464	0.22436	0.24582	0.27219	0.30151	0.33351	0.36718	0.40138	0.43291	0.46159	0.48691	0.51131	0.53408	0.55156	0.56864	0.58469	0.59882	0.61233	0.62599	0.63807	0.64822	0.65773	0.66634	0.67627	0.68357	0.69108
F12	Sam1/Sam2	Control	30uM	0.096933	0.097811	0.097644	0.098456	0.10154	0.10458	0.1077	0.1085	0.10974	0.11122	0.11374	0.11744	0.11989	0.12613	0.13169	0.13932	0.147	0.16134	0.17196	0.18607	0.20088	0.21824	0.23782	0.26333	0.28906	0.32	0.35048	0.38408	0.41316	0.44077	0.46667	0.48979	0.51146	0.52983	0.54596	0.5612	0.57472	0.58848	0.60088	0.61243	0.62197	0.63148	0.6398	0.64929	0.65698	0.66412
G1	Sam1/Sam2	Control	60uM	0.0938	0.093078	0.093489	0.093978	0.094489	0.095022	0.096522	0.097189	0.098767	0.099989	0.10209	0.10422	0.10726	0.11057	0.11498	0.12217	0.12892	0.13681	0.15203	0.17168	0.17613	0.18828	0.20189	0.22166	0.24229	0.26217	0.28177	0.30057	0.31344	0.32806	0.33906	0.34879	0.35841	0.36757	0.37111	0.37658	0.38178	0.38669	0.39088	0.39519	0.39959	0.40293	0.40722	0.4103	0.41417	0.41896
G2	Sam1/Sam2	Control	60uM	0.095656	0.096122	0.096578	0.097033	0.097878	0.098922	0.10004	0.10108	0.1028	0.10469	0.10727	0.10997	0.11379	0.11774	0.12336	0.13167	0.14176	0.15557	0.16607	0.18289	0.18971	0.20848	0.22502	0.24428	0.26769	0.28908	0.31001	0.32887	0.34563	0.36011	0.3738	0.38441	0.39458	0.40158	0.4077	0.41444	0.42017	0.42567	0.43124	0.4367	0.4411	0.44526	0.44898	0.45324	0.45848	0.46359
G3	Sam1/Sam2	Control	60uM	0.0948	0.096011	0.096511	0.096856	0.0979	0.098833	0.10006	0.10136	0.10331	0.10508	0.108	0.11056	0.11494	0.11931	0.12654	0.13776	0.14793	0.15884	0.17344	0.17738	0.19537	0.21209	0.22698	0.25033	0.27182	0.29218	0.31352	0.33211	0.34907	0.36248	0.37543	0.38649	0.39578	0.4033	0.41017	0.41521	0.42178	0.4267	0.4326	0.43723	0.44214	0.44557	0.45041	0.4547	0.45956	0.46342
G4	Sam1/Sam2	Control	120uM	0.096744	0.097833	0.098522	0.099389	0.10093	0.10509	0.10692	0.10844	0.11131	0.11222	0.11621	0.11942	0.12347	0.12923	0.1393	0.14509	0.15004	0.16006	0.1761	0.18676	0.20277	0.22257	0.24513	0.27123	0.29851	0.33116	0.36869	0.40774	0.44814	0.48893	0.53042	0.57106	0.61068	0.6483	0.68218	0.71193	0.74108	0.76832	0.79159	0.81236	0.83054	0.84711	0.86311	0.87747	0.89098	0.90352
G5	Sam1/Sam2	Control	120uM	0.097456	0.099022	0.0995	0.10203	0.10446	0.10763	0.11129	0.11729	0.11549	0.12201	0.12329	0.12781	0.12879	0.13389	0.13464	0.14707	0.15943	0.16677	0.17907	0.19458	0.21126	0.23028	0.25083	0.27647	0.30496	0.33668	0.37473	0.41603	0.45751	0.49911	0.5404	0.58209	0.62107	0.65862	0.69257	0.7236	0.75154	0.77809	0.80122	0.82209	0.8413	0.85743	0.87402	0.88802	0.90212	0.91439
G6	Sam1/Sam2	Control	120uM	0.098233	0.099378	0.099678	0.10156	0.10558	0.10941	0.11296	0.11459	0.11839	0.11866	0.12374	0.1238	0.12809	0.13298	0.13884	0.15009	0.15604	0.16772	0.18409	0.19801	0.21396	0.23358	0.25592	0.28182	0.31113	0.34217	0.38244	0.42352	0.46557	0.50736	0.55017	0.59197	0.63179	0.66804	0.70219	0.73311	0.76173	0.7868	0.81106	0.83212	0.85047	0.86718	0.88251	0.89707	0.91008	0.92261
G7	Sam1/Sam2	Sap	Std	0.11283	0.11104	0.10927	0.10943	0.10909	0.10931	0.10948	0.10936	0.10918	0.10868	0.10891	0.10801	0.11002	0.10951	0.10921	0.1087	0.10888	0.10867	0.10832	0.1088	0.10824	0.10864	0.10893	0.10887	0.10866	0.10856	0.10849	0.10841	0.10917	0.10828	0.10827	0.1089	0.10818	0.1089	0.10911	0.10924	0.10996	0.10826	0.10913	0.10897	0.10936	0.10864	0.10894	0.10806	0.10881	0.10873
G8	Sam1/Sam2	Sap	Std	0.11476	0.11268	0.11091	0.11067	0.11099	0.11054	0.11106	0.11066	0.10966	0.11041	0.10919	0.10921	0.10963	0.109	0.10946	0.10879	0.10998	0.10867	0.10847	0.10948	0.10872	0.10889	0.10893	0.109	0.10869	0.10897	0.10909	0.10852	0.10877	0.10833	0.10826	0.10873	0.10858	0.10928	0.1092	0.10889	0.10952	0.10908	0.10946	0.10892	0.10903	0.10896	0.1093	0.10851	0.1088	0.10917
G9	Sam1/Sam2	Sap	Std	0.11522	0.11319	0.11192	0.11182	0.11169	0.11129	0.1117	0.11143	0.11057	0.11099	0.10993	0.10972	0.10981	0.11022	0.1099	0.10929	0.11022	0.10923	0.10941	0.10994	0.1089	0.10893	0.10936	0.10914	0.10892	0.10909	0.10914	0.10901	0.10857	0.10826	0.10869	0.10888	0.10866	0.10937	0.10873	0.10862	0.10903	0.10872	0.10952	0.10888	0.10901	0.10921	0.1095	0.10921	0.10904	0.10913
G10	Sam1/Sam2	Sap	Class5	0.10052	0.10106	0.10102	0.10116	0.1013	0.10141	0.10136	0.1015	0.10138	0.10161	0.10177	0.10183	0.10224	0.10227	0.10244	0.10269	0.10293	0.10292	0.10337	0.10361	0.10332	0.10358	0.10353	0.10387	0.10431	0.10413	0.10438	0.10413	0.10432	0.10408	0.10446	0.10446	0.10478	0.10473	0.10469	0.10472	0.10484	0.10481	0.10514	0.10511	0.10526	0.10517	0.10513	0.10519	0.10522	0.10547
G11	Sam1/Sam2	Sap	Class5	0.11273	0.11261	0.10881	0.11013	0.11003	0.1087	0.10996	0.10944	0.1096	0.11033	0.11044	0.11013	0.11179	0.11149	0.11281	0.11221	0.11337	0.11292	0.11377	0.11388	0.11344	0.11291	0.11378	0.11357	0.11276	0.11253	0.11247	0.11201	0.11209	0.11159	0.11169	0.11182	0.1122	0.11143	0.11111	0.1115	0.11168	0.11086	0.1116	0.11136	0.11124	0.11061	0.11092	0.11041	0.1104	0.11033
G12	Sam1/Sam2	Sap	Class5	0.12003	0.11921	0.1182	0.11724	0.1151	0.11544	0.11538	0.11516	0.113	0.11368	0.11271	0.11316	0.11328	0.11293	0.1135	0.11273	0.11322	0.11231	0.11292	0.11334	0.11254	0.11231	0.11267	0.11246	0.11277	0.11272	0.11253	0.11203	0.11237	0.11187	0.11203	0.11206	0.112	0.11199	0.11242	0.1122	0.11222	0.11111	0.1115	0.11138	0.11218	0.1116	0.11131	0.11199	0.11124	0.11152
H1	Sam1/Sam2	Syrup	Std	0.11821	0.11579	0.11407	0.11246	0.11139	0.10966	0.11002	0.10923	0.10976	0.10979	0.11053	0.10919	0.11001	0.10997	0.10942	0.11006	0.10964	0.10943	0.10957	0.10986	0.10927	0.10936	0.11006	0.10939	0.10943	0.10983	0.10901	0.10922	0.10912	0.10882	0.10909	0.10891	0.10941	0.10876	0.10893	0.10868	0.10983	0.10916	0.1097	0.10932	0.10998	0.10967	0.11023	0.10998	0.10993	0.11029
H2	Sam1/Sam2	Syrup	Std	0.1226	0.11823	0.11653	0.11501	0.11369	0.11239	0.11251	0.11186	0.11197	0.11139	0.11262	0.11192	0.11301	0.11264	0.11346	0.11388	0.11357	0.11352	0.11396	0.11384	0.11416	0.11348	0.1142	0.11501	0.11462	0.11401	0.11483	0.11508	0.11524	0.11429	0.11436	0.11527	0.1153	0.11484	0.11581	0.11527	0.11552	0.11577	0.11579	0.11536	0.11612	0.1157	0.11394	0.11489	0.11451	0.11501
H3	Sam1/Sam2	Syrup	Std	0.11666	0.11463	0.11201	0.1118	0.11121	0.11106	0.11128	0.11113	0.1107	0.11079	0.11104	0.11069	0.11122	0.11067	0.11077	0.11032	0.11079	0.11031	0.11011	0.10964	0.1093	0.11009	0.10979	0.1098	0.10918	0.10863	0.10938	0.10948	0.10992	0.10917	0.10917	0.1094	0.10937	0.10909	0.10983	0.10954	0.10901	0.10958	0.10994	0.10966	0.10972	0.1097	0.10943	0.10998	0.11032	0.11011
H4	Sam1/Sam2	Syrup	Class5	0.12043	0.11913	0.11846	0.11833	0.11813	0.1186	0.11821	0.11864	0.11793	0.1187	0.11834	0.11859	0.11839	0.11906	0.1196	0.1179	0.11963	0.11867	0.11921	0.11924	0.11749	0.11863	0.11813	0.11854	0.11791	0.11771	0.11816	0.11846	0.11802	0.11706	0.11728	0.11718	0.11766	0.11709	0.11711	0.1167	0.11626	0.11646	0.11652	0.11688	0.11686	0.11638	0.11634	0.11648	0.11617	0.11621
H5	Sam1/Sam2	Syrup	Class5	0.12458	0.12406	0.12371	0.12314	0.12201	0.12247	0.12264	0.1231	0.12319	0.12303	0.12403	0.12292	0.12211	0.12353	0.12274	0.12227	0.1232	0.1218	0.12229	0.12264	0.12154	0.12236	0.12181	0.12183	0.12194	0.12208	0.12181	0.12124	0.12134	0.12087	0.12043	0.12089	0.12028	0.12126	0.12013	0.12042	0.12081	0.1201	0.11882	0.1199	0.11989	0.11984	0.12042	0.11961	0.11942	0.11947
H6	Sam1/Sam2	Syrup	Class5	0.12539	0.1239	0.12311	0.12266	0.12159	0.12189	0.12251	0.12318	0.12216	0.1213	0.12263	0.1214	0.12147	0.12187	0.12148	0.12187	0.12157	0.12063	0.12184	0.12142	0.12003	0.12052	0.12061	0.1206	0.12076	0.11986	0.1203	0.12016	0.11969	0.1188	0.1197	0.11939	0.12001	0.11944	0.11927	0.11994	0.11908	0.11878	0.11901	0.11971	0.11936	0.11912	0.1184	0.11876	0.11913	0.11887
[truncated: 27 more columns]

## Sheet: DF4
Forward	5’	ATATATCCAGTATTTACGACAATATACAAACATAATCATGcggatccccgggttaattaa							3’
Reverse	5’	TATAAAAATCAAAATAAAACATTTATTGTCTAAATGTTTAgaattcgagctcgtttaaac							3’

## Sheet: DF5
Well positions	Strain	range Methionine	0	30	60	90	120	150	180	210	240	270	300	330	360	390	420	450	480	510	540	570	600	630	660	690	720	750	780	810	840	870	900	930	960	990	1020	1050	1080	1110	1140	1170	1200	1230	1260	1290	1320	1350	1380
A1	MET5	Gamme 0	0.11993	0.0929	0.093825	0.094625	0.09715	0.10055	0.10423	0.10858	0.11445	0.12115	0.12903	0.13853	0.14963	0.1629	0.17823	0.19605	0.21738	0.24185	0.2689	0.29867	0.33113	0.36672	0.40487	0.44558	0.4901	0.53458	0.57822	0.6207	0.6636	0.70585	0.74745	0.78835	0.82893	0.86642	0.90338	0.93768	0.97147	1.0031	1.0331	1.0621	1.0905	1.1147	1.1373	1.1581	1.177	1.1943	1.2098
A2	MET5	Gamme 0	0.13135	0.09465	0.09445	0.095875	0.098325	0.10228	0.10668	0.11237	0.11938	0.12795	0.13792	0.1503	0.16505	0.18277	0.20438	0.2292	0.2585	0.2917	0.32822	0.36965	0.41492	0.46505	0.51402	0.56237	0.61052	0.65778	0.7047	0.7508	0.7957	0.84042	0.88322	0.92375	0.9622	0.99838	1.0335	1.0664	1.0966	1.1252	1.1513	1.1758	1.1992	1.2191	1.2355	1.2499	1.2627	1.2734	1.282
A3	MET5	Gamme 0	0.12898	0.092625	0.092925	0.094825	0.09685	0.1	0.10353	0.1077	0.11343	0.12002	0.12788	0.13728	0.14843	0.16135	0.17695	0.19503	0.2163	0.24033	0.2669	0.29705	0.3293	0.36508	0.40365	0.4444	0.48903	0.53195	0.5751	0.61765	0.66055	0.70247	0.74463	0.78492	0.82425	0.86187	0.89865	0.9329	0.96565	0.9972	1.0261	1.0545	1.0827	1.1075	1.1286	1.1492	1.1678	1.1851	1.2
A4	MET5	Gamme 100uM	0.13493	0.095625	0.094575	0.09635	0.0979	0.0998	0.10212	0.10488	0.10863	0.11347	0.1194	0.127	0.13703	0.14913	0.164	0.18205	0.20422	0.23053	0.26043	0.29538	0.3336	0.37935	0.42805	0.47595	0.52433	0.5723	0.62045	0.66843	0.71588	0.76365	0.81018	0.85423	0.89647	0.93705	0.97592	1.0119	1.0463	1.0787	1.1085	1.1364	1.1636	1.1869	1.207	1.2245	1.2402	1.2536	1.2649
A5	MET5	Gamme 100uM	0.13572	0.09565	0.094625	0.0963	0.0976	0.099725	0.10198	0.10483	0.10873	0.11327	0.11927	0.12707	0.137	0.1491	0.16428	0.1823	0.20448	0.23103	0.26108	0.29612	0.33403	0.37915	0.42802	0.47578	0.52405	0.57238	0.61992	0.66792	0.71518	0.76255	0.80885	0.853	0.8954	0.9356	0.97387	1.0101	1.0444	1.0762	1.1054	1.1337	1.1605	1.1833	1.2029	1.2203	1.2364	1.2498	1.2609
A6	MET5	Gamme 100uM	0.13105	0.0949	0.094375	0.09575	0.09725	0.0994	0.1017	0.10463	0.10825	0.1129	0.119	0.12678	0.13663	0.14877	0.16385	0.18227	0.2044	0.23105	0.26133	0.29615	0.33435	0.3795	0.42835	0.47668	0.52485	0.57245	0.62058	0.6684	0.7161	0.76235	0.80875	0.85267	0.89478	0.93468	0.97297	1.0091	1.0433	1.0748	1.1044	1.1325	1.1592	1.1826	1.2018	1.2195	1.2351	1.2485	1.2595
A7	MET5	Gamme 10uM	0.13125	0.0951	0.094825	0.09645	0.0983	0.10103	0.10455	0.10933	0.1159	0.12382	0.13348	0.14495	0.15918	0.17632	0.19698	0.22148	0.25035	0.28365	0.32085	0.36298	0.40902	0.4599	0.5164	0.57147	0.6251	0.6772	0.7263	0.77527	0.8229	0.86918	0.9135	0.95522	0.99513	1.0326	1.0685	1.1023	1.1341	1.1639	1.1913	1.2174	1.2429	1.265	1.2839	1.3011	1.3168	1.3307	1.3428
A8	MET5	Gamme 10uM	0.13078	0.09435	0.094375	0.095975	0.09795	0.10062	0.10395	0.10885	0.1154	0.12313	0.13248	0.14398	0.1581	0.17493	0.19555	0.22	0.24888	0.28228	0.3188	0.36092	0.407	0.45663	0.51382	0.56812	0.6216	0.67365	0.72323	0.77113	0.81882	0.86488	0.90938	0.9513	0.99085	1.028	1.0639	1.0972	1.1297	1.1597	1.1873	1.2133	1.2391	1.2611	1.2804	1.2976	1.3133	1.3276	1.3398
A9	MET5	Gamme 10uM	0.13695	0.095575	0.09575	0.096475	0.098325	0.10145	0.10478	0.10993	0.11605	0.12393	0.13378	0.14518	0.15993	0.177	0.19855	0.22455	0.25438	0.28935	0.32595	0.36828	0.4151	0.46915	0.52348	0.5793	0.63318	0.68568	0.739	0.78428	0.8321	0.88385	0.92595	0.9656	1.0034	1.0397	1.0757	1.109	1.1412	1.1712	1.1991	1.2251	1.2514	1.2731	1.2921	1.3096	1.325	1.3394	1.3512
A10	MET5	Gamme 1uM	0.1334	0.095625	0.095825	0.0977	0.1004	0.1037	0.10772	0.1131	0.12013	0.12832	0.13808	0.15005	0.16467	0.18212	0.203	0.22742	0.25535	0.2878	0.32258	0.36272	0.40495	0.4523	0.50172	0.55435	0.60555	0.65492	0.70193	0.7478	0.793	0.83642	0.8785	0.91898	0.95772	0.99387	1.0285	1.0616	1.0933	1.123	1.1508	1.1776	1.2043	1.2263	1.2462	1.2642	1.2815	1.2969	1.3103
A11	MET5	Gamme 1uM	0.0947	0.0954	0.095	0.096875	0.099325	0.10265	0.10652	0.11197	0.11843	0.12635	0.1358	0.1474	0.16123	0.17762	0.19777	0.22138	0.2487	0.28005	0.31422	0.35318	0.39537	0.4412	0.4905	0.54272	0.59282	0.64185	0.6891	0.73523	0.78023	0.82353	0.86702	0.90752	0.94665	0.98335	1.0189	1.0525	1.0845	1.1145	1.1432	1.1702	1.1973	1.2204	1.2405	1.2596	1.2768	1.2925	1.3064
A12	MET5	Gamme 1uM	0.0947	0.093525	0.095175	0.096525	0.099225	0.1024	0.10673	0.11208	0.11885	0.12712	0.13708	0.14868	0.16302	0.17983	0.2002	0.22337	0.25115	0.28282	0.31722	0.35633	0.3984	0.44438	0.49337	0.54555	0.59707	0.64573	0.69382	0.73987	0.78445	0.82897	0.87223	0.91363	0.953	0.9901	1.0256	1.0596	1.0924	1.1226	1.1515	1.1794	1.2068	1.2298	1.2504	1.269	1.2863	1.302	1.3156
B1	MET5	Gamme 100nM	0.11712	0.0941	0.0939	0.095675	0.098075	0.10102	0.1047	0.10928	0.1148	0.12173	0.13005	0.13983	0.1516	0.1649	0.1815	0.2008	0.22315	0.2489	0.27773	0.31017	0.34477	0.3838	0.42495	0.46968	0.51727	0.5677	0.61908	0.66988	0.71723	0.76412	0.8093	0.8384	0.87835	0.91778	0.95437	0.99015	1.0241	1.056	1.0873	1.1149	1.1457	1.1713	1.1953	1.217	1.2364	1.2552	1.2726
B2	MET5	Gamme 100nM	0.15373	0.094175	0.094975	0.09615	0.099	0.10198	0.10567	0.11035	0.116	0.12293	0.13137	0.1415	0.15348	0.16725	0.18435	0.20428	0.2273	0.25293	0.2818	0.31365	0.34835	0.38695	0.4278	0.47232	0.51835	0.56653	0.61723	0.66683	0.71345	0.75817	0.80175	0.84405	0.88458	0.92293	0.9593	0.99445	1.0274	1.0587	1.0892	1.1172	1.1455	1.1703	1.1932	1.214	1.2333	1.2513	1.2679
B3	MET5	Gamme 100nM	0.15173	0.093	0.093575	0.09535	0.0975	0.10055	0.10413	0.1087	0.11435	0.12102	0.12937	0.13915	0.1508	0.16462	0.1813	0.20103	0.22362	0.24915	0.27775	0.30963	0.34472	0.38312	0.42443	0.46855	0.51497	0.5632	0.61385	0.66332	0.71008	0.75507	0.79853	0.84135	0.88165	0.92023	0.957	0.9916	1.0246	1.0564	1.0866	1.1157	1.1435	1.1685	1.191	1.2121	1.2315	1.2499	1.2662
B4	MET5	Gamme 10nM	0.1573	0.09395	0.09475	0.096375	0.098725	0.10165	0.10553	0.11043	0.11627	0.12325	0.13193	0.14227	0.15478	0.16925	0.18695	0.20768	0.23142	0.25827	0.288	0.3214	0.35793	0.3982	0.44068	0.48657	0.5339	0.58488	0.6353	0.68297	0.72893	0.77402	0.8171	0.859	0.89832	0.93658	0.97272	1.0073	1.0397	1.071	1.101	1.1288	1.1566	1.1807	1.2032	1.2237	1.2424	1.2598	1.2758
B5	MET5	Gamme 10nM	0.16083	0.0958	0.096225	0.097875	0.10045	0.1036	0.1074	0.11205	0.11805	0.12503	0.1337	0.14422	0.1567	0.1715	0.18935	0.2104	0.23467	0.2622	0.29235	0.32598	0.36337	0.40387	0.44767	0.49408	0.5423	0.59432	0.64402	0.69223	0.7387	0.78343	0.82658	0.8686	0.90853	0.94645	0.9824	1.017	1.0492	1.0802	1.11	1.1379	1.1654	1.1893	1.2112	1.2312	1.2499	1.2668	1.2821
B6	MET5	Gamme 10nM	0.15878	0.0948	0.095425	0.097425	0.099625	0.10252	0.1064	0.11125	0.11695	0.12398	0.13255	0.14293	0.15523	0.16962	0.18725	0.20777	0.2318	0.25895	0.28938	0.3232	0.36012	0.40102	0.4442	0.49	0.53707	0.58835	0.63742	0.68512	0.73095	0.77503	0.81823	0.85957	0.89918	0.93685	0.97242	1.0068	1.0392	1.0699	1.0993	1.1273	1.1546	1.1786	1.2005	1.2205	1.2391	1.2565	1.2721
B7	MET5	Gamme 1nM	0.16235	0.095175	0.0955	0.0971	0.099775	0.10245	0.10617	0.11095	0.1166	0.12358	0.13197	0.14202	0.15387	0.16813	0.18478	0.20485	0.22823	0.25423	0.28305	0.31538	0.35075	0.39013	0.43185	0.47728	0.52432	0.5739	0.62775	0.6827	0.73023	0.77663	0.8201	0.86287	0.90335	0.94185	0.9779	1.0129	1.0462	1.0777	1.1078	1.1365	1.1648	1.1896	1.2123	1.2331	1.2524	1.2702	1.2866
B8	MET5	Gamme 1nM	0.16915	0.094825	0.095075	0.096675	0.0991	0.10215	0.10605	0.11093	0.11708	0.12435	0.1332	0.14382	0.15637	0.17123	0.18893	0.2098	0.23433	0.2616	0.29155	0.32508	0.36135	0.4023	0.44508	0.49123	0.53992	0.58932	0.64108	0.6912	0.73882	0.78412	0.82785	0.86993	0.90992	0.94843	0.98452	1.0187	1.0518	1.0829	1.1126	1.14	1.1682	1.1927	1.2149	1.2354	1.2539	1.2716	1.2877
B9	MET5	Gamme 1nM	0.15405	0.093975	0.09435	0.096475	0.09865	0.10148	0.10523	0.11023	0.11615	0.1232	0.13198	0.14247	0.1548	0.16915	0.1864	0.20698	0.2309	0.2575	0.2869	0.3193	0.35453	0.39508	0.4374	0.48282	0.53078	0.5794	0.63215	0.6818	0.72982	0.77473	0.81917	0.86147	0.9018	0.94035	0.9765	1.0114	1.0444	1.0761	1.106	1.1339	1.1627	1.1869	1.2094	1.2301	1.2489	1.2669	1.2833
[truncated: 133 more columns]

## Sheet: DF6
well	repetition	Sample ID	Growth_Rate	Inflection_Point	Asymptote	Area	Estimated sulfur ccontent
D10	R1	S06_16	0.07042	6.15685	0.0506499	1.79677	1.60904
D11	R1	S06_16	0.0781471	7.62522	0.0423527	1.49471	1.59245
D12	R1	S06_16	0.0901279	8.27872	0.0350771	1.25296	1.5793
D7	R1	S07_16	0.220684	9.00029	1.69614	65.162	14.1411
D8	R1	S07_16	0.220964	9.02473	1.72227	66.1327	14.6199
D9	R1	S07_16	0.22085	9.00985	1.73812	66.7626	14.9392
E1	R1	S11_16	0.0900126	4.86557	0.0236281	0.893823	1.55997
E2	R1	S11_16	0.0760029	4.69494	0.0289794	1.06658	1.56924
E3	R1	S11_16	0.0751411	5.23649	0.0304818	1.11033	1.57159
E4	R1	S12_16	0.231355	9.72472	2.6434	100.033	46.7673
E5	R1	S12_16	0.230667	9.72004	2.69225	101.882	49.8298
E6	R1	S12_16	0.230983	9.67304	2.75282	104.297	54.1318
E7	R1	S13_16	0.229271	9.43266	2.46731	93.9875	38.0087
E8	R1	S13_16	0.228606	9.47504	2.51405	95.662	40.2556
E9	R1	S13_16	0.228467	9.40464	2.56263	97.6696	43.1254
F1	R1	S24_16	0.0752678	6.47056	0.0245405	0.876988	1.55907
F10	R1	S10_16	0.213566	6.74332	0.281716	11.3424	2.23235
F11	R1	S10_16	0.211395	6.70744	0.284854	11.4703	2.24216
F12	R1	S10_16	0.20742	6.93132	0.273801	10.9637	2.20354
F2	R1	S24_16	0.0865498	4.4343	0.0283572	1.07264	1.56956
F3	R1	S24_16	0.09048	4.23903	0.0281105	1.07457	1.56967
F4	R1	S08_16	0.0612784	9.48133	0.0353157	1.15626	1.57407
F5	R1	S08_16	0.0652649	8.63229	0.0342859	1.1518	1.57383
F6	R1	S08_16	0.0737726	6.58951	0.0377725	1.34233	1.58415
F7	R1	S09_16	0.0353889	21.0064	0.067971	1.7128	1.60441
F8	R1	S09_16	0.0610686	12.1956	0.0477623	1.48946	1.59216
F9	R1	S09_16	0.0714466	10.6177	0.0433046	1.42656	1.58873
G1	R1	S17_16	0.069937	8.21773	0.0125758	0.430801	1.53539
G10	R1	S20_16	0.063785	5.39342	0.0331737	1.16798	1.5747
G11	R1	S20_16	0.0845203	4.47971	0.0294164	1.10734	1.57143
G12	R1	S20_16	0.0761786	5.92942	0.0291214	1.05205	1.56846
G2	R1	S17_16	0.361157	2.53701	0.00474589	0.211341	1.52387
G3	R1	S17_16	0.214623	2.63741	0.00460465	0.199233	1.52324
G4	R1	S18_16	0.418201	3.39045	0.00174517	0.076946	1.51686
G5	R1	S18_16	0.430417	2.60587	0.00174937	0.0782649	1.51693
G6	R1	S18_16	1.56498	2.52616	0.00153585	0.0698225	1.51649
G7	R1	S19_16	0.207078	8.54277	0.678247	26.2471	3.72211
G8	R1	S19_16	0.207697	8.57759	0.712804	27.5673	3.89454
G9	R1	S19_16	0.208562	8.54103	0.697744	27.0124	3.82112
H1	R1	S04_16	0.0911302	8.41649	0.0288803	1.03078	1.56731
H2	R1	S04_16	0.0823243	9.02583	0.0325424	1.13016	1.57266
H3	R1	S04_16	0.0765838	9.71433	0.0352511	1.19454	1.57614
H4	R1	S21_16	0.0595077	13.6853	0.0330462	0.998108	1.56556
H5	R1	S21_16	0.0624863	11.504	0.0320908	1.0173	1.56659
H6	R1	S21_16	0.0581372	12.7033	0.032469	0.995424	1.56541
H7	R1	S22_16	0.0630305	7.16827	0.0303895	1.03882	1.56774
H8	R1	S22_16	0.0689393	7.03275	0.0298558	1.04028	1.56782
H9	R1	S22_16	0.0685223	7.6613	0.0286479	0.986882	1.56495
A1	R1		0.156475	3.8068	0.0477113	1.97495	1.6189
A2	R1		0.178025	4.9463	0.0435302	1.78945	1.60863
A3	R1		0.168264	4.63307	0.0467934	1.9245	1.6161
A4	R1	S03_16	0.0950916	12.1119	3.10404	103.491	52.6557
A5	R1	S03_16	0.0446793	28.7053	9.02352	195.815	1249.54
A6	R1	S03_16	0.0494815	25.8154	8.21354	189.187	995.458
A7	R1	S15_16	0.222322	9.10919	2.63981	101.195	48.6677
A8	R1	S15_16	0.221385	9.06149	2.7157	104.199	53.9516
A9	R1	S15_16	0.221687	9.07228	2.74249	105.207	55.849
B10	R1	S27_16	0.185359	7.51875	0.970282	38.1207	5.59325
B11	R1	S27_16	0.183471	7.66525	0.932869	36.5158	5.29367
B12	R1	S27_16	0.187336	7.49957	0.988746	38.8891	5.74263
B4	R1	S01_16	0.131798	3.27151	0.0464098	1.90053	1.61477
B5	R1	S01_16	0.131638	2.87074	0.0487763	2.00882	1.62078
B6	R1	S01_16	0.131159	3.37507	0.046267	1.89067	1.61423
C1	R1	S07_16	0.20675	8.143	1.76305	68.8194	16.0312
C10	R1	S06_16	0.129395	2.95759	0.0452598	1.85776	1.61241
C11	R1	S06_16	0.122667	2.72559	0.0478188	1.95601	1.61785
C12	R1	S06_16	0.120841	3.50191	0.0452227	1.82552	1.61062
C2	R1	S07_16	0.205014	8.13549	1.8836	73.5037	18.8255
C3	R1	S07_16	0.205049	8.11801	1.87779	73.3053	18.6978
C7	R1	S11_16	0.144269	3.23284	0.0403708	1.67148	1.60214
C8	R1	S11_16	0.152004	3.00662	0.0422224	1.76377	1.60722
C9	R1	S11_16	0.153412	2.97351	0.0413588	1.73018	1.60537
B10	R2	S24_16	0	0	0	0	0.983311
B11	R2	S24_16	0	0	0	0	0.983311
B12	R2	S24_16	0	0	0	0	0.983311
C1	R2	S25_16	0	0	0	0	0.983311
C10	R2	S11_16	0	0	0	0	0.983311
C11	R2	S11_16	0	0	0	0	0.983311
C12	R2	S11_16	0	0	0	0	0.983311
C2	R2	S25_16	0	0	0	0	0.983311
C3	R2	S25_16	0	0	0	0	0.983311
C4	R2	S27_16	0.113046	16.7819	0.298501	9.02593	3.9122
C5	R2	S27_16	0.113373	16.8004	0.301061	9.10064	3.95717
C6	R2	S27_16	0.112555	16.6524	0.307039	9.3144	4.08872
C7	R2	S28_16	0.124984	14.8203	0.301355	9.68535	4.32749
C8	R2	S28_16	0.125471	14.6984	0.302076	9.74274	4.36565
C9	R2	S28_16	0.127777	14.6804	0.303142	9.79571	4.40118
D1	R2	S14_16	0.14599	15.0059	0.595132	19.2366	18.6581
D10	R2	S02_16	0.137549	14.8184	0.641981	20.7789	23.6237
D11	R2	S02_16	0.138692	14.9127	0.643733	20.7939	23.6779
D12	R2	S02_16	0.138686	15.0578	0.585305	18.8318	17.5378
D2	R2	S14_16	0.140719	14.9078	0.643739	20.8164	23.7597
D3	R2	S14_16	0.142213	15.0279	0.640438	20.6555	23.182
D4	R2	S15_16	0.1551	15.9458	0.828387	26.1578	53.7964
D5	R2	S15_16	0.155166	15.9342	0.829989	26.2178	54.292
D6	R2	S15_16	0.155861	15.9034	0.833235	26.3494	55.3961
D7	R2	S01_16	0	0	0	0	0.983311
D8	R2	S01_16	0	0	0	0	0.983311
D9	R2	S01_16	0	0	0	0	0.983311
E1	R2	S03_16	0.0678484	23.9227	1.4477	34.8201	202.45
E10	R2	S06_17	0.119388	14.8014	0.263175	8.43087	3.57176
E11	R2	S06_17	0.119683	14.834	0.265901	8.51272	3.61677
E12	R2	S06_17	0.12155	14.8219	0.246298	7.89778	3.29201
E2	R2	S03_16	0.0593226	26.1363	1.69902	38.5575	358.632
E3	R2	S03_16	0.0889246	20.9041	1.21678	32.1654	134.874
E4	R2	S07_16	0.127826	15.3575	0.56245	17.8489	15.0891
E5	R2	S07_16	0.127004	15.3671	0.557655	17.6838	14.7128
E6	R2	S07_16	0.127749	15.3465	0.558807	17.7378	14.8349
E7	R2	S06_16	0	0	0	0	0.983311
E8	R2	S06_16	0	0	0	0	0.983311
E9	R2	S06_16	0	0	0	0	0.983311
F1	R2	S07_17	0	0	0	0	0.983311
F10	R2	S01_17	0	0	0	0	0.983311
F11	R2	S01_17	0	0	0	0	0.983311
F12	R2	S01_17	0	0	0	0	0.983311
F2	R2	S07_17	0	0	0	0	0.983311
F3	R2	S07_17	0	0	0	0	0.983311
F4	R2	S02_17	0.169147	18.4963	0.955021	27.973	71.0175
F5	R2	S02_17	0.186861	18.7785	0.951019	27.6618	67.7144
F6	R2	S02_17	0.188967	18.5437	0.9726	28.5163	77.1728
F7	R2	S05_17	-0.172529	48.2638	0.0238802	1.05345	1.15528
F8	R2	S05_17	-4.04596	9.9723	0	0	0.983311
F9	R2	S05_17	0	0	0	0	0.983311
G1	R2	S09_17	0.208859	21.5993	0.011457	0.302093	1.02983
G2	R2	S09_17	0.0578838	23.6402	0.0169838	0.411283	1.04717
G3	R2	S09_17	0.0215661	33.2075	0.0257607	0.558392	1.07101
